# Supplementary material for: Gut microbiome of mealworms (Tenebrio molitor Larvae) show similar responses to polystyrene and corn straw diets
Source: Microbiome. 2023 May 5;11:98. doi: 10.1186/s40168-023-01550-w (PMC10161430; doi:10.1186/s40168-023-01550-w)
Supplement: Supplementary file 3 — Additional file 2. [file 40168_2023_1550_MOESM2_ESM.xlsx]

## Sheet: PS_vs_CB
ID	m/z	rt(s)	diff	Name	adduct	score	HMDB	KEGG	SuperClass	Class	SubClass	PS-1	PS-2	PS-3	PS-4	PS-5	PS-6	CB-1	CB-2	CB-3	CB-4	CB-5	CB-6	Average(PS)	Average(CB)	Fold change	p-value	VIP
M297T419	297.08283	418.602000	diff	6,2'-dimethoxy-3-hydroxyflavone	[M-H]-	0.956295773199096			Phenylpropanoids and polyketides	Flavonoids	Flavones	2.02018e+07	1.80947e+07	1.76146e+07	2.09895e+07	1.88038e+07	1.87542e+07	3.21931e+08	3.29259e+08	3.23469e+08	3.2746e+08	3.23259e+08	3.19102e+08	1.90765e+07	3.2408e+08	0.0588634	3.51152e-10	23.169
M191T381_2	191.05612	381.317000	diff	Quinate	[M-H]-	0.999748393605624	HMDB0003072	C00296	Organic oxygen compounds	Organooxygen compounds	Alcohols and polyols	1.74345e+08	1.72988e+08	1.71684e+08	1.80113e+08	1.74526e+08	1.80085e+08	5.2789e+09	5.3113e+09	5.10452e+09	5.33008e+09	5.41898e+09	5.3147e+09	1.75623e+08	5.29308e+09	0.0331798	7.96147e-11	11.1308
M353T25_2	353.19984	24.924700	diff	Rauwolscine	[M-H]-	0.985289947389739						4.79931e+08	4.91398e+08	4.84846e+08	4.82747e+08	4.70568e+08	4.78257e+08	8.06835e+07	8.47251e+07	7.14771e+07	7.46373e+07	7.97829e+07	7.77317e+07	4.81291e+08	7.81729e+07	6.15675	3.70704e-17	10.5161
M242T425_2	242.07987	424.899500	diff	Cytidine	[M-H]-	0.894102819098308	HMDB0000089	C00475	Nucleosides, nucleotides, and analogues	Pyrimidine nucleosides		1.45053e+09	1.48345e+09	1.4992e+09	1.43497e+09	1.46574e+09	1.48019e+09	4.6736e+08	4.63389e+08	4.71051e+08	4.70995e+08	4.67518e+08	4.63039e+08	1.46901e+09	4.67225e+08	3.14412	1.33857e-15	9.27695
M175T401	175.04690	400.867500	diff	Allantoic acid	[M-H]-	0.996271617	HMDB0001209	C00499	Organic acids and derivatives	Carboxylic acids and derivatives	Amino acids, peptides, and analogues	8.75785e+06	8.31501e+06	8.67469e+06	7.86213e+06	7.59129e+06	7.24023e+06	2.01879e+08	2.05297e+08	2.03022e+08	1.92611e+08	2.04283e+08	1.99822e+08	8.07353e+06	2.01152e+08	0.0401364	3.06722e-06	8.92179
M309T373	309.11923	373.126000	diff	1h-pyrrole-3-propanoic acid, 5-[(1,2-dihydro-2-oxo-3h-indol-3-ylidene)methyl]-2,4-dimethyl-	[M-H]-	0.852277756981688			Organoheterocyclic compounds	Indoles and derivatives	Indolines	6.40289e+06	5.85339e+06	6.40481e+06	6.71368e+06	7.28984e+06	5.58738e+06	3.15424e+08	3.19933e+08	3.02556e+08	3.03138e+08	3.17073e+08	3.15842e+08	6.37533e+06	3.12327e+08	0.0204123	2.22908e-08	8.84763
M214T432_2	214.04862	431.978000	diff	sn-Glycerol 3-phosphoethanolamine	[M-H]-	0.996207442141205			Lipids and lipid-like molecules	Glycerophospholipids	Glycerophosphoethanolamines	2.62759e+09	2.61436e+09	2.72399e+09	2.61171e+09	2.58254e+09	2.6463e+09	6.49682e+08	6.41602e+08	6.59324e+08	6.50161e+08	6.22616e+08	6.46313e+08	2.63442e+09	6.4495e+08	4.08469	0.905512	8.59054
M309T24	309.17409	24.272700	diff	Cannabinol	[M-H]-	0.996706282488734		C07580	Organoheterocyclic compounds	Benzopyrans	1-benzopyrans	6.48778e+08	6.51572e+08	6.51512e+08	6.59843e+08	6.21919e+08	6.38587e+08	1.06527e+08	1.03826e+08	9.88704e+07	9.6829e+07	1.03247e+08	1.06041e+08	6.45369e+08	1.02557e+08	6.2928	2.01661e-14	8.41542
M315T280	315.18139	279.514500	diff	Gibberellin a9	[M-H]-	0.874815036417073		C11863	Lipids and lipid-like molecules	Prenol lipids	Diterpenoids	4.54886e+06	4.78864e+06	6.27201e+06	5.92597e+06	7.29419e+06	4.5673e+06	2.60873e+08	2.68e+08	2.64458e+08	2.75249e+08	2.6115e+08	2.75778e+08	5.56616e+06	2.67585e+08	0.0208015	3.79688e-15	8.41533
M397T62	397.05551	62.259900	diff	Sulfasalazine	[M-H]-	0.817001589608093	HMDB0014933	C07316	Organoheterocyclic compounds	Azobenzenes		1.28497e+09	1.25843e+09	1.30092e+09	1.2973e+09	1.28957e+09	1.21903e+09	9.05648e+07	9.3015e+07	9.39106e+07	9.33611e+07	8.87403e+07	9.04645e+07	1.27504e+09	9.1676e+07	13.9081	8.32236e-12	7.25366
M100T433	100.04039	432.527000	diff	1-aminocyclopropanecarboxylic acid	[M-H]-	0.993687876	HMDB0036458	C01234	Organic acids and derivatives	Carboxylic acids and derivatives	Amino acids, peptides, and analogues	2.23174e+07	2.22606e+07	2.26084e+07	2.22295e+07	2.06519e+07	2.12757e+07	4.98043e+08	4.80814e+08	4.98838e+08	4.95512e+08	4.67869e+08	4.77025e+08	2.18906e+07	4.8635e+08	0.04501	2.43308e-09	6.84925
M265T24_2	265.14782	24.272700	diff	Magnolol	[M-H]-	0.987532058583419		C10651	Benzenoids	Benzene and substituted derivatives	Biphenyls and derivatives	5.21168e+09	5.21064e+09	5.26231e+09	5.39382e+09	5.06182e+09	5.0431e+09	6.84751e+08	6.82648e+08	6.75031e+08	6.57293e+08	6.56093e+08	6.8431e+08	5.19723e+09	6.73354e+08	7.71841	0.00298617	6.49954
M364T431	364.04884	431.051000	diff	Indapamide	[M-H]-	0.961051119295558	HMDB0014946		Benzenoids	Benzene and substituted derivatives	Benzenesulfonamides	7.00242e+07	6.84839e+07	7.24958e+07	7.27877e+07	7.29375e+07	7.0866e+07	3.59352e+08	3.58181e+08	3.54986e+08	3.70689e+08	3.68267e+08	3.76561e+08	7.12659e+07	3.64673e+08	0.195424	8.98008e-15	6.39473
M269T380_2	269.07014	379.720000	diff	Apigenin	[M-H]-	0.816538351236729	HMDB0002124	C01477	Phenylpropanoids and polyketides	Flavonoids	Flavones	9.25046e+07	9.4167e+07	9.08311e+07	9.36621e+07	9.00122e+07	9.23242e+07	3.21997e+07	3.12971e+07	2.99922e+07	3.18035e+07	3.17842e+07	3.03612e+07	9.22502e+07	3.12396e+07	2.95298	1.02443e-09	6.12865
M171T337	171.02986	337.040000	diff	3-dehydroquinic acid	[M-H-H2O]-	0.985459025608593		C00944	Organic acids and derivatives	Hydroxy acids and derivatives	Alpha hydroxy acids and derivatives	2.55432e+07	2.63229e+07	3.0322e+07	3.01785e+07	2.66856e+07	2.64979e+07	1.04583e+09	1.09961e+09	1.13177e+09	1.10541e+09	1.06068e+09	1.0674e+09	2.75917e+07	1.08512e+09	0.0254274	2.86882e-07	5.93356
M309T228_2	309.20729	228.402000	diff	Prostaglandin f2.beta.	[M-H-C2H4O]-	0.952343137419829	HMDB0001483	C02314	Lipids and lipid-like molecules	Fatty Acyls	Eicosanoids	3.41812e+07	3.52238e+07	4.40544e+07	3.65395e+07	4.02173e+07	3.85485e+07	3.23425e+08	3.36924e+08	3.44874e+08	3.49164e+08	3.40495e+08	3.38277e+08	3.81275e+07	3.3886e+08	0.112517	5.36973e-10	5.41846
M349T23_2	349.24132	23.155600	diff	Tetrahydrocorticosterone	[M-H]-	0.997140380217934	HMDB0000268	C05476	Lipids and lipid-like molecules	Steroids and steroid derivatives	Hydroxysteroids	7.32453e+08	7.06581e+08	7.24302e+08	7.4673e+08	7.1524e+08	6.93184e+08	1.06059e+08	1.01082e+08	1.13233e+08	1.0778e+08	1.0579e+08	1.03957e+08	7.19748e+08	1.06317e+08	6.76984	4.16923e-15	5.41687
M133T446_2	133.01423	446.012000	diff	Malate	[M-H]-	0.994794403668516	HMDB0000156	C00149	Organic acids and derivatives	Hydroxy acids and derivatives	Beta hydroxy acids and derivatives	4.08535e+09	4.12497e+09	4.15176e+09	4.03325e+09	4.0663e+09	4.06729e+09	6.98582e+09	6.86383e+09	6.92648e+09	7.00301e+09	6.91947e+09	7.09927e+09	4.08815e+09	6.96631e+09	0.586846	2.6463e-07	5.30581
M145T411	145.01423	411.410000	diff	Alpha-ketoglutarate	[M-H]-	0.979380271772308	HMDB0000208	C00026	Organic acids and derivatives	Keto acids and derivatives	Gamma-keto acids and derivatives	6.52277e+08	6.43551e+08	6.5187e+08	6.54743e+08	6.52392e+08	6.56588e+08	1.14194e+09	1.13318e+09	1.15907e+09	1.12694e+09	1.1184e+09	1.11994e+09	6.51903e+08	1.13324e+09	0.575255	0.000301653	5.0193
M101T411	101.02439	411.415000	diff	Succinic semialdehyde	[M-H]-	0.999110687950562	HMDB0001259	C00232	Lipids and lipid-like molecules	Fatty Acyls	Fatty acids and conjugates	4.40427e+08	4.39744e+08	4.49652e+08	4.39199e+08	4.36878e+08	4.42967e+08	7.59415e+08	7.5749e+08	7.7239e+08	7.62111e+08	7.675e+08	7.44377e+08	4.41478e+08	7.60547e+08	0.580474	1.92027e-08	5.0126
M321T23	321.21044	23.346700	diff	8-gingerol	[M-H]-	0.964812689		C17495	Benzenoids	Phenols	Methoxyphenols	1.05586e+09	1.03351e+09	1.05976e+09	1.08582e+09	1.01958e+09	1.00429e+09	1.3593e+08	1.37796e+08	1.43196e+08	1.40543e+08	1.28197e+08	1.35154e+08	1.04314e+09	1.36803e+08	7.62511	0.0101599	4.97235
M337T24_1	337.20549	23.816400	diff	Eplerenone hydroxy acid	[M-H-C2H6O4]-	0.933086378						1.66551e+08	1.68397e+08	1.75293e+08	1.78918e+08	1.68136e+08	1.68845e+08	2.83333e+07	2.80659e+07	2.865e+07	2.73127e+07	2.65743e+07	2.88511e+07	1.71023e+08	2.79646e+07	6.11572	2.34605e-15	4.77615
M381T24_1	381.23117	24.272700	diff	5-heptenoic acid, 7-[(1r,2r,3s,5s)-2-[(1e,3s)-3-(2,3-dihydro-1h-inden-2-yl)-3-hydroxy-1-propen-1-yl]-3-fluoro-5-hydroxycyclopentyl]-, (5z)-	[M-H-HF]-	0.96178187154908			Lipids and lipid-like molecules	Fatty Acyls	Fatty acids and conjugates	1.16143e+08	1.24266e+08	1.25292e+08	1.25018e+08	1.19316e+08	1.23314e+08	2.02385e+07	2.03264e+07	2.02031e+07	2.06038e+07	2.17994e+07	2.00493e+07	1.22225e+08	2.05367e+07	5.95152	1.5188e-07	4.42091
M366T431	366.04539	431.027500	diff	Phenol, 2-[[[2-(4-bromo-2,5-dimethoxyphenyl)ethyl]amino]methyl]-	[M-H+2i]-	0.938152226			Benzenoids	Benzene and substituted derivatives	Methoxybenzenes	4.18889e+07	4.39653e+07	4.36068e+07	4.23005e+07	4.04311e+07	4.27503e+07	2.00066e+08	1.99124e+08	1.99375e+08	2.12146e+08	2.02672e+08	2.11194e+08	4.24905e+07	2.04096e+08	0.208188	1.7566e-16	4.28339
M209T369_3	209.06666	368.884000	diff	Sinapyl alcohol	[M-H]-	0.874191245065391	HMDB0013070	C02325	Benzenoids	Phenols	Methoxyphenols	2.97635e+09	3.14148e+09	2.96124e+09	3.02601e+09	2.90401e+09	2.93695e+09	5.96872e+09	6.11373e+09	5.88547e+09	5.93607e+09	5.9702e+09	5.99918e+09	2.99101e+09	5.97889e+09	0.500261	2.6423e-08	4.26572
M415T284	415.25580	284.051000	diff	Propanoic acid, 2-[[4-[2-[[(cyclohexylamino)carbonyl](4-cyclohexylbutyl)amino]ethyl]phenyl]thio]-2-methyl-	[M-H-C4H6O2]-	0.822107936748567		C15622	Organosulfur compounds	Thioethers	Aryl thioethers	1.85301e+08	1.86039e+08	1.92492e+08	1.8546e+08	1.87576e+08	1.85378e+08	1.04228e+08	1.01017e+08	1.0116e+08	1.04751e+08	1.04421e+08	1.03541e+08	1.87041e+08	1.03186e+08	1.81265	1.17781e-13	4.15955
M317T409	317.05468	409.409000	diff	1,4-d-xylobiose	[M+Cl]-	0.996806111762022		C01630	Organic oxygen compounds	Organooxygen compounds	Carbohydrates and carbohydrate conjugates	1.89493e+08	1.8908e+08	1.80776e+08	1.92221e+08	1.83426e+08	1.93908e+08	4.38606e+08	4.43962e+08	4.42054e+08	4.21558e+08	4.30717e+08	4.36333e+08	1.88151e+08	4.35538e+08	0.431995	0.000818524	4.14229
M167T372_2	167.02100	371.894000	diff	Uric acid	[M-H]-	0.996339408189168	HMDB0000289	C00366	Organoheterocyclic compounds	Imidazopyrimidines	Purines and purine derivatives	3.39843e+09	3.42051e+09	3.33117e+09	3.4346e+09	3.32915e+09	3.40492e+09	1.83909e+09	1.78636e+09	1.78216e+09	1.75219e+09	1.69918e+09	1.77115e+09	3.38646e+09	1.77169e+09	1.91143	7.09292e-08	4.06937
M243T383	243.12391	383.445500	diff	Batatasin iii	[M-H]-	0.742482959	HMDB0030636					9.56577e+06	8.42327e+06	9.79962e+06	8.22891e+06	1.10247e+07	1.06654e+07	1.09519e+08	1.15954e+08	1.11193e+08	1.18127e+08	1.19701e+08	1.17751e+08	9.61795e+06	1.15374e+08	0.083363	1.13655e-07	4.03257
M357T460_1	357.10362	459.851000	diff	Cyclohexanesulfamic acid	[2M-H]-	0.970533510723527	HMDB0031340	C02824	Organic acids and derivatives	Sulfamic acid derivatives	Cyclamates	3.21155e+07	3.32658e+07	3.16207e+07	3.32857e+07	3.58918e+07	3.12017e+07	9.2087e+07	8.92913e+07	9.10773e+07	9.36492e+07	9.03692e+07	9.30943e+07	3.28969e+07	9.15947e+07	0.359157	1.40455e-06	3.99852
M102T413	102.05594	412.739000	diff	(S)-2-aminobutyric acid	(M-H)-	0.9943	HMDB0000452	C02356	Organic acids and derivatives	Carboxylic acids and derivatives	"Amino acids, peptides, and analogues"	3.57666e+07	3.94997e+07	3.76963e+07	3.77753e+07	3.75635e+07	4.30287e+07	1.77914e+08	1.82367e+08	1.67563e+08	1.7432e+08	1.73731e+08	1.78022e+08	3.8555e+07	1.75653e+08	0.219496	0.000242305	3.97889
M115T446	115.00373	445.975000	diff	D-aspartic acid	[M-H-NH3]-	0.998516501851956	HMDB0006483	C00402	Organic acids and derivatives	Carboxylic acids and derivatives	Amino acids, peptides, and analogues	4.21008e+08	4.24492e+08	4.24422e+08	4.15913e+08	4.03093e+08	4.21271e+08	6.89091e+08	6.79204e+08	6.86296e+08	6.7145e+08	6.91504e+08	6.84114e+08	4.18366e+08	6.8361e+08	0.611996	6.75301e-10	3.97318
M125T88	125.03567	87.753000	diff	Thymine	[M-H]-	0.999679506615007	HMDB0000262	C00178	Organoheterocyclic compounds	Diazines	Pyrimidines and pyrimidine derivatives	2.71834e+09	2.67031e+09	2.65795e+09	2.5803e+09	2.55721e+09	2.52307e+09	7.67431e+08	7.39694e+08	7.56998e+08	7.2797e+08	7.38467e+08	6.87178e+08	2.61786e+09	7.3629e+08	3.55548	1.96641e-10	3.9149
M148T288	148.06282	288.315000	diff	N6-methyladenine	[M-H]-	0.99220872583555	HMDB0002099	C08434	Organoheterocyclic compounds	Imidazopyrimidines	Purines and purine derivatives	1.34443e+08	1.37539e+08	1.36742e+08	1.34852e+08	1.37876e+08	1.32333e+08	7.07501e+07	7.02342e+07	7.17115e+07	7.0003e+07	7.38341e+07	7.37406e+07	1.35631e+08	7.17122e+07	1.89132	0.452823	3.8737
M333T411	332.99199	411.353000	diff	Daidzein 4'-sulfate	[M-H]-	0.940196527983235			Phenylpropanoids and polyketides	Isoflavonoids	Isoflav-2-enes	3.49868e+07	3.34501e+07	3.10261e+07	3.39884e+07	3.18344e+07	3.27962e+07	1.49411e+08	1.49743e+08	1.56817e+08	1.42281e+08	1.47669e+08	1.45733e+08	3.30137e+07	1.48609e+08	0.222151	1.63386e-11	3.65872
M606T473_2	606.07440	472.974000	diff	Udp-n-acetylglucosamine	[M-H]-	0.983807910216391	HMDB0000290	C00043	Nucleosides, nucleotides, and analogues	Pyrimidine nucleotides	Pyrimidine nucleotide sugars	2.02763e+08	2.00723e+08	1.99811e+08	1.93195e+08	1.98365e+08	1.92734e+08	3.44105e+08	3.40021e+08	3.43963e+08	3.46462e+08	3.39214e+08	3.3259e+08	1.97932e+08	3.41059e+08	0.580345	9.74064e-05	3.54954
M239T429	239.07722	429.280000	diff	Dinoseb	[M-H]-	0.834010046093732	HMDB0032559	C14302	Benzenoids	Phenols	Nitrophenols	3.10626e+08	3.20278e+08	3.28515e+08	3.10523e+08	3.07734e+08	3.18992e+08	1.41753e+08	1.41963e+08	1.42567e+08	1.41028e+08	1.43251e+08	1.43387e+08	3.16111e+08	1.42325e+08	2.22105	6.64775e-05	3.47505
M271T255	271.08245	255.233000	diff	.gamma.-glutamyl-(s)-allyl-l-cysteine	[M-H-H2O]-	0.839540786			Organic acids and derivatives	Carboxylic acids and derivatives	Amino acids, peptides, and analogues	823510	420185	546397	261227	497289	758733	5.96222e+07	5.84645e+07	5.50143e+07	5.60891e+07	5.61146e+07	6.19315e+07	551224	5.78727e+07	0.00952477	7.24829e-11	3.46042
M245T389_1	245.04324	389.127500	diff	2'-chloro-2-hydroxy-5-methylbenzophenone	[M-H]-	0.894634222659808			Benzenoids	Benzene and substituted derivatives	Benzophenones	3.3888e+08	3.38901e+08	3.37075e+08	3.4825e+08	3.32624e+08	3.63708e+08	9.78649e+07	9.36262e+07	9.82015e+07	9.50751e+07	9.81745e+07	9.58385e+07	3.4324e+08	9.64634e+07	3.55824	3.23605e-15	3.41115
M110T199	110.07234	199.035000	diff	Histamine	[M-H]-	0.998820067	HMDB0060263	C00388	Organic nitrogen compounds	Organonitrogen compounds	Amines	1.19444e+08	1.21397e+08	1.28461e+08	1.21182e+08	1.2304e+08	1.1525e+08	2.21126e+07	2.35589e+07	2.28035e+07	2.49623e+07	2.48065e+07	2.19063e+07	1.21462e+08	2.33583e+07	5.19995	2.64752e-09	3.39387
M397T26	397.22605	25.740800	diff	Mitragynine	[M-H]-	0.88254980820146	HMDB0041933	C09226				4.04399e+08	4.19245e+08	4.07985e+08	3.92122e+08	3.87616e+08	4.00172e+08	9.10709e+07	1.04826e+08	7.75673e+07	8.60121e+07	9.60872e+07	9.59701e+07	4.01923e+08	9.19222e+07	4.37242	2.43836e-10	3.34019
M131T429	131.08261	428.958000	diff	D-ornithine	[M-H]-	0.999661895937482	HMDB0003374	C00515	Organic acids and derivatives	Carboxylic acids and derivatives	Amino acids, peptides, and analogues	4.36397e+08	4.30103e+08	4.48378e+08	4.30321e+08	4.41454e+08	4.40004e+08	2.57403e+08	2.57614e+08	2.66901e+08	2.68293e+08	2.62407e+08	2.59364e+08	4.37776e+08	2.61997e+08	1.67092	0.339922	3.28094
M293T24_2	293.17916	23.816400	diff	Embelin	[M-H]-	0.950981426356894		C10342	Organic oxygen compounds	Organooxygen compounds	Carbonyl compounds	6.84125e+08	6.62206e+08	6.74799e+08	6.88986e+08	6.58818e+08	6.13437e+08	9.87492e+07	9.48522e+07	1.01795e+08	1.03898e+08	9.55108e+07	9.83103e+07	6.63728e+08	9.88526e+07	6.71432	0.000155858	3.25685
M317T379	317.14666	379.033500	diff	Substance p (9-11)	[M-H]-	0.857502337608798			Organic acids and derivatives	Carboxylic acids and derivatives	Amino acids, peptides, and analogues	7.74752e+07	7.82337e+07	7.66178e+07	7.36353e+07	7.34036e+07	7.48371e+07	1.57298e+07	1.44518e+07	1.36336e+07	1.29933e+07	1.92516e+07	1.4789e+07	7.57005e+07	1.51415e+07	4.99952	0.000444866	3.17246
M341T364	341.09088	363.815000	diff	Trehalose	[M-H]-	0.958506385845692	HMDB0000975	C01083	Organic oxygen compounds	Organooxygen compounds	Carbohydrates and carbohydrate conjugates	2.02479e+06	2.26684e+06	1.68428e+06	2.18006e+06	1.60381e+06	1.9912e+06	1.09124e+09	1.1032e+09	1.06962e+09	9.88259e+08	1.03275e+09	9.81393e+08	1.9585e+06	1.04441e+09	0.00187521	1.34842e-05	3.16764
M134T211	134.04716	210.806000	diff	Adenine	[M-H]-	0.999245491404744	HMDB0000034	C00147	Organoheterocyclic compounds	Imidazopyrimidines	Purines and purine derivatives	9.04229e+07	8.34296e+07	8.65247e+07	9.60006e+07	8.92704e+07	8.70274e+07	3.61101e+08	3.41715e+08	3.61348e+08	3.65359e+08	3.4371e+08	3.76382e+08	8.87793e+07	3.58269e+08	0.2478	0.000522759	2.94183
M205T379	205.08303	379.319000	diff	Thr-Ser	[M-H]-	0.984984516969207			Organic acids and derivatives	Carboxylic acids and derivatives	Amino acids, peptides, and analogues	1.50658e+08	1.53142e+08	1.54976e+08	1.54238e+08	1.44298e+08	1.51086e+08	7.69765e+07	7.62402e+07	7.18496e+07	7.563e+07	7.53845e+07	7.48623e+07	1.514e+08	7.51572e+07	2.01444	0.0704857	2.75627
M161T415	161.04550	415.368000	diff	3-hydroxy-3-methylglutaric acid	[M-H]-	0.989116603	HMDB0000355	C03761	Lipids and lipid-like molecules	Fatty Acyls	Fatty acids and conjugates	3.03929e+08	3.09262e+08	3.02909e+08	3.06686e+08	2.95981e+08	3.21433e+08	1.36993e+08	1.35877e+08	1.26038e+08	1.33787e+08	1.34847e+08	1.40222e+08	3.067e+08	1.34627e+08	2.27814	0.167939	2.74553
M241T272	241.11938	271.635000	diff	Thiopental	[M-H]-	0.838518452848751	HMDB0014737	C07521	Organoheterocyclic compounds	Diazines	Pyrimidines and pyrimidine derivatives	1.07914e+08	1.14745e+08	1.16735e+08	1.1113e+08	1.15605e+08	1.10923e+08	2.74385e+08	2.87894e+08	3.00225e+08	2.9035e+08	2.82118e+08	2.79089e+08	1.12842e+08	2.85677e+08	0.394999	1.44219e-09	2.73882
M425T25	425.25738	25.343500	diff	(2e,6e,10e)-13-[(2r)-6-hydroxy-2,8-dimethyl-3,4-dihydrochromen-2-yl]-2,6,10-trimethyltrideca-2,6,10-trienoic acid	[M-H]-	0.987487474			Lipids and lipid-like molecules	Prenol lipids	Quinone and hydroquinone lipids	1.04763e+08	1.02297e+08	1.10399e+08	1.07315e+08	1.01207e+08	9.86067e+07	1.75533e+07	2.14417e+07	1.9679e+07	1.88749e+07	2.14396e+07	2.32272e+07	1.04098e+08	2.03693e+07	5.11054	1.67846e-05	2.7237
M227T291	227.10381	291.109000	diff	Ozagrel	[M-H]-	0.829467023795644			Phenylpropanoids and polyketides	Cinnamic acids and derivatives	Cinnamic acids	3.3571e+07	3.18534e+07	3.16961e+07	3.25244e+07	4.02705e+07	3.35375e+07	1.20447e+08	1.18941e+08	1.20796e+08	1.23315e+08	1.13574e+08	1.24075e+08	3.39088e+07	1.20191e+08	0.282124	7.67431e-10	2.72129
M135T324	135.05631	323.534000	diff	2-methylbenzoic acid	[M-H]-	0.961548397481283	HMDB0002340	C07215	Benzenoids	Benzene and substituted derivatives	Benzoic acids and derivatives	1.37023e+08	1.29019e+08	1.44672e+08	1.34999e+08	1.4185e+08	1.29321e+08	2.33128e+07	2.27743e+07	2.56743e+07	2.70725e+07	2.47995e+07	2.53351e+07	1.36147e+08	2.48281e+07	5.4836	0.00126312	2.60411
M225T403	225.09934	402.782500	diff	His-Ala	[M-H]-	0.992909370489604			Organic acids and derivatives	Carboxylic acids and derivatives	Amino acids, peptides, and analogues	9.31931e+07	9.53473e+07	9.57858e+07	8.67182e+07	9.38694e+07	8.86126e+07	2.71782e+07	2.77974e+07	2.88093e+07	2.92704e+07	2.80986e+07	2.87133e+07	9.22544e+07	2.83112e+07	3.25858	0.344514	2.58413
M266T218	266.13981	218.358000	diff	N-(-)-jasmonoyl glycine	[M-H]-	0.864119292			Organic acids and derivatives	Carboxylic acids and derivatives	Amino acids, peptides, and analogues	9.39434e+06	8.559e+06	8.78937e+06	8.79791e+06	7.12356e+06	7.96405e+06	1.85174e+08	1.98506e+08	2.01655e+08	2.09419e+08	1.94266e+08	1.79073e+08	8.43804e+06	1.94682e+08	0.0433426	9.39776e-05	2.5782
M265T28	265.07509	28.134800	diff	N-(4-aminobenzoyl)-l-glutamic acid	[M-H]-	0.851629975166274			Organic acids and derivatives	Carboxylic acids and derivatives	Amino acids, peptides, and analogues	1.28898e+10	1.24797e+10	1.19105e+10	1.27874e+10	1.16006e+10	1.15153e+10	1.97056e+09	2.14452e+09	1.75555e+09	1.76192e+09	1.99873e+09	2.0187e+09	1.21972e+10	1.94166e+09	6.28184	1.5941e-05	2.56959
M301T38	301.05981	37.651100	diff	5,7,3',4',5'-pentahydroxyflavone	[M-H]-	0.998855226534002	HMDB0029620	C10192	Phenylpropanoids and polyketides	Flavonoids	Flavones	8.42296e+07	7.81682e+07	7.35873e+07	8.64511e+07	7.76016e+07	9.17956e+07	4.97151e+09	4.86619e+09	5.60395e+09	5.22624e+09	4.96382e+09	4.77774e+09	8.19723e+07	5.06824e+09	0.0161737	2.59523e-16	2.56877
M149T379	149.04557	378.572000	diff	D-xylose	[M-H]-	0.770808405203182	HMDB0060254	C00181	Organic oxygen compounds	Organooxygen compounds	Carbohydrates and carbohydrate conjugates	2.56493e+08	2.56178e+08	2.50978e+08	2.60971e+08	2.5331e+08	2.49319e+08	1.34521e+08	1.3471e+08	1.24759e+08	1.43239e+08	1.34961e+08	1.29648e+08	2.54541e+08	1.3364e+08	1.90468	0.000485604	2.55404
M282T307_2	282.08437	307.228000	diff	His-Lys	[M-H]-	0.998880563378618	HMDB0000133	C00387				1.47345e+09	1.48736e+09	1.44192e+09	1.43809e+09	1.50279e+09	1.57565e+09	5.78639e+08	5.52384e+08	4.97496e+08	5.16131e+08	5.58178e+08	5.73695e+08	1.48654e+09	5.46087e+08	2.72217	2.05677e-07	2.46821
M160T95	160.04035	94.802700	diff	Hippuric acid	[M-H-H2O]-	0.996445469291143	HMDB0000714	C01586	Benzenoids	Benzene and substituted derivatives	Benzoic acids and derivatives	3.11807e+07	2.6768e+07	2.6615e+07	3.09865e+07	2.56882e+07	2.82152e+07	1.29795e+09	1.15708e+09	1.29069e+09	1.26017e+09	1.10353e+09	1.2416e+09	2.82423e+07	1.22517e+09	0.0230517	0.000170836	2.38327
M427T307	427.24390	306.775000	diff	Irbesartan	[M-H]-	0.910538062209501	HMDB0015163	C07469	Benzenoids	Benzene and substituted derivatives	Biphenyls and derivatives	917053	1.52591e+06	3.48729e+06	2.48463e+06	2.13418e+06	1.66887e+06	5.48066e+07	4.95232e+07	4.62734e+07	4.78589e+07	5.15256e+07	5.13575e+07	2.03632e+06	5.02242e+07	0.0405446	1.39971e-06	2.37939
M173T483	173.00917	483.196500	diff	Cis-aconitate	[M-H]-	0.997865690391563	HMDB0000072	C00417	Organic acids and derivatives	Carboxylic acids and derivatives	Tricarboxylic acids and derivatives	5.2424e+07	7.00613e+07	5.13372e+07	5.47145e+07	5.20409e+07	5.24773e+07	1.70658e+08	1.74642e+08	1.72271e+08	1.7044e+08	1.70966e+08	1.77628e+08	5.55092e+07	1.72767e+08	0.321294	7.30632e-06	2.33288
M261T298	261.17079	298.334000	diff	12s-hydroxy-5z,8e,10e-heptadecatrienoic acid	[M-H-H2O]-	0.988331066340189	HMDB0012535	C20388	Lipids and lipid-like molecules	Fatty Acyls	Fatty acids and conjugates	6.87452e+07	6.5874e+07	6.93338e+07	6.63962e+07	6.15178e+07	6.49737e+07	1.52671e+08	1.43638e+08	1.40482e+08	1.41255e+08	1.43546e+08	1.45779e+08	6.61401e+07	1.44562e+08	0.457521	3.04357e-07	2.31389
M447T58	447.07119	58.216200	diff	Indolylmethyl glucosinolate	[M-H]-	0.961730904314553	HMDB0030243	C05837				5.00403e+06	5.98556e+06	8.16551e+06	8.24539e+06	6.2103e+06	8.36746e+06	5.97256e+08	5.98908e+08	6.21244e+08	5.84337e+08	5.29822e+08	5.31137e+08	6.99637e+06	5.77117e+08	0.012123	5.77526e-10	2.30153
M173T23	172.99135	23.321950	diff	Isocitric acid	[M-H-H2O]-	0.905205988910421	HMDB0000193	C00311	Organic acids and derivatives	Carboxylic acids and derivatives	Tricarboxylic acids and derivatives	2.84383e+08	2.49504e+08	2.84568e+08	2.90758e+08	2.72088e+08	2.53281e+08	1.2051e+07	1.22491e+07	1.16801e+07	1.01995e+07	1.05636e+07	1.19211e+07	2.7243e+08	1.1444e+07	23.8054	0.400319	2.3015
M371T505	371.08308	505.180000	diff	Oleoside 11-methyl ester	[M-H-CH4O]-	0.88736109773104			Lipids and lipid-like molecules	Prenol lipids	Terpene glycosides	3.32995e+06	2.47534e+06	7.71797e+06	5.37769e+06	9.76856e+06	2.75321e+06	6.37301e+07	6.46819e+07	6.49567e+07	6.76955e+07	6.50956e+07	5.96747e+07	5.23712e+06	6.43057e+07	0.0814409	1.68194e-08	2.28263
M593T289	593.27315	288.568000	diff	(2r,3s,4s,5r,6r)-6-[1,7-bis(4-hydroxyphenyl)heptan-3-yloxy]-5-[(2s,3r,4r)-3,4-dihydroxy-4-(hydroxymethyl)oxolan-2-yl]oxy-2-(hydroxymethyl)oxane-3,4-diol	[M-H]-	0.807882835911454			Phenylpropanoids and polyketides	Diarylheptanoids	Linear diarylheptanoids	3.68056e+07	3.22831e+07	3.3077e+07	3.53491e+07	3.48469e+07	3.29466e+07	1.53002e+08	1.40986e+08	1.62593e+08	1.58585e+08	1.48219e+08	1.59724e+08	3.42181e+07	1.53851e+08	0.22241	7.66377e-09	2.16269
M176T316	176.09277	316.446000	diff	1-deoxy-1-(methylamino)-d-galactitol	[M-H-H2O]-	0.955754262			Organic oxygen compounds	Organooxygen compounds	Carbohydrates and carbohydrate conjugates	1.93213e+08	2.03859e+08	1.99062e+08	1.99016e+08	1.95172e+08	1.9925e+08	1.0509e+08	1.17572e+08	1.13595e+08	1.10506e+08	1.17708e+08	1.11875e+08	1.98262e+08	1.12724e+08	1.75882	0.000429224	2.12763
M199T340	199.07241	339.942000	diff	4,4'-methylenediphenol	[M-H]-	0.883095237321965		C14298	Benzenoids	Benzene and substituted derivatives	Diphenylmethanes	5.53934e+07	5.6744e+07	5.81151e+07	5.81232e+07	5.79314e+07	5.53003e+07	9.66615e+07	1.01329e+08	1.01179e+08	1.00042e+08	1.05126e+08	1.02946e+08	5.69346e+07	1.01214e+08	0.562517	0.00114141	2.10149
M522T279_2	522.28351	278.709000	diff	2-amino-3-[hydroxy-[2-hydroxy-3-[octadec-9-enoyl]oxypropoxy]phosphoryl]oxypropanoic acid	[M-H]-	0.977430462			Lipids and lipid-like molecules	Glycerophospholipids	Glycerophosphoserines	1.16471e+09	1.27381e+09	1.28892e+09	1.2045e+09	1.26863e+09	1.13897e+09	3.53134e+08	3.64626e+08	3.63197e+08	3.70602e+08	3.63964e+08	3.73113e+08	1.22326e+09	3.64773e+08	3.35348	5.99827e-05	1.99272
M189T261	189.00719	261.002000	diff	2,4-dichlorobenzoic acid	[M-H]-	0.705836038773223		C06670	Benzenoids	Benzene and substituted derivatives	Benzoic acids and derivatives	1.17626e+09	1.18036e+09	1.12649e+09	1.13964e+09	1.05237e+09	1.1922e+09	4.01925e+08	4.3107e+08	3.7379e+08	4.15446e+08	4.08044e+08	3.95422e+08	1.14455e+09	4.04283e+08	2.83107	0.00710395	1.97594
M328T327	328.10720	327.068000	diff	Lithosprmoside	[M-H]-	0.853786724			Organic oxygen compounds	Organooxygen compounds	Carbohydrates and carbohydrate conjugates	1.76526e+08	1.71532e+08	1.69513e+08	1.61775e+08	1.76738e+08	1.63921e+08	7.38295e+07	6.87299e+07	7.34262e+07	7.931e+07	7.15571e+07	6.88167e+07	1.70001e+08	7.26116e+07	2.34124	4.74389e-05	1.92571
M233T28	233.01250	28.408600	diff	Riluzole	[M-H]-	0.774376356394782	HMDB0014878	C07937				1.00111e+10	9.47545e+09	8.81439e+09	1.00839e+10	8.54616e+09	8.81512e+09	5.8173e+08	5.81951e+08	5.45888e+08	5.48016e+08	5.80967e+08	5.73285e+08	9.29102e+09	5.68639e+08	16.339	0.00625862	1.92552
M561T460_2	561.16742	459.821000	diff	6-[4,5-dihydroxy-6-methyl-3-[(2s,3r,4r,5r,6s)-3,4,5-trihydroxy-6-methyloxan-2-yl]oxyoxan-2-yl]-5,7-dihydroxy-2-(4-hydroxyphenyl)chromen-4-one	[M-H]-	0.747130381			Phenylpropanoids and polyketides	Flavonoids	Flavonoid glycosides	1.37505e+08	1.33541e+08	1.3968e+08	1.28853e+08	1.28018e+08	1.28169e+08	6.6164e+07	6.57341e+07	6.47053e+07	6.55437e+07	6.25823e+07	6.46774e+07	1.32627e+08	6.49011e+07	2.04353	4.16435e-10	1.88132
M435T279	435.25160	279.482000	diff	1-oleoyl-sn-glycerol 3-phosphate	[M-H]-	0.998016164082754						1.18858e+08	1.25466e+08	1.28516e+08	1.26574e+08	1.2486e+08	1.13472e+08	4.53385e+07	4.66947e+07	4.47613e+07	4.81475e+07	4.39554e+07	4.22275e+07	1.22958e+08	4.51875e+07	2.72106	6.17791e-11	1.87989
M119T30	118.98060	30.426400	diff	3-mercaptopyruvic acid	[M-H]-	0.991270693	HMDB0001368	C00957	Organic acids and derivatives	Keto acids and derivatives	Alpha-keto acids and derivatives	5.68728e+06	1.08564e+06	7.67504e+06	6.47691e+06	6.88957e+06	4.76793e+06	3.95189e+08	3.9905e+08	3.57164e+08	3.55883e+08	3.74074e+08	4.32947e+08	5.4304e+06	3.85718e+08	0.0140787	1.11477e-05	1.87512
M375T57_2	375.09630	57.324000	diff	7-o-benzylluteolin	[M-H]-	0.9695148814508			Phenylpropanoids and polyketides	Flavonoids	Flavones	1.47594e+08	1.38322e+08	1.5213e+08	1.39417e+08	1.40418e+08	1.36062e+08	5.50608e+07	5.26875e+07	5.46197e+07	4.74705e+07	5.29715e+07	4.69045e+07	1.42324e+08	5.16191e+07	2.75719	1.24856e-07	1.84484
M171T135	170.99685	134.619500	diff	(-)-hydroxycitric acid lactone	[M-H-H2O]-	0.984582262			Organic acids and derivatives	Carboxylic acids and derivatives	Tricarboxylic acids and derivatives	1.79039e+09	1.95416e+09	1.97177e+09	1.86981e+09	2.02273e+09	1.85729e+09	5.52957e+08	6.24815e+08	7.16473e+08	6.56556e+08	6.326e+08	6.07089e+08	1.91102e+09	6.31748e+08	3.02497	4.70917e-08	1.82522
M171T88	170.99688	87.883600	diff	P-toluenesulfonic acid	[M-H]-	0.970199382409045	HMDB0059933	C06677	Benzenoids	Benzene and substituted derivatives	Benzenesulfonic acids and derivatives	4.48695e+08	5.12787e+08	4.41942e+08	4.60325e+08	4.5574e+08	4.64925e+08	1.43186e+08	1.30368e+08	1.46384e+08	1.39219e+08	1.34431e+08	1.40997e+08	4.64069e+08	1.39097e+08	3.33629	1.61162e-07	1.8228
M291T27	291.09083	27.375400	diff	Coumatetralyl	[M-H]-	0.915305539068534		C16806	Phenylpropanoids and polyketides	Coumarins and derivatives	Hydroxycoumarins	2.24384e+08	2.15868e+08	1.99113e+08	2.30985e+08	2.10761e+08	2.0293e+08	4.5157e+07	4.68102e+07	3.40229e+07	3.83638e+07	4.47127e+07	5.01548e+07	2.14007e+08	4.32036e+07	4.95345	2.3512e-10	1.80518
M337T392	337.07778	392.452000	diff	5'-phosphoribosyl-5-amino-4-imidazolecarboxamide (aicar)	[M-H]-	0.974891904483564	HMDB0001517	C04677	Nucleosides, nucleotides, and analogues	Imidazole ribonucleosides and ribonucleotides	1-ribosyl-imidazolecarboxamides	1.02305e+08	1.04925e+08	1.03186e+08	1.04867e+08	9.72982e+07	1.02606e+08	1.72993e+08	1.74423e+08	1.81214e+08	1.6795e+08	1.757e+08	1.68251e+08	1.02531e+08	1.73422e+08	0.591224	0.0511708	1.80016
M205T507	205.03541	507.420500	diff	Homocitrate	[M-H]-	0.844414993	HMDB0003518	C01251	Organic acids and derivatives	Carboxylic acids and derivatives	Tricarboxylic acids and derivatives	1.07868e+09	1.13049e+09	1.13585e+09	1.06563e+09	1.0442e+09	1.16796e+09	1.19933e+08	2.03583e+08	1.99854e+08	1.97017e+08	1.03635e+08	2.60706e+08	1.1038e+09	1.80788e+08	6.1055	1.27878e-07	1.75891
M299T337_1	299.08065	336.787500	diff	8phic8spc	[M-H]-	0.943473019368671			Benzenoids	Benzene and substituted derivatives	Benzenesulfonic acids and derivatives	2.50108e+08	2.42051e+08	2.4496e+08	2.70057e+08	2.38389e+08	2.52498e+08	9.74556e+07	1.09295e+08	1.01238e+08	1.07611e+08	1.02891e+08	1.01506e+08	2.49677e+08	1.03333e+08	2.41624	4.16074e-14	1.74193
M231T426_1	231.09868	425.637000	diff	Ile-thr	[M-H]-	0.818280421546485	HMDB0014917	C05079	Organoheterocyclic compounds	Diazanaphthalenes	Naphthyridines	2.27456e+08	2.34497e+08	2.49279e+08	2.2661e+08	2.28443e+08	2.29348e+08	1.24831e+08	1.28943e+08	1.23217e+08	1.24503e+08	1.27718e+08	1.20844e+08	2.32605e+08	1.25009e+08	1.8607	1.06216e-05	1.69512
M131T416_1	131.04621	416.349000	diff	Asparagine	[M-H]-	0.993976732043645	HMDB0000168	C00152	Organic acids and derivatives	Carboxylic acids and derivatives	Amino acids, peptides, and analogues	2.07569e+08	2.17367e+08	2.1263e+08	2.19042e+08	2.06228e+08	2.23569e+08	3.77164e+08	3.57273e+08	3.47875e+08	3.5522e+08	3.53776e+08	3.53402e+08	2.14401e+08	3.57452e+08	0.599804	0.000441138	1.6559
M507T25	507.31469	24.924700	diff	3-furancarboxylic acid, tetrahydro-4-methylene-2-octyl-5-oxo-, (2r,3s)-	[2M-H]-	0.700488875			Organoheterocyclic compounds	Lactones	Gamma butyrolactones	6.99076e+07	8.05405e+07	7.13574e+07	6.8984e+07	7.00558e+07	7.72123e+07	1.5324e+07	1.70086e+07	1.37662e+07	1.23008e+07	1.30222e+07	1.58297e+07	7.30096e+07	1.45419e+07	5.02063	2.64073e-14	1.63432
M597T285_2	597.30390	285.174000	diff	Phe-met-arg-phe-amide	[M-H]-	0.773526358			Organic acids and derivatives	Carboxylic acids and derivatives	Amino acids, peptides, and analogues	1.14547e+09	1.15638e+09	1.25199e+09	1.17419e+09	1.22967e+09	1.10993e+09	4.90862e+08	4.62559e+08	5.10927e+08	5.36362e+08	4.83869e+08	4.98034e+08	1.17794e+09	4.97102e+08	2.36961	2.58423e-10	1.63177
M206T60	206.00947	59.595400	diff	Isofraxidin	[M-H-CH3]-	0.722638603089633		C17480	Phenylpropanoids and polyketides	Coumarins and derivatives	Hydroxycoumarins	8.69947e+06	9.13884e+06	8.59634e+06	8.90858e+06	9.50953e+06	6.03656e+06	2.91411e+08	2.5124e+08	2.94677e+08	2.95124e+08	2.74053e+08	2.4242e+08	8.48155e+06	2.74821e+08	0.0308621	7.49238e-14	1.62179
M476T242	476.27780	241.888000	diff	Lpe 18:2	[M-H]-	0.963965814277937			Lipids and lipid-like molecules	Glycerophospholipids	Glycerophosphoethanolamines	1.25162e+10	1.09545e+10	1.21895e+10	1.19767e+10	1.2278e+10	1.19954e+10	5.35405e+09	4.93657e+09	5.34781e+09	5.31112e+09	5.24838e+09	5.59555e+09	1.19851e+10	5.29891e+09	2.2618	1.09176e-11	1.62071
M143T222_2	143.03754	222.145500	diff	Lactose	[M-H-C6H14O7]-	0.952973206611213	HMDB0000186	C00243	Organic oxygen compounds	Organooxygen compounds	Carbohydrates and carbohydrate conjugates	9.54778e+06	3.19915e+07	2.8948e+07	3.0339e+07	3.19426e+07	3.31133e+07	4.68729e+08	5.68441e+08	5.2599e+08	5.43888e+08	5.53333e+08	4.64696e+08	2.7647e+07	5.20846e+08	0.053081	0.00039986	1.53582
M212T28	212.00211	27.592100	diff	Indoxyl sulfate	[M-H]-	0.990440292	HMDB0000682		Organic acids and derivatives	Organic sulfuric acids and derivatives	Arylsulfates	3.19224e+08	3.14244e+08	2.66387e+08	3.21735e+08	2.82366e+08	2.69053e+08	1.43611e+07	1.60722e+07	8.3978e+06	9.63546e+06	1.15457e+07	1.20568e+07	2.95502e+08	1.20115e+07	24.6015	0.163195	1.52183
M209T477	209.03035	477.121000	diff	Mucic acid	[M-H]-	0.988619422759355	HMDB0000639	C00879	Organic oxygen compounds	Organooxygen compounds	Carbohydrates and carbohydrate conjugates	5.46483e+07	4.75331e+07	4.95918e+07	6.04419e+07	5.14108e+07	5.62555e+07	1.55905e+08	1.62452e+08	1.54803e+08	1.75404e+08	1.62935e+08	1.75067e+08	5.33136e+07	1.64428e+08	0.324237	1.18278e-11	1.51918
M196T361	196.07276	360.512500	diff	N-acetylhistidine	[M-H]-	0.902032254	HMDB0014748	C02997	Organic acids and derivatives	Carboxylic acids and derivatives	Amino acids, peptides, and analogues	2.72176e+08	2.81981e+08	2.90323e+08	2.6663e+08	3.0163e+08	2.7044e+08	1.16199e+08	1.20859e+08	1.29331e+08	1.18744e+08	1.29163e+08	1.23904e+08	2.8053e+08	1.23033e+08	2.28012	0.00259992	1.49976
M459T33_1	459.05343	33.085900	diff	D-ribose 5-phosphate	[2M-H]-	0.940718775610779		C00117	Organic oxygen compounds	Organooxygen compounds	Carbohydrates and carbohydrate conjugates	4.68801e+06	1.97902e+06	1.98012e+06	2.11299e+06	2.68766e+06	3.47889e+07	2.9287e+08	3.28535e+08	2.69916e+08	2.82123e+08	2.9119e+08	3.24282e+08	8.03946e+06	2.98153e+08	0.0269642	0.0113516	1.49812
M254T215	254.04370	214.867000	diff	5-(3-indolylmethylene)barbituric acid	[M-H]-	0.757735189			Organoheterocyclic compounds	Indoles and derivatives	Indoles	1.35755e+09	1.34418e+09	1.54811e+09	1.35253e+09	1.40716e+09	1.35743e+09	5.08118e+08	5.34841e+08	5.57814e+08	5.63378e+08	5.38922e+08	4.98594e+08	1.39449e+09	5.33611e+08	2.61331	3.67687e-09	1.43976
M193T202	193.05057	201.572000	diff	Ferulate	[M-H]-	0.995757996060399	HMDB0125096	C01494	Phenylpropanoids and polyketides	Cinnamic acids and derivatives	Hydroxycinnamic acids and derivatives	4.23305e+07	5.61928e+07	3.87893e+07	5.06159e+07	4.53217e+07	8.26454e+07	1.5104e+09	1.73427e+09	1.49345e+09	1.38193e+09	1.53431e+09	1.3407e+09	5.26493e+07	1.49918e+09	0.0351187	5.98597e-14	1.43771
M113T92	112.99930	92.364900	diff	1-methylhydantoin	[M-H]-	0.997637345515822	HMDB0003646	C02565	Organoheterocyclic compounds	Azolines	Imidazolines	4.9586e+08	5.02445e+08	4.57724e+08	4.4891e+08	4.35849e+08	4.42368e+08	1.57184e+08	1.27776e+08	1.27944e+08	1.23302e+08	1.28631e+08	1.52452e+08	4.63859e+08	1.36215e+08	3.40535	0.000678117	1.41462
M256T240	256.15542	239.593000	diff	Cis-2-tert-butoxycarbonylamino-2-methylcyclohexanecarboxylic acid	[M-H]-	0.721774514374094			Organic acids and derivatives	Carboxylic acids and derivatives	Carboxylic acids	2.63966e+07	2.87325e+07	1.79706e+07	2.31461e+07	1.49677e+07	2.57328e+07	1.78974e+08	1.48417e+08	1.74128e+08	1.75831e+08	1.70029e+08	1.8962e+08	2.28244e+07	1.72833e+08	0.13206	1.18599e-12	1.38897
M300T482	300.04916	482.456500	diff	N-Acetylglucosamine 1-phosphate	[M-H]-	0.995875679119142	HMDB0001367	C04256	Organic oxygen compounds	Organooxygen compounds	Carbohydrates and carbohydrate conjugates	1.27799e+07	1.35747e+07	1.31539e+07	1.29677e+07	1.21038e+07	1.24926e+07	7.08261e+07	7.0017e+07	7.22955e+07	7.30618e+07	6.10165e+07	6.15932e+07	1.28454e+07	6.8135e+07	0.188529	2.7611e-07	1.38051
M290T37	290.03394	36.528800	diff	Nicotinate d-ribonucleotide	[M-H-CO2]-	0.725282433	HMDB0001132	C01185	Nucleosides, nucleotides, and analogues	Pyridine nucleotides	Nicotinic acid nucleotides	8.96144e+08	7.92805e+08	7.38959e+08	8.57634e+08	7.70417e+08	8.99036e+08	1.17518e+08	1.36099e+08	1.29194e+08	1.49948e+08	1.39126e+08	1.40229e+08	8.25832e+08	1.35352e+08	6.10136	0.000122735	1.35377
M263T147	263.04409	147.290000	diff	Dapsone hydroxylamine	[M-H]-	0.895798266	HMDB0060984		Benzenoids	Benzene and substituted derivatives	Benzenesulfonyl compounds	3.83651e+08	3.89322e+08	3.73943e+08	3.6624e+08	3.35601e+08	3.8391e+08	1.33703e+08	1.56693e+08	1.55724e+08	1.39117e+08	1.60855e+08	1.51263e+08	3.72111e+08	1.49559e+08	2.48805	5.75536e-13	1.33708
M95T161_3	94.98082	160.666500	diff	Methylphosphonic acid	[M-H]-	0.997634440459736		C20396	Organic acids and derivatives	Organic phosphonic acids and derivatives	Organic phosphonic acids	2.68744e+09	2.50741e+09	2.95022e+09	2.77256e+09	2.99575e+09	2.75309e+09	2.86911e+10	2.40896e+10	3.03779e+10	2.95388e+10	2.50184e+10	2.8079e+10	2.77775e+09	2.76325e+10	0.100525	0.0364491	1.33298
M177T302	177.07675	302.426000	diff	4-methoxycinnamic acid	[M-H]-	0.967975363448991	HMDB0002040		Phenylpropanoids and polyketides	Cinnamic acids and derivatives	Cinnamic acids	1.13329e+08	1.11026e+08	1.04714e+08	1.10561e+08	1.00383e+08	1.14986e+08	4.6913e+07	5.1592e+07	4.5508e+07	4.60483e+07	4.75161e+07	5.2247e+07	1.09167e+08	4.83041e+07	2.25999	0.0272944	1.3232
M333T29	333.06501	28.587500	diff	N-phthalyl-l-tryptophan	[M-H]-	0.822423657998916			Organoheterocyclic compounds	Indoles and derivatives	Indolyl carboxylic acids and derivatives	5.47746e+08	5.21197e+08	4.85215e+08	5.27414e+08	4.76173e+08	4.61362e+08	1.22445e+08	1.41018e+08	1.01803e+08	1.1034e+08	1.36932e+08	1.50401e+08	5.03184e+08	1.27156e+08	3.95721	3.44245e-11	1.31946
M249T36	249.00740	36.172000	diff	4,4'-sulfonylbisphenol	[M-H]-	0.806603295519109		C14216	Benzenoids	Benzene and substituted derivatives	Benzenesulfonyl compounds	2.52573e+08	2.18177e+08	2.12107e+08	2.45444e+08	2.28963e+08	2.58625e+08	3.94574e+07	5.07896e+07	4.44302e+07	5.21895e+07	4.34993e+07	4.80112e+07	2.35981e+08	4.63962e+07	5.08622	2.10227e-10	1.31002
M263T107	263.05948	106.516000	diff	Met-Asp	[M-H]-	0.921925472071087			Organic acids and derivatives	Carboxylic acids and derivatives	Amino acids, peptides, and analogues	3.2767e+07	4.77104e+07	2.86667e+07	3.40991e+07	2.95381e+07	3.0814e+07	6.11074e+08	6.88328e+08	7.14958e+08	6.79739e+08	7.20388e+08	8.24166e+08	3.39326e+07	7.06442e+08	0.048033	3.26888e-09	1.30297
M227T147	227.06739	147.358000	diff	Ile-Pro	[M-H]-	0.913989836426308	HMDB0000012	C00526	Nucleosides, nucleotides, and analogues	Pyrimidine nucleosides	Pyrimidine 2'-deoxyribonucleosides	3.05024e+09	2.9971e+09	3.29426e+09	3.15833e+09	3.05979e+09	3.14545e+09	1.29543e+09	1.33316e+09	1.6654e+09	1.42009e+09	1.50987e+09	1.29536e+09	3.11753e+09	1.41989e+09	2.19562	6.51154e-09	1.28144
M289T25	289.03538	25.162600	diff	Ciprofibrate	[M-H+2i]-	0.938926912			Benzenoids	Benzene and substituted derivatives	Phenoxyacetic acid derivatives	1.65537e+08	1.64598e+08	1.44199e+08	1.68628e+08	1.44504e+08	1.40195e+08	3.18703e+07	3.25642e+07	2.71577e+07	2.86211e+07	3.39388e+07	3.44888e+07	1.5461e+08	3.14401e+07	4.91761	1.28145e-10	1.25357
M137T43	137.02438	43.448950	diff	Salicylic acid	[M-H]-	0.997548726894051	HMDB0001895	C00805	Benzenoids	Benzene and substituted derivatives	Benzoic acids and derivatives	1.26315e+08	1.01778e+08	1.08399e+08	1.29236e+08	1.05626e+08	1.15975e+08	4.81631e+08	4.81562e+08	4.33207e+08	3.99769e+08	4.17838e+08	4.55165e+08	1.14555e+08	4.44862e+08	0.257507	2.03821e-07	1.25101
M148T327_1	148.04376	327.039000	diff	L-methionine	[M-H]-	0.999512948686998	HMDB0000696	C00073	Organic acids and derivatives	Carboxylic acids and derivatives	Amino acids, peptides, and analogues	1.68325e+09	1.66367e+09	1.68493e+09	1.59519e+09	1.66551e+09	1.59768e+09	1.15832e+09	1.09987e+09	1.16585e+09	1.17595e+09	1.12537e+09	1.08359e+09	1.64837e+09	1.13483e+09	1.45253	1.35917e-09	1.23551
M283T287	283.08574	287.027500	diff	Xanthosine	[M-H]-	0.89907657758898	HMDB0000299	C01762	Nucleosides, nucleotides, and analogues	Purine nucleosides		1.70948e+09	1.58216e+09	1.71869e+09	1.82578e+09	1.80866e+09	1.78313e+09	8.26572e+08	8.22741e+08	8.52051e+08	8.39611e+08	7.32909e+08	8.45836e+08	1.73798e+09	8.19953e+08	2.11961	4.07758e-06	1.23493
M141T387	141.01693	387.493000	diff	Kojic acid	[M-H]-	0.956583911	HMDB0032923	C14516	Organoheterocyclic compounds	Pyrans	Pyranones and derivatives	1.50087e+09	1.53651e+09	1.4789e+09	1.57231e+09	1.52483e+09	1.51568e+09	8.85571e+08	1.01456e+09	8.67892e+08	8.76942e+08	9.54776e+08	9.59763e+08	1.52152e+09	9.26584e+08	1.64207	0.00138143	1.19069
M337T248	337.13275	247.507500	diff	Chalcone base + 2o, 1meo, 1prenyl or licochalcone a (not validated)	[M-H]-	0.925339604386712		C00652	Phenylpropanoids and polyketides	Linear 1,3-diarylpropanoids	Chalcones and dihydrochalcones	1.2997e+08	1.21801e+08	1.16583e+08	1.29828e+08	1.17931e+08	1.26142e+08	6.53505e+07	5.76471e+07	6.5852e+07	6.18964e+07	6.03815e+07	6.77999e+07	1.23709e+08	6.31546e+07	1.95883	1.22788e-09	1.14695
M132T442	132.03025	442.350000	diff	L-aspartic acid	[M-H]-	0.997455357240101	HMDB0062186	C00049	Organic acids and derivatives	Carboxylic acids and derivatives	Amino acids, peptides, and analogues	1.53864e+09	1.55888e+09	1.57875e+09	1.56304e+09	1.52116e+09	1.61693e+09	1.24306e+09	1.21574e+09	1.20582e+09	1.24046e+09	1.22074e+09	1.25638e+09	1.5629e+09	1.23037e+09	1.27027	9.16977e-13	1.14365
M235T344	235.07242	344.072000	diff	Cidofovir	[M-H-CHNO]-	0.783923995427678	HMDB0014513	C06909	Organoheterocyclic compounds	Diazines	Pyrimidines and pyrimidine derivatives	2.05833e+08	2.0741e+08	1.80672e+08	2.06371e+08	1.90514e+08	2.00962e+08	1.05378e+08	1.00522e+08	9.52482e+07	1.00655e+08	1.02173e+08	1.02859e+08	1.98627e+08	1.01139e+08	1.9639	1.40185e-11	1.12242
M208T360	208.06154	359.791500	diff	4-morpholinopropanesulfonic acid	[M-H]-	0.954067779			Organoheterocyclic compounds	Oxazinanes	Morpholines	7.73615e+07	7.22696e+07	7.64116e+07	7.0529e+07	6.58044e+07	7.11041e+07	1.72161e+07	1.08875e+07	8.89745e+06	1.66561e+07	2.27146e+07	1.80562e+07	7.22467e+07	1.5738e+07	4.5906	7.88182e-11	1.11626
M267T262_2	267.07348	262.003500	diff	Inosine	[M-H]-	0.996729687217549	HMDB0000195	C00294	Nucleosides, nucleotides, and analogues	Purine nucleosides		5.94935e+09	5.8357e+09	5.32228e+09	6.11117e+09	5.31178e+09	6.09469e+09	2.47867e+09	2.45936e+09	2.10327e+09	2.15508e+09	2.38395e+09	2.43297e+09	5.77083e+09	2.33555e+09	2.47086	0.203605	1.11314
M367T218	367.10308	217.686000	diff	Feruloyl quinic acid	[M-H]-	0.952707515024016			Organic oxygen compounds	Organooxygen compounds	Alcohols and polyols	326822	2.31953e+07	1.15029e+06	912614	169581	224646	2.25434e+08	2.60964e+08	2.86747e+08	2.81635e+08	2.4235e+08	2.22206e+08	4.32988e+06	2.53223e+08	0.0170991	2.55991e-12	1.10595
M287T42	287.04421	41.953350	diff	Fustin	[M-H]-	0.988941134543474		C01378	Phenylpropanoids and polyketides	Flavonoids	Flavans	1.44836e+08	1.36753e+08	1.2782e+08	1.46168e+08	1.24971e+08	1.30623e+08	5.97584e+07	5.33309e+07	5.42401e+07	5.55608e+07	5.00878e+07	4.88548e+07	1.35195e+08	5.36388e+07	2.52047	1.18349e-06	1.08039
M187T331	187.10878	330.888000	diff	Gly-Leu	[M-H]-	0.980303894836371	HMDB0000759	C02155	Organic acids and derivatives	Carboxylic acids and derivatives	Amino acids, peptides, and analogues	8.34507e+08	8.69678e+08	9.38584e+08	8.44691e+08	9.16014e+08	8.34549e+08	4.49685e+08	4.35965e+08	4.71431e+08	4.94624e+08	4.64158e+08	4.41276e+08	8.73004e+08	4.59523e+08	1.8998	1.29231e-07	1.07011
M338T219	338.19745	219.320500	diff	Methylergonovine	[M-H]-	0.840443907872435	HMDB0000745	C00884	Alkaloids and derivatives	Ergoline and derivatives	Lysergic acids and derivatives	3.09049e+07	4.57846e+07	5.15135e+07	4.65451e+07	3.18534e+07	2.52802e+07	2.38145e+08	2.11101e+08	2.56962e+08	2.7198e+08	2.26862e+08	2.28164e+08	3.8647e+07	2.38869e+08	0.161792	7.02762e-11	1.0452
M288T327	288.15654	326.981000	diff	Imazethapyr	[M-H]-	0.895775339955208		C18865	Organic acids and derivatives	Carboxylic acids and derivatives	Amino acids, peptides, and analogues	3.65968e+08	3.49996e+08	3.80509e+08	3.55993e+08	3.73682e+08	3.47204e+08	2.22e+08	2.24037e+08	2.33845e+08	2.41987e+08	2.14139e+08	2.29642e+08	3.62225e+08	2.27608e+08	1.59144	1.4976e-09	1.04261
M478T241_2	478.29348	240.899000	diff	1-oleoyl-sn-glycero-3-phosphoethanolamine	[M-H]-	0.996263579184336	HMDB0011506		Lipids and lipid-like molecules	Glycerophospholipids	Glycerophosphoethanolamines	5.29962e+09	4.82807e+09	5.21822e+09	4.85946e+09	5.09053e+09	4.69916e+09	2.23826e+09	1.90227e+09	2.47523e+09	2.49223e+09	2.09525e+09	2.43761e+09	4.99918e+09	2.27347e+09	2.19892	0.0823494	1.02854
M329T33	329.09123	33.085900	diff	Aurantio-obtusin	[M-H]-	0.998662631439973		C17670	Benzenoids	Anthracenes	Anthraquinones	5.04697e+08	4.28058e+08	4.18913e+08	4.85643e+08	4.05656e+08	4.45981e+08	9.53508e+08	1.00517e+09	9.2106e+08	9.034e+08	8.86569e+08	9.91272e+08	4.48158e+08	9.43496e+08	0.474997	2.68382e-07	1.02139
M223T203	223.06118	203.086000	diff	Sinapic acid	[M-H]-	0.968454884647151	HMDB0127488	C08550	Phenylpropanoids and polyketides	Cinnamic acids and derivatives	Hydroxycinnamic acids and derivatives	5.69159e+06	3.05525e+06	9.46928e+06	5.11743e+06	9.00668e+06	6.08024e+06	9.10371e+07	1.06798e+08	1.00763e+08	9.08473e+07	1.11906e+08	8.22504e+07	6.40341e+06	9.72671e+07	0.0658333	1.5432e-06	1.01627
M194T63	194.08224	63.474650	diff	.alpha.-methyl-l-tyrosine	[M-H]-	0.972855785600337		C07921				1.45007e+09	1.31467e+09	1.09854e+09	1.20315e+09	1.05101e+09	1.31287e+09	3.51802e+07	3.32064e+07	8.07243e+07	3.32055e+07	5.50965e+07	3.01839e+07	1.23838e+09	4.45995e+07	27.7668	0.226287	1.01308
M277T45	277.03869	45.062900	diff	2-(4-chlorophenyl)-1-(2,4,6-trihydroxyphenyl)ethanone	[M-H]-	0.717084381						1.52515e+08	1.41093e+08	1.3358e+08	1.50482e+08	1.25051e+08	1.44726e+08	5.98508e+07	5.89571e+07	5.30122e+07	5.18452e+07	5.24658e+07	5.19562e+07	1.41241e+08	5.46812e+07	2.58299	3.7804e-10	1.00416
M311T80_2	311.22285	79.996900	diff	Fa 18:2+2o	[M-H]-	0.981779501512575			Lipids and lipid-like molecules	Fatty Acyls	Lineolic acids and derivatives	2.31886e+08	3.67221e+08	5.26372e+08	3.58073e+08	5.80446e+08	1.52309e+08	2.27903e+09	2.10132e+09	2.45723e+09	2.51623e+09	2.46547e+09	2.10022e+09	3.69384e+08	2.31992e+09	0.159223	0.498698	1.00387
M369T36	369.04929	35.736900	diff	Digalacturonic acid	[M-H]-	0.944547059		C02273				4.51297e+08	4.07072e+08	3.68676e+08	4.41205e+08	3.92918e+08	4.30379e+08	1.20504e+08	1.34115e+08	1.27318e+08	7.24012e+07	1.12375e+08	1.30421e+08	4.15258e+08	1.16189e+08	3.57398	0.000239678	0.981627
M367T57_1	367.03367	56.652900	diff	Diacetylrhein	[M-H]-	0.732540062282903			Benzenoids	Anthracenes	Anthracenecarboxylic acids and derivatives	2.21644e+08	2.13777e+08	2.22316e+08	2.17366e+08	2.2256e+08	2.22473e+08	1.64378e+08	1.50543e+08	1.44476e+08	1.45715e+08	1.39494e+08	1.49481e+08	2.20023e+08	1.49014e+08	1.47652	3.08292e-05	0.971664
M273T264	273.17073	263.639000	diff	Podocarpic acid	[M-H]-	0.975147832729684		C09171	Lipids and lipid-like molecules	Prenol lipids	Diterpenoids	1.30115e+08	1.36645e+08	1.26834e+08	1.30364e+08	1.34578e+08	1.29308e+08	1.86788e+08	1.97421e+08	1.79621e+08	1.90208e+08	1.91926e+08	1.82552e+08	1.31307e+08	1.88086e+08	0.698124	0.000888641	0.967255
M145T543	145.09825	542.503000	diff	Lysine	[M-H]-	0.999914663	HMDB0003405	C00047	Organic acids and derivatives	Carboxylic acids and derivatives	Amino acids, peptides, and analogues	1.70235e+09	1.56652e+09	1.64845e+09	1.59445e+09	1.74841e+09	1.63311e+09	9.5698e+08	1.07194e+09	1.03957e+09	1.04536e+09	1.06526e+09	9.69968e+08	1.64888e+09	1.02485e+09	1.60891	0.365251	0.935863
M185T45	185.03562	44.663100	diff	4-isoxazolepropanoic acid, .alpha.-amino-2,3-dihydro-5-methyl-3-oxo-	[M-H]-	0.944212742517715		C13672	Organic acids and derivatives	Carboxylic acids and derivatives	Amino acids, peptides, and analogues	3.20732e+06	1.31944e+06	9.93117e+06	3.89861e+06	2.77758e+06	5.39243e+06	9.21191e+07	9.45046e+07	7.08495e+07	7.22164e+07	7.60362e+07	8.27799e+07	4.42109e+06	8.14176e+07	0.0543014	1.06301e-09	0.918987
M109T36	109.02949	36.172000	diff	Resorcinol	[M-H]-	0.999442130196673	HMDB0032037	C01751	Benzenoids	Phenols	Benzenediols	1.98301e+08	1.58211e+08	1.66072e+08	1.89392e+08	1.81462e+08	1.74773e+08	6.38221e+07	6.98704e+07	5.78181e+07	5.90357e+07	6.6361e+07	6.84064e+07	1.78035e+08	6.4219e+07	2.77232	0.046628	0.918696
M369T31	369.00494	31.002800	diff	Phosphoserine	[2M-H]-	0.877869708021265	HMDB0001721		Organic acids and derivatives	Carboxylic acids and derivatives	Amino acids, peptides, and analogues	4.23388e+07	4.19822e+07	3.9565e+07	4.22933e+07	3.02019e+07	3.12696e+07	1.11763e+08	1.27014e+08	1.0743e+08	1.06505e+08	1.06096e+08	1.23451e+08	3.79418e+07	1.1371e+08	0.333672	5.49373e-10	0.88041
M258T31_2	258.04415	30.763500	diff	D-glucosamine 1-phosphate	[M-H]-	0.846768266525018	HMDB0001109	C06156	Organic oxygen compounds	Organooxygen compounds	Carbohydrates and carbohydrate conjugates	4.83017e+08	4.43197e+08	3.92176e+08	4.70988e+08	3.57625e+08	3.70813e+08	4.85409e+07	5.09555e+07	4.3711e+07	4.79022e+07	4.80724e+07	5.37382e+07	4.19636e+08	4.882e+07	8.59557	0.000216239	0.872761
M842T99	841.51285	98.965700	diff	Pg 42:10	[M-H]-	0.792762357						4.97079e+06	1.5844e+07	8.91101e+06	1.10498e+07	1.44282e+07	1.16604e+07	2.1393e+08	2.48394e+08	2.07699e+08	2.13865e+08	1.60485e+08	1.99137e+08	1.1144e+07	2.07252e+08	0.0537705	3.59361e-11	0.859516
M245T472	245.10315	471.636500	diff	Ellipticine	[M-H]-	0.947690260893086		C09154	Organoheterocyclic compounds	Indoles and derivatives	Carbazoles	1.0745e+08	1.00768e+08	1.21204e+08	9.5924e+07	9.06942e+07	9.92583e+07	3.03079e+07	2.88654e+07	3.0405e+07	2.98972e+07	2.91523e+07	3.04786e+07	1.0255e+08	2.98511e+07	3.43538	1.75057e-08	0.848876
M111T103_3	111.02001	103.197000	diff	Uracil	[M-H]-	0.999818627119851	HMDB0000300	C00106	Organoheterocyclic compounds	Diazines	Pyrimidines and pyrimidine derivatives	1.03643e+10	9.59015e+09	9.46544e+09	9.54039e+09	9.49169e+09	8.92813e+09	6.43142e+09	6.3604e+09	6.5319e+09	6.33026e+09	6.43181e+09	6.23514e+09	9.56335e+09	6.38682e+09	1.49736	0.000184673	0.841487
M114T353_2	114.05604	353.264000	diff	D-proline	[M-H]-	0.999949329596508	HMDB0003411	C00763	Organic acids and derivatives	Carboxylic acids and derivatives	"Amino acids, peptides, and analogues"	8.65976e+09	8.43359e+09	8.6537e+09	8.70947e+09	8.15728e+09	8.66406e+09	6.89213e+09	6.9591e+09	6.71587e+09	7.02014e+09	7.0215e+09	6.86948e+09	8.54631e+09	6.91304e+09	1.23626	0.000230261	0.840225
M290T402_2	290.08816	402.306000	diff	N-fructosyl pyroglutamate	[M-H]-	0.933550939			Organic acids and derivatives	Carboxylic acids and derivatives	Amino acids, peptides, and analogues	1.3455e+09	1.09645e+09	1.33917e+09	1.32229e+09	1.18182e+09	1.21823e+09	4.62777e+08	5.43444e+08	5.52157e+08	5.45856e+08	5.43204e+08	5.53862e+08	1.25058e+09	5.3355e+08	2.34388	0.0728349	0.836745
M111T35_1	110.95799	35.057400	diff	Methylphosphonothioic acid o-ethyl ester	[M-H-C2H4]-	0.975909383						1.14673e+08	8.40347e+07	8.6619e+07	1.14152e+08	9.11539e+07	1.12102e+08	4.14935e+09	4.85417e+09	3.66332e+09	3.34901e+09	3.61521e+09	4.58813e+09	1.00456e+08	4.03653e+09	0.0248867	4.62863e-05	0.824659
M224T32	224.00225	31.555200	diff	2-trifluoromethyl-benzenesulfonamide	[M-H]-	0.817286435			Benzenoids	Benzene and substituted derivatives	Benzenesulfonamides	1.65586e+07	1.56005e+07	2.0707e+07	1.79214e+07	1.8001e+07	1.81138e+07	1.04837e+08	1.15653e+08	8.94011e+07	9.07999e+07	1.00395e+08	1.21331e+08	1.7817e+07	1.03736e+08	0.171753	7.76309e-15	0.821445
M309T262	309.10135	262.181000	diff	Picrotin	[M-H]-	0.894689796419391		C09528				9.61452e+08	9.8243e+08	9.45269e+08	8.20411e+08	9.42974e+08	8.44121e+08	3.78208e+08	4.65252e+08	4.23866e+08	4.58819e+08	4.41036e+08	4.33462e+08	9.1611e+08	4.33441e+08	2.11358	1.3738e-07	0.819739
M281T35	281.07001	35.109550	diff	Niflumic acid	[M-H]-	0.876224654692433	HMDB0015573	C13698	Benzenoids	Benzene and substituted derivatives	Trifluoromethylbenzenes	2.1602e+09	1.88668e+09	1.66557e+09	2.16267e+09	1.82016e+09	2.07514e+09	6.24738e+08	5.01908e+08	5.52795e+08	5.2952e+08	5.66545e+08	6.74669e+08	1.96174e+09	5.75029e+08	3.41155	0.338475	0.8173
M535T262_2	535.15402	261.908000	diff	3-deoxy-d-glycero-d-galacto-2-nonulosonic acid	[2M-H]-	0.976600601			Organic oxygen compounds	Organooxygen compounds	Carbohydrates and carbohydrate conjugates	1.21426e+08	1.16897e+08	9.92143e+07	1.23001e+08	9.76073e+07	1.28289e+08	3.28299e+07	2.94734e+07	2.25926e+07	2.44746e+07	2.78184e+07	3.03342e+07	1.14406e+08	2.79205e+07	4.09755	4.04993e-14	0.802913
M189T148	189.05398	148.459000	diff	6,7-dimethoxyquinolin-4-ol	[M-H-CH3]-	0.823795266			Organoheterocyclic compounds	Quinolines and derivatives	Quinolones and derivatives	1.35445e+07	1.67048e+07	1.67194e+07	1.41125e+07	1.94798e+07	1.68973e+07	5.10821e+08	3.39902e+08	4.24876e+08	3.62314e+08	4.01387e+08	4.60586e+08	1.6243e+07	4.16648e+08	0.0389851	0.525439	0.793775
M413T35	413.06551	35.230500	diff	Doxorubicinone	[M-H]-	0.910494240018859			Benzenoids	Naphthacenes	Tetracenequinones	1.27371e+07	9.90181e+06	1.25678e+07	1.62055e+07	1.15492e+07	1.09058e+07	2.55832e+09	3.02131e+09	2.15951e+09	1.97888e+09	2.40976e+09	2.83333e+09	1.23112e+07	2.49352e+09	0.00493729	0.00238957	0.786563
M266T277	266.08949	276.616000	diff	Deoxyguanosine	[M-H]-	0.996681859466471	HMDB0000085	C00330	Nucleosides, nucleotides, and analogues	Purine nucleosides	Purine 2'-deoxyribonucleosides	2.53974e+08	2.95206e+08	2.98067e+08	2.67671e+08	2.90931e+08	2.60869e+08	1.35457e+08	1.52454e+08	1.48404e+08	1.5747e+08	1.52069e+08	1.37551e+08	2.77786e+08	1.47234e+08	1.8867	0.486999	0.773909
M195T414_4	195.05096	414.006000	diff	D-gluconate	[M-H]-	0.99873835431128	HMDB0000625	C00257	Organic oxygen compounds	Organooxygen compounds	Carbohydrates and carbohydrate conjugates	8.42384e+09	8.81714e+09	8.51388e+09	8.43747e+09	8.24023e+09	8.71675e+09	1.02571e+10	1.02096e+10	9.92119e+09	1.01934e+10	1.01736e+10	1.04815e+10	8.52488e+09	1.02061e+10	0.835276	0.00184147	0.765645
M345T46	345.06127	45.698900	diff	Leiocarposide	[M-H-C13H16O6]-	0.973067906432164		C10805	Organic oxygen compounds	Organooxygen compounds	Carbohydrates and carbohydrate conjugates	2.9473e+08	2.91075e+08	2.22072e+08	2.78516e+08	2.36191e+08	3.04249e+08	7.45667e+07	7.08734e+07	6.25818e+07	7.06118e+07	6.90706e+07	6.87464e+07	2.71139e+08	6.94085e+07	3.90642	3.6594e-06	0.738608
M237T30	237.04381	29.865400	diff	D-erythro-imidazolylglycerol phosphate	[M-H]-	0.989808154405317		C04666	Organic acids and derivatives	Organic phosphoric acids and derivatives	Phosphate esters	9.68625e+08	8.66931e+08	7.87076e+08	9.36034e+08	7.7412e+08	8.21628e+08	3.84848e+08	3.81139e+08	3.10251e+08	3.16342e+08	3.64289e+08	3.84333e+08	8.59069e+08	3.56867e+08	2.40725	0.00388578	0.720782
M125T189	124.99139	188.864000	diff	Isethionate	[M-H]-	0.853928972946561	HMDB0003903	C05123	Organic acids and derivatives	Organic sulfonic acids and derivatives	Organosulfonic acids and derivatives	3.22056e+09	3.12331e+09	3.19848e+09	3.21359e+09	3.09858e+09	3.37559e+09	2.2023e+09	1.91382e+09	2.31418e+09	2.08198e+09	1.84692e+09	2.06391e+09	3.20502e+09	2.07052e+09	1.54793	0.47814	0.70399
M179T324_2	179.04621	324.441000	diff	Nicotinuric acid	[M-H]-	0.989981888290144	HMDB0003269	C05380	Organic acids and derivatives	Carboxylic acids and derivatives	Amino acids, peptides, and analogues	8.01691e+08	7.64523e+08	8.58215e+08	8.92404e+08	8.64666e+08	7.59633e+08	3.98879e+08	1.45661e+08	1.59625e+08	1.53824e+08	1.42634e+08	1.83662e+08	8.23522e+08	1.97381e+08	4.17225	0.0407559	0.6809
M357T410	357.08551	410.483000	diff	Lactobionic acid	[M-H]-	0.928078754638708			Lipids and lipid-like molecules	Fatty Acyls	Fatty acyl glycosides	2.47529e+06	3.03286e+06	3.43647e+06	4.65734e+06	3.74039e+06	2.51377e+06	1.40825e+08	1.52474e+08	1.46521e+08	1.45747e+08	1.51956e+08	2.16586e+08	3.30935e+06	1.59018e+08	0.0208112	0.00119457	0.677697
M178T240	178.05090	239.747000	diff	1-(3-pyridyl)-1-butanone-4-carboxylic acid	[M-H]-	0.995354866239611	HMDB0000992	C19569	Organic acids and derivatives	Keto acids and derivatives	Gamma-keto acids and derivatives	2.13313e+08	1.70326e+08	2.18428e+08	1.98389e+08	2.35069e+08	2.16479e+08	6.32265e+07	4.86549e+07	6.44526e+07	6.64052e+07	5.34438e+07	9.03336e+07	2.08668e+08	6.44194e+07	3.2392	0.717859	0.677626
M112T141	112.04034	140.621000	diff	Creatinine	[M-H]-	0.875554848863616	HMDB0000562	C00791	Organic acids and derivatives	Carboxylic acids and derivatives	Amino acids, peptides, and analogues	3.74982e+08	3.23012e+08	3.30862e+08	4.00377e+08	3.03874e+08	3.29795e+08	1.5064e+08	1.5222e+08	1.53821e+08	1.37409e+08	1.40817e+08	1.41671e+08	3.43817e+08	1.46096e+08	2.35336	7.18133e-08	0.662299
M192T226	192.06656	226.416000	diff	Phenaceturic acid	[M-H]-	0.884600740976534	HMDB0000821	C05598	Organic acids and derivatives	Carboxylic acids and derivatives	Amino acids, peptides, and analogues	8.80919e+08	1.09043e+09	1.0325e+09	8.39887e+08	1.01261e+09	8.1185e+08	2.4704e+08	2.07858e+08	1.18502e+08	3.04995e+08	1.15928e+08	8.55113e+07	9.44699e+08	1.79972e+08	5.24914	2.0277e-14	0.653026
M175T63	175.02472	63.044300	diff	Vitamin c	[M-H]-	0.993224263503363	HMDB0000044	C00072	Organoheterocyclic compounds	Dihydrofurans	Furanones	5.21809e+06	2.50486e+06	3.64015e+06	5.24267e+06	2.34775e+06	1.60597e+06	8.97405e+08	7.87247e+08	7.6916e+08	1.23914e+09	1.03561e+09	8.74616e+08	3.42658e+06	9.33862e+08	0.00366926	0.4	0.648234
M173T203	173.08186	202.656000	diff	Suberic acid	[M-H]-	0.860741378815447	HMDB0000893	C08278	Lipids and lipid-like molecules	Fatty Acyls	Fatty acids and conjugates	1.70888e+06	2.22663e+06	2.92134e+06	2.75367e+06	4.83459e+06	4.76492e+06	2.41846e+08	1.95548e+08	1.75194e+08	2.53752e+08	1.57791e+08	1.81804e+08	3.20167e+06	2.00989e+08	0.0159296	2.69274e-05	0.637648
M386T218	386.17184	217.946000	diff	Terazosin	[M-H]-	0.733020636997115	HMDB0015293	C07127	Organoheterocyclic compounds	Diazinanes	Piperazines	1.03627e+08	1.29599e+08	1.38738e+08	1.08412e+08	1.27424e+08	1.44643e+08	3.37919e+07	3.41569e+07	4.53331e+07	3.3752e+07	4.38528e+07	3.18522e+07	1.25407e+08	3.71231e+07	3.37813	7.4124e-10	0.632174
M260T102	260.09291	102.225900	diff	Flumequine	[M-H]-	0.956686612383487	HMDB0041895		Organoheterocyclic compounds	Quinolines and derivatives	Quinoline carboxylic acids	1.38602e+08	1.19205e+08	1.23196e+08	1.33537e+08	1.25753e+08	1.14335e+08	7.42164e+07	5.81588e+07	6.38461e+07	4.52664e+07	6.01989e+07	6.08978e+07	1.25771e+08	6.04307e+07	2.08125	0.104155	0.626089
M241T124	241.08300	123.989000	diff	His-ser	[M-H]-	0.998350786969759	HMDB0000273	C00214	Nucleosides, nucleotides, and analogues	Pyrimidine nucleosides	Pyrimidine 2'-deoxyribonucleosides	5.45263e+09	5.28305e+09	6.35053e+09	5.26242e+09	5.16283e+09	5.13678e+09	2.73849e+09	2.72553e+09	3.31851e+09	2.85837e+09	2.80893e+09	2.83269e+09	5.44137e+09	2.88042e+09	1.88909	0.000122593	0.625596
M129T61	129.05571	60.516250	diff	Ketoleucine	[M-H]-	0.99790679565784	HMDB0000695	C00233	Organic acids and derivatives	Keto acids and derivatives	Short-chain keto acids and derivatives	6.87341e+08	5.91905e+08	6.38992e+08	6.13646e+08	6.45e+08	8.38215e+08	2.00385e+09	1.91684e+09	1.82089e+09	1.93114e+09	1.56705e+09	2.29321e+09	6.69183e+08	1.92216e+09	0.348141	9.41505e-09	0.618707
M211T227	211.06122	227.442000	diff	N-propyl gallate	[M-H]-	0.848450457780294	HMDB0033835	C11155	Benzenoids	Benzene and substituted derivatives	Benzoic acids and derivatives	6.13823e+07	7.80605e+07	8.61649e+07	5.76444e+07	7.27377e+07	6.15088e+07	8.28302e+06	1.33486e+07	1.52743e+07	1.44715e+07	1.30699e+07	9.59291e+06	6.95831e+07	1.234e+07	5.63881	0.00285689	0.616759
M129T82	129.05572	82.292700	diff	3-methyl-2-oxopentanoate	[M-H]-	0.99930684300237	HMDB0000491	C03465	Organic acids and derivatives	Keto acids and derivatives	Short-chain keto acids and derivatives	8.68526e+08	8.8231e+08	8.95793e+08	9.56467e+08	9.00706e+08	6.33689e+08	1.87001e+09	2.53837e+09	2.4804e+09	2.58235e+09	2.75378e+09	2.40866e+09	8.56248e+08	2.43893e+09	0.351076	1.05838e-09	0.612145
M104T415	104.03531	415.431000	diff	DL-serine	[M-H]-	0.999703850336	HMDB0062263	C00065	Organic acids and derivatives	Carboxylic acids and derivatives	Amino acids, peptides, and analogues	9.80503e+08	1.0212e+09	1.02773e+09	1.01984e+09	9.73515e+08	1.03703e+09	8.59518e+08	8.56741e+08	8.07932e+08	8.22597e+08	8.62045e+08	8.37116e+08	1.00997e+09	8.40992e+08	1.20093	0.351239	0.611944
M525T35	525.28897	35.223500	diff	(2s,3r,5r,10r,13r,14s,17s)-2,3,14-trihydroxy-10,13-dimethyl-17-[(2r,3r)-2,3,6-trihydroxy-6-methylheptan-2-yl]-2,3,4,5,9,11,12,15,16,17-decahydro-1h-cyclopenta[a]phenanthren-6-one	[M+FA-H]-	0.934430717			Lipids and lipid-like molecules	Steroids and steroid derivatives	Bile acids, alcohols and derivatives	2.66417e+08	2.74737e+08	2.16666e+08	2.46904e+08	2.09449e+08	2.24708e+08	8.07643e+07	5.55956e+07	7.63283e+07	2.35193e+07	8.96942e+07	5.21429e+07	2.39813e+08	6.30074e+07	3.80611	4.70699e-08	0.60736
M73T429	73.02948	428.631000	diff	Propionic acid	[M-H]-	0.999909038258946	HMDB0000237	C00163	Organic acids and derivatives	Carboxylic acids and derivatives	Carboxylic acids	2.04508e+08	2.04456e+08	2.16119e+08	2.02387e+08	2.09496e+08	2.11169e+08	2.3488e+08	2.3745e+08	2.34313e+08	2.40751e+08	2.36828e+08	2.42821e+08	2.08022e+08	2.3784e+08	0.874631	2.83537e-10	0.603146
M117T428_1	117.01934	428.479500	diff	Succinate	[M-H]-	0.999806067225305	HMDB0000254	C00042	Organic acids and derivatives	Carboxylic acids and derivatives	Dicarboxylic acids and derivatives	1.33958e+09	1.34228e+09	1.40105e+09	1.31933e+09	1.38238e+09	1.38816e+09	1.53551e+09	1.5382e+09	1.51715e+09	1.56442e+09	1.55728e+09	1.57049e+09	1.36213e+09	1.54717e+09	0.880398	1.56862e-08	0.599828
M245T103	245.02918	102.540000	diff	2-chloro-2'-hydroxy-4'-methylbenzophenone	[M-H]-	0.977234041			Benzenoids	Benzene and substituted derivatives	Benzophenones	1.80917e+08	1.71085e+08	1.91568e+08	1.84072e+08	1.93995e+08	1.46013e+08	6.14473e+07	6.88058e+07	9.09004e+07	8.89497e+07	7.96571e+07	7.29249e+07	1.77942e+08	7.71142e+07	2.30751	2.44813e-07	0.59484
M415T387	415.19818	386.618000	diff	Arenobufagin	[M-H]-	0.948428067460902		C20035	Lipids and lipid-like molecules	Steroids and steroid derivatives	Steroid lactones	7.74965e+07	5.18069e+07	7.34916e+07	8.96198e+07	6.5299e+07	7.97692e+07	1.2848e+07	1.32647e+07	1.25645e+07	1.08672e+07	1.23857e+07	1.10739e+07	7.29138e+07	1.21673e+07	5.99259	1.22602e-09	0.582931
M285T35	285.01865	34.564500	diff	4,5-dihydro-4,5-dioxo-1h-pyrrolo[2,3-f]quinoline-2,7,9-tricarboxylic acid	[M-H-CO2]-	0.868979616090078	HMDB0013636	C00113	Organoheterocyclic compounds	Quinolines and derivatives	Pyrroloquinolines	1.17656e+08	1.44955e+08	1.16564e+08	8.88675e+07	1.16564e+08	1.17656e+08	4.16413e+08	4.95082e+08	3.57099e+08	3.38544e+08	3.93619e+08	4.65717e+08	1.17044e+08	4.11079e+08	0.284723	0.00066388	0.581904
M155T255	155.00197	254.564000	diff	Orotate	[M-H]-	0.988842217056789	HMDB0000226	C00295	Organoheterocyclic compounds	Diazines	Pyrimidines and pyrimidine derivatives	2.62662e+08	2.97249e+08	2.72224e+08	2.7216e+08	2.64443e+08	2.7424e+08	3.41157e+08	3.35326e+08	3.62015e+08	3.42912e+08	3.43792e+08	3.43335e+08	2.7383e+08	3.44756e+08	0.794271	9.38837e-09	0.581868
M441T27	441.25230	27.162550	diff	6,8-dihydroxy-2,2,4,4-tetramethyl-7-(3-methylbutanoyl)-9-(2-methylpropyl)-9h-xanthene-1,3-dione	[M-H]-	0.998739504298641			Organoheterocyclic compounds	Benzopyrans	1-benzopyrans	2.27398e+08	2.40434e+08	2.62054e+08	2.30796e+08	2.42304e+08	2.0662e+08	1.16226e+08	1.35941e+08	8.17734e+07	9.16543e+07	1.13044e+08	1.21002e+08	2.34934e+08	1.0994e+08	2.13693	0.349113	0.579035
M367T343	367.10473	342.726000	diff	Trans-3'-hydroxycotinine o-.beta.-d-glucuronide	[M-H]-	0.980846490653031			Organic oxygen compounds	Organooxygen compounds	Carbohydrates and carbohydrate conjugates	8.48654e+07	5.52571e+07	4.04048e+07	8.97814e+07	6.74784e+07	5.83767e+07	1.59622e+08	1.64068e+08	1.46435e+08	1.61465e+08	1.63854e+08	1.76762e+08	6.60273e+07	1.62034e+08	0.40749	5.49569e-07	0.571677
M190T87	190.05092	86.581800	diff	N-acetyl-l-methionine	[M-H]-	0.850186227	HMDB0011745	C02712	Organic acids and derivatives	Carboxylic acids and derivatives	Amino acids, peptides, and analogues	2.06181e+09	3.07493e+09	2.46968e+09	3.06625e+09	2.4689e+09	2.00306e+09	3.27559e+08	2.74112e+08	3.82626e+08	3.56032e+08	2.33228e+08	5.71064e+08	2.5241e+09	3.57437e+08	7.06168	0.0571704	0.568318
M183T119_2	183.10264	118.640000	diff	Cis-pinonic acid	[M-H]-	0.949377746430553			Organic oxygen compounds	Organooxygen compounds	Carbonyl compounds	2.06019e+07	1.08276e+07	1.63776e+07	2.19473e+07	1.31793e+07	2.20851e+07	3.25937e+08	3.4978e+08	4.72376e+08	4.87174e+08	3.59644e+08	2.85493e+08	1.75031e+07	3.80067e+08	0.0460527	0.053948	0.564103
M858T243	857.51792	243.299000	diff	Pi 36:4	[M-H]-	0.715840028			Lipids and lipid-like molecules	Glycerophospholipids	Glycerophosphoinositols	8.27281e+07	6.17237e+07	7.87705e+07	8.27338e+07	6.88842e+07	8.05072e+07	1.59794e+08	1.29491e+08	1.53937e+08	1.46274e+08	1.28443e+08	1.55556e+08	7.58912e+07	1.45583e+08	0.521293	0.940761	0.55452
M179T307	179.05604	307.417000	diff	D-fructose	[M-H]-	0.974477717488337	HMDB0062538	C00095	Organic oxygen compounds	Organooxygen compounds	Carbohydrates and carbohydrate conjugates	4.53898e+07	5.29491e+07	5.79356e+07	4.50443e+07	5.59745e+07	4.88073e+07	1.38248e+08	1.997e+08	1.67187e+08	1.6233e+08	1.99528e+08	2.16797e+08	5.10168e+07	1.80632e+08	0.282435	0.000718736	0.554443
M211T203	211.13389	202.994000	diff	Dodecanedioic acid	[M-H-H2O]-	0.866351232	HMDB0000623	C02678	Lipids and lipid-like molecules	Fatty Acyls	Fatty acids and conjugates	1.72213e+06	2.65026e+06	3.90431e+06	2.05212e+06	1.67191e+06	1.79869e+06	7.29303e+07	4.24758e+07	7.19399e+07	4.51207e+07	5.67991e+07	6.27387e+07	2.2999e+06	5.86674e+07	0.0392024	0.000271845	0.554313
M834T245	833.51793	245.200000	diff	Pi 34:2	[M-H]-	0.903632011			Lipids and lipid-like molecules	Glycerophospholipids	Glycerophosphoinositols	1.53789e+08	1.22362e+08	1.40132e+08	1.54521e+08	1.32174e+08	1.51026e+08	3.39005e+08	2.61997e+08	2.99375e+08	3.00515e+08	2.52178e+08	3.19999e+08	1.42334e+08	2.95511e+08	0.481653	7.19168e-05	0.550442
M115T62	115.00369	62.346500	diff	Fumarate	[M-H]-	0.778096629	HMDB0000134	C00122	Organic acids and derivatives	Carboxylic acids and derivatives	Dicarboxylic acids and derivatives	1.59004e+07	1.61239e+07	1.16117e+07	1.64433e+07	1.78287e+07	1.33387e+07	3.80832e+08	3.49851e+08	5.37222e+08	2.93383e+08	3.14819e+08	3.61043e+08	1.52078e+07	3.72858e+08	0.040787	1.702e-05	0.529857
M561T237	561.33065	237.227000	diff	Mgmg 18:2	[M+HCOO]-	0.810932486			Lipids and lipid-like molecules	Glycerolipids	Glycosylglycerols	1.56114e+09	1.81964e+09	1.64567e+09	1.55513e+09	1.74727e+09	1.63041e+09	6.23895e+08	9.07085e+08	1.0217e+09	1.00376e+09	7.16192e+08	6.72808e+08	1.65987e+09	8.24239e+08	2.01383	2.3552e-12	0.525604
M785T241	784.51270	241.441000	diff	Ps 36:3	[M-H]-	0.712765593			Lipids and lipid-like molecules	Glycerophospholipids	Glycerophosphoserines	2.77806e+08	2.59504e+08	2.61996e+08	2.66658e+08	2.6537e+08	2.56866e+08	4.40162e+08	3.66368e+08	4.24948e+08	4.25422e+08	3.76734e+08	4.6058e+08	2.647e+08	4.15702e+08	0.636754	6.89605e-13	0.51988
M323T142	323.01917	141.905000	diff	Uridine 5'-monophosphate	[M-H]-	0.714169292013989	HMDB0000288	C00105	Nucleosides, nucleotides, and analogues	Pyrimidine nucleotides	Pyrimidine ribonucleotides	9.35563e+08	8.96363e+08	9.04021e+08	9.34297e+08	1.04239e+09	8.91599e+08	5.21633e+08	5.49164e+08	6.04878e+08	5.74873e+08	3.64593e+08	5.5161e+08	9.34039e+08	5.27792e+08	1.76971	0.287411	0.516954
M452T248_2	452.27793	247.954000	diff	1-palmitoyl-2-hydroxy-sn-glycero-3-phosphoethanolamine	[M-H]-	0.987327678041447	HMDB0011503		Lipids and lipid-like molecules	Glycerophospholipids	Glycerophosphoethanolamines	3.90618e+08	3.15985e+08	3.32563e+08	3.86136e+08	3.18797e+08	4.14228e+08	7.13193e+08	5.90421e+08	6.3114e+08	6.19205e+08	5.77102e+08	6.96374e+08	3.59721e+08	6.37906e+08	0.56391	3.8745e-09	0.515492
M237T184	237.06163	183.627000	diff	2-keto-3-deoxyoctonic acid	[M-H]-	0.936732093			Organic oxygen compounds	Organooxygen compounds	Carbohydrates and carbohydrate conjugates	1.42308e+08	1.31972e+08	1.43957e+08	1.4449e+08	1.50138e+08	1.35467e+08	2.49532e+08	2.26725e+08	2.66046e+08	2.62988e+08	2.32686e+08	2.03135e+08	1.41389e+08	2.40185e+08	0.588665	0.056391	0.512505
M188T234_2	188.03523	233.846500	diff	Kynurenic acid	[M-H]-	0.996259482444684	HMDB0000715	C01717	Organoheterocyclic compounds	Quinolines and derivatives	Quinoline carboxylic acids	1.6558e+10	1.79445e+10	1.9073e+10	1.50119e+10	1.92697e+10	1.3833e+10	6.59345e+09	6.56516e+09	8.29663e+09	8.09634e+09	8.52406e+09	7.27545e+09	1.69484e+10	7.55851e+09	2.24229	0.118515	0.511436
M151T261	151.02613	261.321500	diff	Xanthine	[M-H]-	0.999896130474797	HMDB0000292	C00385	Organoheterocyclic compounds	Imidazopyrimidines	Purines and purine derivatives	4.71533e+09	4.38785e+09	4.35196e+09	4.7357e+09	4.28303e+09	4.89214e+09	3.59091e+09	3.49573e+09	3.34639e+09	3.15894e+09	3.45457e+09	3.43748e+09	4.561e+09	3.414e+09	1.33597	0.0248279	0.510858
M335T32	335.04427	31.677400	diff	Bisphenol af	[M-H]-	0.97466416061453		C14350	Benzenoids	Benzene and substituted derivatives	Diphenylmethanes	7.60672e+08	6.66714e+08	6.17569e+08	7.29277e+08	4.64686e+08	6.38441e+08	2.38229e+08	2.56994e+08	2.25133e+08	2.24325e+08	2.23476e+08	2.56095e+08	6.46227e+08	2.37375e+08	2.72239	5.00242e-05	0.505337
M105T346	105.01934	346.008000	diff	Glyceric acid	[M-H]-	0.996280219156545	HMDB0031818	C00258	Organic oxygen compounds	Organooxygen compounds	Carbohydrates and carbohydrate conjugates	2.25703e+08	3.26444e+08	2.235e+08	2.77814e+08	2.81494e+08	2.89251e+08	5.22227e+08	6.12912e+08	4.59432e+08	5.72708e+08	6.37003e+08	5.88603e+08	2.70701e+08	5.65481e+08	0.478709	0.00164801	0.50492
M409T50	409.08029	49.703400	diff	Bensulfuron-methyl	[M-H]-	0.885043299		C10937	Benzenoids	Benzene and substituted derivatives	Benzoic acids and derivatives	1.53341e+08	1.45498e+08	7.86091e+07	1.41251e+08	1.49624e+08	1.36621e+08	2.17407e+07	2.58978e+07	2.82216e+07	3.02535e+07	2.93719e+07	2.1931e+07	1.34157e+08	2.62361e+07	5.11347	2.02377e-08	0.500262
M144T234_2	144.04539	233.842000	diff	4-hydroxyquinoline	[M-H]-	0.999940178232176		C06343	Organoheterocyclic compounds	Quinolines and derivatives	Quinolones and derivatives	8.24945e+09	9.0667e+09	9.7129e+09	7.49282e+09	9.78508e+09	6.91175e+09	3.33324e+09	3.21912e+09	4.02926e+09	4.03537e+09	4.27127e+09	3.60774e+09	8.53645e+09	3.74933e+09	2.27679	0.839247	0.49658
M229T249_2	229.15580	249.119000	diff	Val-Ile	[M-H]-	0.995727658695172			Organic acids and derivatives	Carboxylic acids and derivatives	Amino acids, peptides, and analogues	8.11086e+08	7.6621e+08	8.67789e+08	8.10217e+08	8.42374e+08	7.84088e+08	5.8469e+08	5.38076e+08	6.45951e+08	6.42436e+08	5.71397e+08	6.16115e+08	8.13628e+08	5.99778e+08	1.35655	0.0338676	0.494202
M253T359_3	253.13062	359.058000	diff	Val-His	[M-H]-	0.967016452273235			Organic acids and derivatives	Carboxylic acids and derivatives	Amino acids, peptides, and analogues	2.19045e+08	2.3733e+08	2.30722e+08	2.27558e+08	2.18511e+08	2.2009e+08	1.61559e+08	1.77422e+08	1.49592e+08	1.2501e+08	1.47875e+08	1.3504e+08	2.25543e+08	1.49416e+08	1.50949	5.58994e-07	0.49415
M189T31	188.98617	31.041000	diff	Epoxytricarballylic acid	[M-H]-	0.82758298391752			Organic acids and derivatives	Carboxylic acids and derivatives	Tricarboxylic acids and derivatives	1.31232e+10	1.16289e+10	1.02804e+10	1.28561e+10	9.90523e+09	1.07638e+10	6.12734e+09	6.39588e+09	4.6443e+09	4.6303e+09	5.38966e+09	6.28717e+09	1.14263e+10	5.57911e+09	2.04805	0.991591	0.488847
M509T30	509.29398	30.426400	diff	1-oleoyl-2-hydroxy-sn-glycero-3-phospho-(1'-rac-glycerol)	[M-H]-	0.952951317			Lipids and lipid-like molecules	Glycerophospholipids	Glycerophosphoglycerols	9.09726e+08	7.67938e+08	7.3364e+08	7.49507e+08	6.22509e+08	6.61895e+08	3.63799e+08	3.91834e+08	3.14726e+08	3.23847e+08	3.49e+08	3.78287e+08	7.40869e+08	3.53582e+08	2.09532	3.50245e-12	0.487824
M218T321_2	218.10337	320.963000	diff	Pantothenate	[M-H]-	0.992147423396972	HMDB0000210	C00864	Organic oxygen compounds	Organooxygen compounds	Alcohols and polyols	1.02582e+09	1.17355e+09	1.0074e+09	1.05537e+09	9.76658e+08	9.90117e+08	1.58426e+09	1.84898e+09	1.50739e+09	1.54546e+09	1.86444e+09	1.67784e+09	1.03815e+09	1.6714e+09	0.621129	0.261227	0.487723
M391T32	391.06998	32.146600	diff	Propanoic acid, 2-methyl-2-[4-[[[[4-methyl-2-[4-(trifluoromethyl)phenyl]-5- thiazolyl]carbonyl]amino]methyl]phenoxy]-	[M-H-C4H6O2]-	0.912419976127345			Benzenoids	Benzene and substituted derivatives	Phenoxyacetic acid derivatives	2.82135e+09	2.49608e+09	2.22653e+09	2.67227e+09	1.55468e+09	2.27854e+09	6.93797e+08	7.32382e+08	6.31174e+08	6.1939e+08	6.2759e+08	7.15165e+08	2.34158e+09	6.69916e+08	3.49533	0.0326309	0.487551
M314T246	314.20851	246.075500	diff	(2e,4e)-n-[2-(4-hydroxyphenyl)ethyl]dodeca-2,4-dienamide	[M-H]-	0.777818647			Benzenoids	Phenols	1-hydroxy-2-unsubstituted benzenoids	1.94771e+08	1.87541e+08	2.01226e+08	1.9149e+08	2.13314e+08	1.9612e+08	2.80777e+08	2.44343e+08	2.96201e+08	2.85547e+08	2.58482e+08	2.78614e+08	1.9741e+08	2.73994e+08	0.720491	0.0112555	0.476937
M860T243	859.53299	243.179000	diff	Pi 36:3	[M-H]-	0.795209392179271						1.5013e+08	1.15545e+08	1.4331e+08	1.55464e+08	1.28368e+08	1.49183e+08	2.69201e+08	2.12609e+08	2.44606e+08	2.47147e+08	2.1253e+08	2.56713e+08	1.40333e+08	2.40468e+08	0.583584	8.72459e-05	0.470563
M292T307	292.13030	307.420000	diff	Domoic acid	[M-H-H2O]-	0.914489128695817		C13732	Organic acids and derivatives	Carboxylic acids and derivatives	Amino acids, peptides, and analogues	1.93579e+08	2.20463e+08	1.92453e+08	1.63367e+08	1.96386e+08	2.18423e+08	1.2157e+08	1.19419e+08	1.24738e+08	1.02921e+08	1.23014e+08	1.08135e+08	1.97445e+08	1.16633e+08	1.69288	0.00113333	0.465937
M128T345	128.03531	345.341000	diff	L-pyroglutamic acid	[M-H]-	0.999951566775635	HMDB0000267	C01879	Organic acids and derivatives	Carboxylic acids and derivatives	Amino acids, peptides, and analogues	1.2365e+09	1.32921e+09	1.02467e+09	1.39074e+09	1.2648e+09	1.48279e+09	2.6127e+09	2.73029e+09	1.94213e+09	2.35048e+09	2.65294e+09	2.69613e+09	1.28812e+09	2.49745e+09	0.515774	4.33364e-07	0.464091
M339T27	339.19937	27.168500	diff	Gly-His-Lys	[M-H]-	0.999325920196568			Organic acids and derivatives	Carboxylic acids and derivatives	Amino acids, peptides, and analogues	1.95713e+09	1.96491e+09	1.9666e+09	1.94175e+09	1.9184e+09	1.77583e+09	1.11077e+09	1.28346e+09	7.25974e+08	7.23796e+08	8.94894e+08	1.24662e+09	1.92077e+09	9.97585e+08	1.92542	2.25018e-11	0.461215
M173T77	173.02039	77.367200	diff	Dehydroascorbic acid	[M-H]-	0.80274608466982	HMDB0001264	C00425	Organoheterocyclic compounds	Lactones	Gamma butyrolactones	4.06192e+07	4.77709e+07	4.97914e+07	2.06712e+07	6.57194e+07	3.99211e+07	1.34272e+08	1.5363e+08	1.43038e+08	1.55205e+08	1.8005e+08	1.05714e+08	4.40822e+07	1.45318e+08	0.303349	1.18645e-10	0.460426
M569T121	569.42102	120.843000	diff	Podototarin	[M-H]-	0.920945734			Lipids and lipid-like molecules	Prenol lipids	Diterpenoids	4.69446e+08	4.08316e+08	4.80438e+08	4.97764e+08	3.47282e+08	4.22091e+08	2.67193e+08	2.19108e+08	2.37124e+08	1.94059e+08	2.07436e+08	2.03211e+08	4.37556e+08	2.21355e+08	1.97672	1.62966e-10	0.45621
M272T301	272.16158	301.125000	diff	Val-Gly-Val	[M-H]-	0.969598586137875			Organic acids and derivatives	Carboxylic acids and derivatives	Amino acids, peptides, and analogues	5.4345e+08	5.08432e+08	5.20674e+08	5.21223e+08	4.3332e+08	5.12396e+08	3.53149e+08	3.64105e+08	3.5276e+08	3.47933e+08	3.57066e+08	3.96587e+08	5.06582e+08	3.61933e+08	1.39966	0.0646641	0.453318
M137T226	137.02439	226.379500	diff	3,4-dihydroxybenzaldehyde	[M-H]-	0.998740578328825	HMDB0059965	C16700	Organic oxygen compounds	Organooxygen compounds	Carbonyl compounds	1.41507e+08	1.54038e+08	2.68744e+08	1.24312e+08	1.64243e+08	1.52487e+08	3.43049e+08	4.39326e+08	4.8256e+08	4.39036e+08	4.2097e+08	3.71988e+08	1.67555e+08	4.16155e+08	0.402627	8.23148e-06	0.451836
M130T386	130.05097	386.193500	diff	Hydroxyproline	[M-H]-	0.969634545025889	HMDB0000725	C01157	Organic acids and derivatives	Carboxylic acids and derivatives	Amino acids, peptides, and analogues	2.96647e+08	2.90116e+08	2.89245e+08	3.04762e+08	2.87713e+08	2.8808e+08	3.53292e+08	3.29653e+08	3.26456e+08	3.32151e+08	3.28008e+08	3.42187e+08	2.9276e+08	3.35291e+08	0.873153	0.207687	0.447629
M170T47	170.06104	47.386500	diff	1,2,3,4-tetrahydroacridin-9-ol	[M-H-C2H4]-	0.99262521969863			Organoheterocyclic compounds	Quinolines and derivatives	Benzoquinolines	2.33962e+06	1.89977e+06	1.4282e+06	2.69043e+06	8.53892e+06	5.43591e+06	5.49348e+07	7.12967e+07	3.16253e+07	4.75116e+07	4.97948e+07	6.74556e+07	3.72214e+06	5.37698e+07	0.0692236	0.000916456	0.444675
M351T45	351.03858	45.492600	diff	Daphnoretin	[M-H]-	0.962598408192593		C09216	Phenylpropanoids and polyketides	Coumarins and derivatives	Hydroxycoumarins	2.62654e+10	2.49899e+10	1.78795e+10	2.60287e+10	1.84805e+10	2.61786e+10	1.07716e+10	1.04538e+10	8.6963e+09	7.79718e+09	8.30716e+09	8.69679e+09	2.33038e+10	9.12046e+09	2.55511	2.01368e-10	0.443013
M363T31_2	363.07512	30.928900	diff	1-methyluric acid	[2M-H]-	0.970837342030328	HMDB0003099	C16359	Organoheterocyclic compounds	Imidazopyrimidines	Purines and purine derivatives	5.43615e+08	5.15618e+08	3.71509e+08	4.54123e+08	4.65277e+08	3.81845e+08	8.95342e+08	9.49152e+08	8.43609e+08	6.97506e+08	8.53132e+08	9.91535e+08	4.55331e+08	8.71713e+08	0.522341	3.55769e-05	0.439922
M108T40	108.02167	39.522450	diff	3-nitrophenol	[M-H-NO]-	0.887346432632973		C14418	Benzenoids	Phenols	Nitrophenols	1.59131e+08	1.28772e+08	1.13221e+08	1.23236e+08	9.58066e+07	1.17636e+08	4.37298e+07	4.75105e+07	3.98784e+07	6.29181e+07	4.53998e+07	4.97776e+07	1.22967e+08	4.82024e+07	2.55106	0.206175	0.434631
M253T31_2	253.07512	31.069250	diff	Chrysin	[M-H]-	0.740498240388121	HMDB0036619	C10028	Phenylpropanoids and polyketides	Flavonoids	Flavones	5.04378e+08	4.4196e+08	3.93462e+08	4.99189e+08	4.86321e+08	4.23114e+08	3.11072e+08	2.88888e+08	2.40545e+08	2.39336e+08	2.2604e+08	2.96284e+08	4.5807e+08	2.67028e+08	1.71544	2.28631e-05	0.432171
M279T46_2	279.23293	45.578750	diff	Linoleic acid	[M-H]-	0.999945529426734	HMDB0000673	C01595	Lipids and lipid-like molecules	Fatty Acyls	Lineolic acids and derivatives	3.73129e+10	3.64835e+10	3.68265e+10	3.31154e+10	3.54368e+10	4.05198e+10	2.01283e+10	1.91211e+10	2.29401e+10	2.23123e+10	2.90396e+10	1.98087e+10	3.66158e+10	2.2225e+10	1.6475	0.06862	0.429489
M477T131	477.06399	131.243000	diff	Neoglucobrassicin	[M-H]-	0.927623901832248		C08424	Organic oxygen compounds	Organooxygen compounds	Carbohydrates and carbohydrate conjugates	899817	1.72683e+06	324965	4.49292e+06	393755	855230	1.92068e+08	1.7114e+08	2.4471e+08	1.98293e+08	1.69615e+08	3.44182e+08	1.44892e+06	2.20001e+08	0.00658596	0.000111032	0.428941
M257T187	257.07791	186.886000	diff	Acadesine (drug)	[M-H]-	0.801256040112718	HMDB0062179	C04663				5.86233e+08	4.44118e+08	5.4485e+08	5.08123e+08	4.74423e+08	4.93163e+08	3.38012e+08	2.43158e+08	2.82274e+08	2.68731e+08	2.69469e+08	3.5091e+08	5.08485e+08	2.92092e+08	1.74084	2.56031e-09	0.426859
M165T307	165.01929	306.854500	diff	Terephthalic acid	[M-H]-	0.927952363935262	HMDB0002428	C06337	Benzenoids	Benzene and substituted derivatives	Benzoic acids and derivatives	2.34563e+07	2.76174e+07	2.46034e+07	2.28952e+07	2.86778e+07	3.02501e+07	1.46636e+08	1.3871e+08	2.00452e+08	1.52255e+08	2.62029e+08	2.23129e+08	2.625e+07	1.87202e+08	0.140223	0.000528022	0.425846
M284T124	284.08884	124.006000	diff	N4-acetylcytidine	[M-H]-	0.715051329	HMDB0005923		Nucleosides, nucleotides, and analogues	Pyrimidine nucleosides		4.84694e+08	4.93704e+08	6.77146e+08	5.18168e+08	6.47386e+08	5.45242e+08	2.68365e+08	2.4854e+08	3.2587e+08	3.06883e+08	2.75828e+08	2.58748e+08	5.61057e+08	2.80706e+08	1.99874	6.3313e-09	0.421467
M168T185	168.03355	185.215000	diff	2-methoxy-5-nitrophenol	[M-H]-	0.947905263764691		C17385	Benzenoids	Benzene and substituted derivatives	Nitrobenzenes	1.2425e+09	1.01056e+09	1.04127e+09	1.032e+09	1.07874e+09	1.07418e+09	5.881e+08	3.36101e+08	3.96647e+08	3.66296e+08	3.38147e+08	7.58415e+08	1.07987e+09	4.63951e+08	2.32756	0.0616801	0.42071
M327T39_2	327.29045	39.430550	diff	12-hete-[d8]	[M-H]1-	0.968282141269284			Lipids and lipid-like molecules	Fatty Acyls	Eicosanoids	6.35495e+08	6.17131e+08	5.78402e+08	6.16147e+08	6.19123e+08	5.81295e+08	1.36505e+08	9.03583e+07	1.72293e+08	1.56166e+08	2.39577e+08	4.4172e+08	6.07932e+08	2.06103e+08	2.94965	0.00171023	0.414329
M313T40	313.27500	39.619900	diff	Phenol, 5-(1,1-dimethyloctyl)-2-[(1s,3s)-3-hydroxycyclohexyl]-	[M-H-H2O]-	0.968454151			Benzenoids	Benzene and substituted derivatives	Cyclohexylphenols	2.37324e+08	1.88522e+08	1.77281e+08	1.95261e+08	2.12683e+08	1.9669e+08	3.85747e+07	2.46894e+07	8.75799e+07	4.38691e+07	7.76358e+07	1.27227e+08	2.01293e+08	6.65961e+07	3.0226	0.00315403	0.408241
M329T203	329.23341	202.786000	diff	11beta-hydroxyprogesterone	[M-H]-	0.969189812325502	HMDB0004031	C05498	Lipids and lipid-like molecules	Steroids and steroid derivatives	Pregnane steroids	1.4496e+08	2.00553e+08	1.31299e+08	1.53546e+08	1.53112e+08	1.59196e+08	2.16446e+09	3.09037e+09	2.02023e+09	2.85768e+09	1.20667e+09	2.05031e+09	1.57111e+08	2.23162e+09	0.0704021	0.000148036	0.407833
M129T489	129.01938	489.337000	diff	Citraconic acid	[M-H]-	0.999901954187685	HMDB0000634	C02226	Lipids and lipid-like molecules	Fatty Acyls	Fatty acids and conjugates	7.43382e+07	7.34656e+07	6.79871e+07	6.60924e+07	7.01586e+07	8.18609e+07	1.0495e+08	1.13533e+08	1.07585e+08	1.09136e+08	1.08853e+08	1.38189e+08	7.23171e+07	1.13708e+08	0.635991	0.000127956	0.403902
M325T28_2	325.18421	27.800700	diff	Hydroquinidine	[M-H]-	0.998312778867163		C10696				2.39448e+09	2.35771e+09	2.31602e+09	2.31344e+09	2.29018e+09	2.2306e+09	1.69558e+09	1.56487e+09	1.04692e+09	1.03276e+09	1.3902e+09	1.65511e+09	2.31707e+09	1.39757e+09	1.65793	0.000143587	0.403579
M164T65	164.00226	64.967800	diff	2s-amino-4-phosphonobutyric acid	[M-H-H2O]-	0.989814796			Organic acids and derivatives	Carboxylic acids and derivatives	Amino acids, peptides, and analogues	4.31748e+08	4.05654e+08	3.49344e+08	3.70072e+08	3.84147e+08	3.61169e+08	5.06063e+08	5.03091e+08	4.86141e+08	4.64042e+08	4.73528e+08	5.06075e+08	3.83689e+08	4.89823e+08	0.783321	0.0934603	0.396862
M201T308	201.12443	307.627000	diff	Ala-Leu	[M-H]-	0.999862328013033			Organic acids and derivatives	Carboxylic acids and derivatives	Amino acids, peptides, and analogues	1.14122e+09	1.47154e+09	1.30377e+09	1.13451e+09	1.31416e+09	1.47872e+09	8.60714e+08	8.97234e+08	8.21774e+08	8.00026e+08	8.98191e+08	8.45996e+08	1.30732e+09	8.53989e+08	1.53084	1.34295e-09	0.388749
M330T203	330.23680	202.712500	diff	Lys-Gly-Lys	[M-H]-	0.974250074			Organic acids and derivatives	Carboxylic acids and derivatives	Amino acids, peptides, and analogues	2.13233e+07	4.00376e+07	2.48813e+07	2.58648e+07	3.17236e+07	2.40282e+07	4.29905e+08	6.16599e+08	3.07495e+08	3.94922e+08	2.39005e+08	4.00989e+08	2.79765e+07	3.98152e+08	0.0702657	0.000177549	0.38649
M326T214	326.17217	213.646000	diff	Rac-5-carboxy-desisopropyltolterodine methyl ester	[M-H]-	0.858405461485874			Benzenoids	Benzene and substituted derivatives	Diphenylmethanes	9.51359e+08	5.54424e+08	8.23528e+08	1.01506e+09	7.52538e+08	1.06421e+09	3.71725e+08	2.45214e+08	3.12126e+08	2.97448e+08	2.11954e+08	3.18163e+08	8.60186e+08	2.92772e+08	2.93808	4.54879e-06	0.384473
M324T185	324.10891	184.707000	diff	N-glycolylneuraminic acid	[M-H]-	0.748151002	HMDB0000833	C03410	Organic oxygen compounds	Organooxygen compounds	Carbohydrates and carbohydrate conjugates	2.00534e+06	266444	2.10462e+06	1.71369e+06	1.30318e+06	2.52466e+06	6.57207e+08	6.17781e+08	7.67869e+08	6.08986e+08	5.74906e+08	1.8508e+08	1.65299e+06	5.68638e+08	0.00290693	9.40611e-09	0.382701
M359T188	359.27989	187.642000	diff	Ursocholanic acid	[M-H]-	0.899215890286172		C19642	Lipids and lipid-like molecules	Steroids and steroid derivatives	Bile acids, alcohols and derivatives	2.50869e+07	2.32453e+07	2.05877e+07	2.9309e+07	2.26646e+06	3.012e+07	1.89398e+08	1.17255e+08	1.25519e+08	1.2001e+08	2.03552e+08	1.04128e+08	2.17692e+07	1.4331e+08	0.151903	2.15489e-07	0.37797
M459T54	459.10755	53.983250	diff	Podophyllotoxin	[M+HCOO]-	0.974208587119069		C10874	Lignans, neolignans and related compounds	Lignan lactones	Podophyllotoxins	2.98941e+08	2.92285e+08	2.27636e+08	3.01406e+08	1.11198e+08	2.93308e+08	5.00446e+07	4.79947e+07	3.4701e+07	3.6454e+07	3.86823e+07	4.70185e+07	2.54129e+08	4.24825e+07	5.98197	0.000654101	0.376658
M177T135	177.04046	135.497000	diff	D-glucono-1,5-lactone	[M-H]-	0.761566528058523	HMDB0000150	C00198	Organic oxygen compounds	Organooxygen compounds	Carbohydrates and carbohydrate conjugates	1.37364e+08	1.31657e+08	1.32314e+08	1.50557e+08	6.75236e+07	1.30962e+08	4.88225e+07	4.19234e+07	3.68504e+07	5.19952e+07	3.31035e+07	3.66659e+07	1.25063e+08	4.15602e+07	3.0092	0.0651309	0.374844
M339T362	339.07173	361.504500	diff	Sinapoyl malate	[M-H]-	0.953353502581647		C02887	Phenylpropanoids and polyketides	Cinnamic acids and derivatives	Hydroxycinnamic acids and derivatives	5.18567e+06	7.82503e+06	5.78547e+06	4.75761e+06	6.93279e+06	5.99879e+06	1.81101e+08	2.78931e+08	1.48549e+08	1.09004e+08	1.78781e+08	1.19795e+08	6.08089e+06	1.6936e+08	0.0359051	2.11603e-07	0.362074
M185T156	185.11828	156.234000	diff	10-hydroxy-2-decenoic acid	[M-H]-	0.98282566301883			Organic acids and derivatives	Hydroxy acids and derivatives	Medium-chain hydroxy acids and derivatives	3.27247e+07	3.18273e+07	4.21334e+07	2.98773e+07	4.70759e+07	3.64006e+07	2.21695e+08	2.96924e+08	2.37845e+08	1.3673e+08	1.48957e+08	3.1034e+08	3.66732e+07	2.25415e+08	0.162692	0.67953	0.35652
M164T302_2	164.07163	301.601000	diff	N-acetyl-l-phenylalanine	[M-H-C2H2O]-	0.999245493365782	HMDB0000512	C03519	Organic acids and derivatives	Carboxylic acids and derivatives	Amino acids, peptides, and analogues	8.05482e+09	7.79581e+09	7.83714e+09	8.0488e+09	7.21416e+09	7.98058e+09	6.93562e+09	6.83298e+09	6.82999e+09	6.63996e+09	6.78731e+09	7.20993e+09	7.82188e+09	6.87263e+09	1.13812	0.000474144	0.353689
M327T144	327.21786	144.443500	diff	Cis-4,7,10,13,16,19-docosahexaenoic acid	[M-H]-	0.868279676308675	HMDB0002183	C06429	Lipids and lipid-like molecules	Fatty Acyls	Fatty acids and conjugates	1.45098e+08	1.60043e+08	1.26808e+08	1.13413e+08	7.46072e+07	8.58721e+07	3.09354e+08	3.2737e+08	4.19515e+08	4.11915e+08	5.90342e+08	5.83878e+08	1.1764e+08	4.40396e+08	0.267124	1.61198e-08	0.351955
M327T203_2	327.21768	202.806000	diff	Fa 18:2+3o	[M-H]-	0.994135952855361			Lipids and lipid-like molecules	Fatty Acyls	Lineolic acids and derivatives	3.41003e+07	3.66439e+07	2.99684e+07	2.88022e+07	3.52964e+07	2.59988e+07	1.31256e+09	2.77345e+09	1.12907e+09	2.64625e+09	3.09238e+09	3.25264e+09	3.18016e+07	2.36772e+09	0.0134313	3.0117e-11	0.351124
M244T330	244.13026	329.884500	diff	Leu-Gly-Gly	[M-H]-	0.940191281435869			Organic acids and derivatives	Carboxylic acids and derivatives	Amino acids, peptides, and analogues	4.37947e+08	3.69054e+08	3.17652e+08	4.56259e+08	3.5858e+08	2.95962e+08	2.41239e+08	1.82694e+08	1.91949e+08	1.83558e+08	1.88714e+08	2.11405e+08	3.72576e+08	1.99926e+08	1.86356	3.98525e-11	0.350931
M87T179	87.00871	178.583000	diff	Pyruvate	[M-H]-	0.998963424752391	HMDB0000243	C00022	Organic acids and derivatives	Keto acids and derivatives	Alpha-keto acids and derivatives	4.27829e+09	3.70763e+09	2.85162e+09	4.48635e+09	4.62558e+09	4.74904e+09	1.19037e+10	9.99294e+09	5.74321e+09	1.16213e+10	9.8534e+09	1.07694e+10	4.11642e+09	9.98065e+09	0.41244	0.0209745	0.346092
M199T51	199.17033	50.769300	diff	Dodecanoic acid	[M-H]-	0.99979607852752	HMDB0000638	C02679	Lipids and lipid-like molecules	Fatty Acyls	Fatty acids and conjugates	5.82748e+08	4.81021e+08	4.99767e+08	5.42457e+08	5.18379e+08	6.42119e+08	3.36295e+08	4.51116e+08	2.96445e+08	2.89232e+08	2.75489e+08	2.78267e+08	5.44415e+08	3.21141e+08	1.69526	1.03422e-06	0.344441
M182T44	182.04589	43.761200	diff	4-pyridoxic acid	[M-H]-	0.995864061497527	HMDB0000017	C00847	Organoheterocyclic compounds	Pyridines and derivatives	Pyridinecarboxylic acids and derivatives	4.44238e+08	3.00554e+08	2.4352e+08	4.61824e+08	2.39402e+08	3.16647e+08	7.62066e+08	7.85119e+08	7.83841e+08	4.80899e+08	6.55327e+08	7.81473e+08	3.34364e+08	7.08121e+08	0.472185	0.847872	0.335608
M301T125_1	301.10421	124.530000	diff	Morin	M-H	0.78804532	HMDB0030796	C10105	Phenylpropanoids and polyketides	Flavonoids	Flavones	3.79631e+08	3.70027e+08	4.10826e+08	3.53115e+08	2.21345e+08	3.22989e+08	1.81538e+08	1.98041e+08	1.98047e+08	1.88068e+08	1.78172e+08	1.82059e+08	3.42989e+08	1.87654e+08	1.82777	0.00128217	0.327706
M259T229_2	259.01294	229.086000	diff	D-mannose 6-phosphate	[M-H]-	0.9993122188939	HMDB0001078	C00275	Organic oxygen compounds	Organooxygen compounds	Carbohydrates and carbohydrate conjugates	4.77323e+09	4.01529e+09	2.68447e+09	2.01797e+09	3.65965e+09	4.20542e+09	1.1091e+09	8.77322e+08	1.1777e+09	1.62196e+09	9.00243e+08	6.55849e+08	3.55934e+09	1.05703e+09	3.3673	0.00298069	0.327399
M182T338_1	182.03191	338.229000	diff	3-cysteinylacetaminophen	[M-H-C3H5NO2]-	0.724753793	HMDB0240217		Organic acids and derivatives	Carboxylic acids and derivatives	Amino acids, peptides, and analogues	7.94805e+09	5.40293e+09	8.1809e+09	8.85625e+09	8.78467e+09	8.74698e+09	5.43153e+09	3.53079e+09	3.51257e+09	3.54395e+09	3.43689e+09	5.48619e+09	7.98663e+09	4.15699e+09	1.92125	2.16568e-07	0.325383
M187T271	187.04189	270.834000	diff	1-hydroxy-2-naphthoic acid	[M-H]-	0.986207452711581		C03203	Benzenoids	Naphthalenes	Naphthalenecarboxylic acids and derivatives	9.41083e+07	1.22685e+08	3.13105e+07	9.70721e+07	9.71986e+07	9.99087e+07	1.63206e+08	1.74285e+08	1.45368e+08	1.73449e+08	1.75671e+08	1.63251e+08	9.03805e+07	1.65872e+08	0.544882	0.236584	0.324369
M299T245	299.18634	245.137000	diff	Adrenosterone	[M-H]-	0.71781191544311	HMDB0006772	C05285	Lipids and lipid-like molecules	Steroids and steroid derivatives	Androstane steroids	2.20151e+07	2.25377e+07	2.8503e+06	2.2789e+07	1.99267e+07	2.4553e+07	4.66539e+08	4.11531e+08	3.85742e+08	3.88921e+08	4.1149e+08	9.29585e+08	1.9112e+07	4.98968e+08	0.038303	0.551507	0.320203
M311T28	311.16862	28.125600	diff	Thymol-beta-d-glucoside	[M-H]-	0.999014876630302			Lipids and lipid-like molecules	Prenol lipids	Terpene glycosides	1.68061e+09	1.62352e+09	1.58054e+09	1.62286e+09	1.59034e+09	1.62292e+09	1.29952e+09	1.34118e+09	9.57492e+08	9.49728e+08	1.26203e+09	1.34528e+09	1.62013e+09	1.19254e+09	1.35856	0.0495901	0.319749
M815T59	815.49811	59.313300	diff	Ginsenoside f3	[M+FA-H]-	0.986887674620204			Lipids and lipid-like molecules	Prenol lipids	Triterpenoids	3.37239e+08	2.63629e+08	4.45121e+07	2.96873e+08	4.48761e+07	3.20409e+08	3.41289e+09	2.9993e+09	7.23416e+08	1.97225e+09	2.83277e+09	3.47381e+09	2.17923e+08	2.56907e+09	0.0848256	0.382598	0.316876
M181T217	181.00029	216.684500	diff	2-chloro-l-phenylalanine	[M-H-NH3]-	0.89496000400473			Organic acids and derivatives	Carboxylic acids and derivatives	Amino acids, peptides, and analogues	1.87025e+08	4.7782e+08	2.19082e+08	1.93791e+08	2.38403e+08	2.22408e+08	6.82011e+08	7.70482e+08	7.43329e+08	1.14635e+09	1.33892e+09	7.41749e+08	2.56422e+08	9.03806e+08	0.283713	0.206637	0.31687
M227T48	227.20168	48.097600	diff	Myristic acid	[M-H]-	0.999828501833447	HMDB0000806	C06424	Lipids and lipid-like molecules	Fatty Acyls	Fatty acids and conjugates	3.46253e+09	3.27657e+09	2.91817e+09	3.19696e+09	3.65057e+09	2.50993e+09	1.89626e+09	1.87828e+09	2.1047e+09	2.44026e+09	2.24028e+09	2.29939e+09	3.16912e+09	2.1432e+09	1.47869	0.00243803	0.315866
M311T121	311.22287	120.735500	diff	(9z,12e)-15,16-dihydroxyoctadeca-9,12-dienoic acid	[M-H]-	0.96594414024104			Lipids and lipid-like molecules	Fatty Acyls	Lineolic acids and derivatives	3.86817e+08	3.56513e+08	3.25001e+08	3.69723e+08	2.76524e+08	3.2037e+08	4.74185e+08	4.77514e+08	5.20274e+08	3.94948e+08	5.32152e+08	4.64393e+08	3.39158e+08	4.77244e+08	0.71066	6.91371e-12	0.314833
M112T170	112.01521	169.851000	diff	5-azauracil	[M-H]-	0.841733311304162			Organoheterocyclic compounds	Triazines	Triazinones	3.70171e+08	2.69091e+08	2.44661e+08	3.99726e+08	3.3724e+08	4.09779e+08	8.02472e+08	5.1667e+08	6.84544e+08	6.93711e+08	5.51925e+08	9.03468e+08	3.38445e+08	6.92131e+08	0.488989	0.0162012	0.314168
M115T93	115.04003	93.275100	diff	Alpha-ketoisovaleric acid	(M-H)-	0.7162	HMDB0000019	C00141	Organic acids and derivatives	Keto acids and derivatives	Short-chain keto acids and derivatives	1.4365e+08	3.05448e+08	1.18809e+08	1.35323e+08	1.01406e+08	1.44148e+08	4.46757e+08	8.96112e+08	8.94483e+08	8.80196e+08	3.52219e+08	8.41925e+08	1.58131e+08	7.18615e+08	0.220049	1.80054e-05	0.311374
M257T107	257.07800	106.832500	diff	2'-o-methyluridine	[M-H]-	0.911683196424592						1.64019e+08	1.48741e+08	1.18976e+08	1.12594e+08	1.41205e+08	1.31548e+08	1.87052e+08	2.00263e+08	2.22322e+08	1.60571e+08	2.12258e+08	2.15888e+08	1.3618e+08	1.99726e+08	0.681837	2.57889e-08	0.308601
M118T393	118.05097	393.039000	diff	L-threonine	[M-H]-	0.998712057850877	HMDB0004041	C05519	Organic acids and derivatives	Carboxylic acids and derivatives	Amino acids, peptides, and analogues	2.06351e+09	2.13267e+09	2.06463e+09	2.11733e+09	2.06321e+09	2.14147e+09	2.03732e+09	2.0089e+09	2.00925e+09	2.008e+09	2.01742e+09	2.00505e+09	2.09714e+09	2.01432e+09	1.04111	0.221046	0.306123
M173T260	173.04550	259.573000	diff	4-ketopimelic acid	[M-H]-	0.876513298			Organic acids and derivatives	Keto acids and derivatives	Medium-chain keto acids and derivatives	2.93572e+08	2.99761e+08	2.37788e+08	2.78287e+08	2.41908e+08	3.33459e+08	1.66061e+08	1.7275e+08	1.73741e+08	1.68651e+08	1.66387e+08	2.43202e+08	2.80796e+08	1.81799e+08	1.54454	0.417632	0.303151
M389T118	389.09078	117.538000	diff	4',5,7-trihydroxy 3,3',6,8-tetramethoxyflavone	[M-H]-	0.936193069486331	HMDB0136142		Phenylpropanoids and polyketides	Flavonoids	O-methylated flavonoids	2.67493e+09	2.79338e+09	2.63146e+09	2.51441e+09	3.06232e+09	2.79419e+09	2.19123e+09	2.28872e+09	2.35153e+09	2.44788e+09	2.24754e+09	2.04214e+09	2.74512e+09	2.26151e+09	1.21384	8.10021e-05	0.301483
M365T42	365.05423	41.957900	diff	Doxorubicin	[M-H-C7H15NO4]-	0.921356453141727	HMDB0015132	C01661				5.50303e+08	4.71195e+08	5.74717e+08	5.08948e+08	8.74042e+08	4.75654e+08	2.2623e+08	2.33112e+08	1.92323e+08	1.70106e+08	2.04807e+08	3.69372e+08	5.7581e+08	2.32658e+08	2.47492	0.000134105	0.298848
M274T340	274.14084	340.395000	diff	Arg-Thr	[M-H]-	0.849401061154741			Organic acids and derivatives	Carboxylic acids and derivatives	Amino acids, peptides, and analogues	4.19664e+08	4.40356e+08	4.40603e+08	4.24947e+08	4.33187e+08	4.16666e+08	4.35868e+08	4.8657e+08	4.94152e+08	5.01774e+08	4.97316e+08	4.82935e+08	4.29237e+08	4.83102e+08	0.888502	0.0153819	0.298826
M285T49	285.04046	48.647300	diff	Scutellarein	[M-H]-	0.786076617654574	HMDB0128587	C10184	Phenylpropanoids and polyketides	Flavonoids	Flavones	8.24902e+06	9.62572e+06	3.35168e+07	1.10776e+07	5.7626e+06	6.77718e+06	1.62517e+08	1.45293e+08	6.64211e+07	5.85491e+07	1.84932e+08	1.07589e+08	1.25015e+07	1.20884e+08	0.103418	9.86268e-06	0.298195
M253T57	253.10826	56.633800	diff	Ketoprofen	[M-H]-	0.887855791927738	HMDB0015144	C01716	Benzenoids	Benzene and substituted derivatives	Benzophenones	1.42612e+08	1.81326e+08	1.65156e+08	1.61733e+08	1.08675e+08	2.98919e+08	5.82045e+07	5.0651e+07	3.57024e+07	2.15823e+07	4.58753e+07	3.90436e+07	1.76403e+08	4.18432e+07	4.21582	0.00370228	0.294561
M331T58	331.07062	57.897800	diff	Butamifos	[M-H]-	0.991246480349391		C11022	Benzenoids	Benzene and substituted derivatives	Nitrobenzenes	2.64889e+07	2.18707e+07	2.7089e+07	2.78389e+07	3.23091e+07	3.12787e+07	2.65804e+08	2.71625e+08	2.60921e+07	2.62175e+08	2.59226e+08	2.83635e+08	2.78125e+07	2.28093e+08	0.121935	2.29e-08	0.292583
M317T124	317.21222	123.677000	diff	Prostaglandin e1	[M-H-2H2O]-	0.996214845440465	HMDB0001442	C04741	Lipids and lipid-like molecules	Fatty Acyls	Eicosanoids	3.86901e+06	627481	2.35218e+06	4.69633e+06	336183	2.08336e+06	463430	2.91172e+08	2.91172e+08	2.6239e+08	2.98709e+08	2.91172e+08	2.32742e+06	2.3918e+08	0.00973086	1.24955e-07	0.292553
M236T222	236.09291	221.502000	diff	Sepiapterin	[M-H]-	0.742339315201505	HMDB0000238	C00835	Organoheterocyclic compounds	Pteridines and derivatives	Pterins and derivatives	2.16676e+08	2.52261e+08	2.51751e+08	2.06372e+08	2.53736e+08	2.14118e+08	2.66626e+08	3.41694e+08	3.31788e+08	3.34341e+08	3.20974e+08	2.72537e+08	2.32486e+08	3.11326e+08	0.746758	4.34666e-11	0.288302
M293T54	293.21229	53.856600	diff	9-oxo-10(e),12(e)-octadecadienoic acid	[M-H]-	0.998009108492814			Lipids and lipid-like molecules	Fatty Acyls	Lineolic acids and derivatives	1.81092e+08	2.23121e+08	1.31975e+08	2.15742e+08	1.35171e+08	2.01633e+08	1.12963e+09	9.55649e+08	5.84005e+08	1.91127e+09	8.11677e+08	9.76428e+08	1.81456e+08	1.06144e+09	0.170952	0.379713	0.282345
M401T110	401.12379	110.322000	diff	2.alpha.-mannobiose	[M+C2H3O2]-	0.798667016567453			Organic oxygen compounds	Organooxygen compounds	Carbohydrates and carbohydrate conjugates	6.49025e+07	6.1108e+07	7.42918e+07	6.53036e+07	6.77397e+07	7.79498e+07	8.36563e+08	7.02885e+08	1.22155e+09	2.2469e+09	1.20592e+09	7.73144e+08	6.85492e+07	1.16449e+09	0.0588661	0.1093	0.280429
M135T367	135.02969	367.191500	diff	L-threonate	[M-H]-	0.964303523357598	HMDB0000943	C01620	Organic oxygen compounds	Organooxygen compounds	Carbohydrates and carbohydrate conjugates	9.72635e+07	9.51628e+07	9.44295e+07	9.56704e+07	8.61196e+07	9.09382e+07	3.07153e+08	3.06237e+08	2.98575e+08	8.0967e+07	3.07044e+08	3.1263e+08	9.3264e+07	2.68768e+08	0.347006	6.77251e-09	0.279679
M328T243	328.22413	243.179000	diff	Octanoic acid, 4-[(1-oxo-7-phenylheptyl)amino]-, (4r)-	[M-H-H2O]-	0.888204622			Organic acids and derivatives	Carboxylic acids and derivatives	Amino acids, peptides, and analogues	6.94383e+08	6.61415e+08	6.95464e+08	7.53839e+08	6.16455e+08	7.70957e+08	9.20483e+08	7.5571e+08	8.80195e+08	8.48709e+08	8.20484e+08	8.73678e+08	6.98752e+08	8.49876e+08	0.822181	0.114177	0.27598
M313T118_1	313.20206	118.175000	diff	Progesterone	[M-H]-	0.995343932008657	HMDB0001830	C00410	Lipids and lipid-like molecules	Steroids and steroid derivatives	Pregnane steroids	4.25843e+08	3.98753e+08	3.5866e+08	2.91121e+06	3.07456e+08	3.63007e+08	1.58163e+07	1.82149e+07	2.1026e+07	2.15272e+07	2.15992e+07	1.71768e+07	3.09438e+08	1.92267e+07	16.0942	0.12565	0.275427
M285T123	285.20694	122.718000	diff	Hexadecanedioic acid	[M-H]-	0.890200521523476	HMDB0000672	C19615	Lipids and lipid-like molecules	Fatty Acyls	Fatty acids and conjugates	7.17959e+07	5.94248e+07	4.76518e+07	7.20308e+07	4.77535e+07	6.22484e+07	1.8975e+08	1.22544e+08	1.09668e+08	8.2097e+07	1.25614e+08	1.66617e+08	6.01509e+07	1.32715e+08	0.453234	0.025014	0.266308
M194T212	194.04583	212.443000	diff	Salicyluric acid	[M-H]-	0.986580908025519	HMDB0000840	C07588	Benzenoids	Benzene and substituted derivatives	Benzoic acids and derivatives	7.31107e+08	5.71405e+08	6.29661e+08	7.28038e+08	5.83036e+08	7.13204e+08	1.06442e+09	8.50813e+08	8.61104e+08	7.77221e+08	8.12171e+08	9.61596e+08	6.59408e+08	8.87887e+08	0.742671	8.01912e-05	0.26346
M149T338	149.04545	338.276000	diff	P-coumaryl alcohol	[M-H]-	0.909358559081432	HMDB0003654	C02646				3.40749e+08	3.30671e+08	3.24861e+08	2.16642e+08	1.98822e+08	2.10334e+08	4.22777e+08	3.36262e+08	4.19455e+08	4.33372e+08	4.45975e+08	3.6809e+08	2.70347e+08	4.04322e+08	0.668642	2.32419e-08	0.254481
M255T41	255.09088	41.326400	diff	Pinocembrin	[M-H]-	0.719047850310755	HMDB0141337	C09827	Phenylpropanoids and polyketides	Flavonoids	Flavans	2.09934e+08	1.95397e+08	9.76583e+07	2.0153e+08	1.21018e+08	1.04891e+08	6.93799e+07	5.85056e+07	4.98292e+07	5.1177e+07	4.39241e+07	9.84234e+07	1.55071e+08	6.18732e+07	2.50628	2.62866e-06	0.253818
M251T226_2	251.07863	226.169000	diff	Deoxyinosine	[M-H]-	0.997674253818123	HMDB0000071	C05512	Nucleosides, nucleotides, and analogues	Purine nucleosides	Purine 2'-deoxyribonucleosides	5.12143e+09	7.79918e+09	9.33422e+09	5.19461e+09	8.04048e+09	5.13918e+09	1.70941e+09	4.00686e+09	4.1272e+09	3.74646e+09	3.75528e+09	1.8755e+09	6.77152e+09	3.20345e+09	2.11382	4.9595e-09	0.253549
M165T173	165.05569	173.026000	diff	Phenyllactic acid	[M-H]-	0.805715957420096	HMDB0000779	C01479	Phenylpropanoids and polyketides	Phenylpropanoic acids		8.85981e+07	1.26443e+08	1.57745e+08	5.80756e+07	1.6868e+08	1.52383e+08	2.73052e+07	5.13983e+07	4.16496e+07	6.47277e+07	5.31238e+07	6.08913e+07	1.25321e+08	4.98493e+07	2.51399	0.00113494	0.252883
M223T361_2	223.06127	361.051000	diff	3,5-dimethoxy-4-hydroxycinnamic acid	[M-H]-	0.974134148049224	HMDB0032616	C00482	Phenylpropanoids and polyketides	Cinnamic acids and derivatives	Hydroxycinnamic acids and derivatives	2.44046e+06	2.66259e+06	1.0295e+06	2.66981e+06	3.06943e+06	677959	5.17446e+08	7.46746e+08	2.1749e+06	3.40409e+08	4.98514e+08	3.5527e+08	2.09162e+06	4.10093e+08	0.00510037	0.000239203	0.252803
M263T44	263.02320	43.820900	diff	Pentachlorophenol	[M-H]-	0.711704735374348	HMDB0041974	C02575	Benzenoids	Phenols	Halophenols	3.89368e+08	4.06361e+08	2.10516e+08	2.16224e+08	1.93611e+08	2.03218e+08	1.25732e+08	1.10797e+08	1.01847e+08	1.05751e+08	9.56929e+07	1.03533e+08	2.69883e+08	1.07226e+08	2.51697	0.124731	0.249383
M191T261_2	191.01962	261.217000	diff	D-glucarate	[M-H-H2O]-	0.752997724263395	HMDB0000663	C00818	Organic oxygen compounds	Organooxygen compounds	Carbohydrates and carbohydrate conjugates	4.09783e+08	4.32634e+08	3.68092e+08	3.18053e+07	3.75037e+08	4.15333e+08	1.32186e+08	5.57981e+07	5.26398e+07	5.59726e+07	1.0458e+08	1.15012e+08	3.38781e+08	8.60314e+07	3.93787	0.609043	0.248306
M159T189	159.02983	188.978000	diff	2-oxoadipic acid	[M-H]-	0.934885541961952	HMDB0000225	C00322	Organic acids and derivatives	Keto acids and derivatives	Medium-chain keto acids and derivatives	4.8006e+08	4.64343e+08	2.95315e+08	3.63859e+08	2.60143e+08	5.20499e+08	2.51879e+08	1.9481e+08	2.54604e+08	1.87451e+08	2.3095e+08	2.02738e+08	3.9737e+08	2.20405e+08	1.8029	0.231689	0.246782
M197T194_1	197.03162	193.678000	diff	DL-Vanillylmandelic acid	[M-H]-	0.74554292131747	HMDB0133489	C05584	Benzenoids	Phenols	Methoxyphenols	1.29829e+10	8.88305e+09	1.02409e+10	1.3603e+10	1.00494e+10	1.43101e+10	8.54675e+09	6.91716e+09	8.63204e+09	8.01187e+09	6.48408e+09	8.46218e+09	1.16782e+10	7.84235e+09	1.48912	0.528357	0.24563
M160T120	160.04031	120.419500	diff	Indole-3-carboxylic acid	[M-H]-	0.749564093514456	HMDB0003320	C19837	Organoheterocyclic compounds	Indoles and derivatives	Indolecarboxylic acids and derivatives	5.39954e+06	2.56657e+06	3.37313e+06	5.71917e+06	3.13829e+06	6.5175e+06	2.60049e+08	2.65403e+08	1.32189e+08	1.20165e+08	1.37059e+08	9.96565e+06	4.45237e+06	1.54138e+08	0.0288855	0.863547	0.241948
M259T404_1	259.12994	404.384000	diff	Ile-Glu	[M-H]-	0.991908116460883			Organic acids and derivatives	Carboxylic acids and derivatives	Amino acids, peptides, and analogues	9.50046e+08	9.23116e+08	9.2189e+08	5.48353e+08	8.88987e+08	9.41523e+08	6.75764e+08	6.00552e+08	5.23105e+08	5.43799e+08	5.75304e+08	6.8181e+08	8.62319e+08	6.00056e+08	1.43707	2.22859e-05	0.241806
M195T187_1	195.06629	186.716000	diff	1-(4-hydroxy-3,5-dimethoxyphenyl)ethanone	[M-H]-	0.876607031647874		C10664	Organic oxygen compounds	Organooxygen compounds	Carbonyl compounds	1.82733e+08	2.41184e+08	2.2071e+08	1.76859e+08	2.14055e+08	1.69596e+08	2.65296e+08	2.55927e+08	2.73653e+08	2.47403e+08	2.27689e+08	2.40606e+08	2.00856e+08	2.51762e+08	0.797801	0.385744	0.240249
M147T225	147.06628	224.875000	diff	Mevalonic acid	[M-H]-	0.812254951469927	HMDB0059629	C00418	Lipids and lipid-like molecules	Fatty Acyls	Fatty acids and conjugates	2.89602e+07	2.86567e+07	3.67897e+07	2.73719e+07	3.3521e+07	2.84478e+07	1.10256e+08	6.01618e+07	6.76372e+07	6.17923e+07	1.54552e+08	6.84091e+07	3.06245e+07	8.71348e+07	0.351462	0.111249	0.234197
M154T193	154.02538	193.397000	diff	4-nitrocatechol	[M-H]-	0.738934847592164	HMDB0002916	C02235	Benzenoids	Phenols	Nitrophenols	4.36023e+08	3.10488e+08	3.54682e+08	4.92029e+08	3.45718e+08	5.01784e+08	3.07895e+08	3.10464e+08	2.72288e+08	2.88354e+08	2.33536e+08	2.83624e+08	4.06787e+08	2.82694e+08	1.43897	1.01041e-06	0.229741
M844T59	843.52852	59.232650	diff	Pg 42:9	[M-H]-	0.800128782			Lipids and lipid-like molecules	Glycerophospholipids	Glycerophosphoglycerols	1.17308e+07	4.7261e+06	2.78445e+07	1.21732e+07	2.78445e+07	4.60035e+06	2.58736e+08	2.30607e+08	4.44415e+07	2.74526e+07	1.73737e+08	2.28029e+08	1.48199e+07	1.60501e+08	0.0923354	0.00929632	0.229317
M161T168	161.08195	168.367000	diff	5-hydroxylysine	[M-H]-	0.915793729723434	HMDB0000450	C16741	Organic acids and derivatives	Carboxylic acids and derivatives	Amino acids, peptides, and analogues	6.18775e+08	5.15901e+08	1.29913e+09	1.36893e+09	8.94711e+08	1.39525e+09	3.37273e+08	5.35378e+08	2.65619e+08	3.72821e+08	6.60059e+08	3.27436e+08	1.01545e+09	4.16431e+08	2.43846	2.279e-05	0.227555
M245T419_1	245.11430	419.262000	diff	2-cis-4-trans-abscisic acid	[M-H-H2O]-	0.814977900227242		C06082	Lipids and lipid-like molecules	Prenol lipids	Sesquiterpenoids	3.33942e+08	3.54067e+08	5.61557e+08	3.35452e+08	3.46545e+08	3.50348e+08	2.65559e+08	2.57732e+08	2.57806e+08	2.57301e+08	2.55622e+08	2.52071e+08	3.80319e+08	2.57682e+08	1.47592	0.1386	0.221974
M130T308	130.08730	308.245000	diff	Isoleucine	[M-H]-	0.999958202031698	HMDB0033923	C00407	Organic acids and derivatives	Carboxylic acids and derivatives	"Amino acids, peptides, and analogues"	1.54593e+10	1.51835e+10	1.47582e+10	1.52761e+10	1.49878e+10	1.62575e+10	1.46366e+10	1.44823e+10	1.33421e+10	1.30794e+10	1.4247e+10	1.48453e+10	1.53204e+10	1.41054e+10	1.08613	2.36656e-08	0.220792
M299T46	299.25920	45.720800	diff	(r)-2-hydroxystearic acid	[M-H]-	0.999760552434087			Lipids and lipid-like molecules	Fatty Acyls	Fatty acids and conjugates	9.22993e+08	1.25341e+09	1.08975e+09	7.96725e+08	1.67746e+09	2.88356e+08	4.48012e+08	4.6199e+08	3.57481e+08	2.48683e+08	3.41162e+08	4.55334e+08	1.00478e+09	3.85444e+08	2.60682	3.9417e-08	0.214538
M281T240	281.24851	239.885000	diff	Oleic acid	[M-H]-	0.999941748170772	HMDB0000207	C00712	Lipids and lipid-like molecules	Fatty Acyls	Fatty acids and conjugates	1.01688e+09	9.80251e+08	1.16475e+09	9.51984e+08	1.10387e+09	2.12713e+09	6.19267e+08	6.16262e+08	6.93165e+08	7.03941e+08	6.44107e+08	6.33328e+08	1.22415e+09	6.51678e+08	1.87845	2.27165e-09	0.210325
M342T231	342.23939	230.669000	diff	Lisinopril (8r,s)-diketopiperazine	[M-H-CO2]-	0.885934975			Organic acids and derivatives	Carboxylic acids and derivatives	Amino acids, peptides, and analogues	3.08298e+08	2.70417e+08	4.0764e+08	4.03737e+08	3.08579e+08	3.52939e+08	5.91962e+08	4.20581e+08	6.36707e+08	3.89938e+08	3.93204e+08	5.25938e+08	3.41935e+08	4.93055e+08	0.693503	0.000111378	0.20836
M260T46	260.09288	46.140300	diff	Imazapyr	[M-H]-	0.950064133798171		C18864	Organic acids and derivatives	Carboxylic acids and derivatives	Amino acids, peptides, and analogues	3.86483e+08	3.18497e+08	3.64918e+08	1.02921e+09	4.17838e+08	3.97923e+08	1.33254e+08	1.30174e+08	1.32304e+08	2.42571e+08	1.24762e+08	1.26499e+08	4.85812e+08	1.4826e+08	3.27675	3.22122e-06	0.206638
M96T338	96.02023	338.230500	diff	.beta.-cyano-l-alanine	[M-H-NH3]-	0.923780424	HMDB0060245	C02512	Organic acids and derivatives	Carboxylic acids and derivatives	Amino acids, peptides, and analogues	3.70188e+08	2.54804e+08	3.48462e+08	4.03795e+08	4.08394e+08	2.33307e+08	2.56761e+08	1.57658e+08	2.59654e+08	2.49513e+08	1.57804e+08	2.61481e+08	3.36492e+08	2.23812e+08	1.50346	0.00985838	0.206379
M315T35	315.07554	35.325050	diff	Quercetin 3'-methyl ether	[M-H]-	0.998256181695905	HMDB0002655	C10084	Phenylpropanoids and polyketides	Flavonoids	Flavones	6.82377e+08	6.06928e+08	5.88295e+08	6.68311e+08	6.2049e+08	6.89026e+08	7.0796e+08	7.29631e+08	7.10394e+08	6.73326e+08	6.72672e+08	7.15091e+08	6.42571e+08	7.01513e+08	0.91598	0.0229444	0.20345
M179T192_1	179.03825	191.997000	diff	Myo-inositol	[M-H]-	0.780979401233238	HMDB0000211	C00137	Organic oxygen compounds	Organooxygen compounds	Alcohols and polyols	5.5864e+07	5.87485e+07	1.76666e+08	1.82289e+08	1.10346e+08	6.54703e+07	3.90066e+09	3.47982e+09	1.00481e+07	4.56458e+09	2.94165e+09	8.0842e+06	1.08231e+08	2.48414e+09	0.0435687	0.00922679	0.201844
M294T46	294.07723	46.200850	diff	N-acetylsulfamethoxazole	[M-H]-	0.919687665206716	HMDB0013854	C13061	Benzenoids	Benzene and substituted derivatives	Benzenesulfonamides	1.52824e+08	1.38837e+08	1.54341e+08	1.45405e+08	3.98277e+08	1.80291e+08	4.9721e+07	4.24793e+07	4.73164e+07	1.5583e+08	3.39325e+07	4.96136e+07	1.94996e+08	6.31488e+07	3.08788	0.0179955	0.201775
M116T343_1	116.07168	343.393000	diff	Indole	[M-H]-	0.999970950423893	HMDB0000738	C00463	Organoheterocyclic compounds	Indoles and derivatives	Indoles	8.40449e+09	8.08568e+09	8.0086e+09	8.66428e+09	8.02265e+09	8.45455e+09	7.92652e+09	7.84081e+09	7.53308e+09	7.70125e+09	8.03352e+09	8.13454e+09	8.27338e+09	7.86162e+09	1.05238	0.893042	0.200059
M343T227	343.21226	226.726500	diff	17(r)-hydroxydocosahexaenoic acid	[M-H]-	0.978171671936675			Lipids and lipid-like molecules	Fatty Acyls	Fatty acids and conjugates	7.19553e+06	4.78977e+07	9.05999e+06	9.26149e+06	9.89529e+06	7.408e+06	1.45253e+08	1.25472e+08	1.4815e+08	5.76187e+08	1.18013e+08	5.6355e+08	1.51197e+07	2.79437e+08	0.0541075	0.520219	0.199313
M483T207	483.27248	207.497000	diff	1-palmitoyl-2-hydroxy-sn-glycero-3-phospho-(1'-rac-glycerol)	[M-H]-	0.964444869			Lipids and lipid-like molecules	Glycerophospholipids	Glycerophosphoglycerols	8.54837e+07	6.29741e+08	3.48797e+08	3.36934e+08	4.59625e+08	3.37345e+08	1.32743e+08	1.93114e+08	4.57815e+07	1.98988e+08	2.07496e+08	1.16362e+08	3.66321e+08	1.49081e+08	2.4572	0.0390084	0.196127
M179T343	179.05607	342.724000	diff	Theophylline	[M-H]-	0.820883022180015	HMDB0001889	C07130	Organoheterocyclic compounds	Imidazopyrimidines	Purines and purine derivatives	8.41743e+08	4.36891e+08	8.72628e+08	8.71508e+08	8.72352e+08	8.87372e+08	1.09181e+09	7.68527e+08	1.50384e+09	1.06577e+09	1.49043e+09	1.1187e+09	7.97082e+08	1.17318e+09	0.679421	0.000305298	0.194103
M246T46	246.07727	46.274350	diff	Asp-Asn	[M-H]-	0.944549005717702			Organic acids and derivatives	Carboxylic acids and derivatives	Amino acids, peptides, and analogues	4.04418e+08	1.70413e+08	1.57095e+08	2.0516e+08	4.45605e+08	2.23717e+08	1.47487e+08	8.37872e+07	1.72136e+08	1.36878e+08	1.04661e+08	9.27155e+07	2.67735e+08	1.22944e+08	2.17769	0.000690848	0.193068
M175T393	175.06140	393.052000	diff	7-hydroxy-4-methylchromen-2-one	[M-H]-	0.992316595209007	HMDB0059622	C03081	Phenylpropanoids and polyketides	Coumarins and derivatives	Hydroxycoumarins	4.40107e+07	4.9891e+07	4.14176e+07	7.03308e+07	3.36369e+07	2.16079e+08	1.50116e+08	1.58118e+08	1.43854e+08	1.52195e+08	1.68771e+08	1.53035e+08	7.58943e+07	1.54348e+08	0.491708	0.0127369	0.192901
M295T51	295.22784	51.251600	diff	9-hydroxy-10e,12z-octadecadienoic acid	[M-H]1-	0.999179563535654	HMDB0062652		Lipids and lipid-like molecules	Fatty Acyls	Lineolic acids and derivatives	1.07514e+09	2.0513e+09	1.13033e+09	1.08607e+09	1.168e+09	9.91984e+08	1.70966e+09	1.51913e+09	2.14357e+09	1.86327e+09	1.76763e+09	1.55933e+09	1.25047e+09	1.76043e+09	0.71032	1.07147e-10	0.192857
M71T343	71.01383	343.089500	diff	Pyruvaldehyde	[M-H]-	0.997525218	HMDB0001167	C00546	Organic oxygen compounds	Organooxygen compounds	Carbonyl compounds	6.83269e+07	7.12551e+07	5.69327e+07	1.45352e+08	1.51869e+08	7.88452e+07	2.27358e+08	1.16667e+08	2.29192e+08	1.15691e+08	1.32881e+08	2.3959e+08	9.54301e+07	1.76896e+08	0.539469	1.71151e-05	0.191688
M243T205_2	243.06230	205.111000	diff	Uridine	[M-H]-	0.991054299806759	HMDB0000296	C00299	Nucleosides, nucleotides, and analogues	Pyrimidine nucleosides		1.31916e+10	1.71876e+10	1.36908e+10	1.36579e+10	1.38572e+10	1.47776e+10	1.27588e+10	1.358e+10	1.10266e+10	1.19524e+10	1.36411e+10	1.13746e+10	1.43938e+10	1.23889e+10	1.16183	0.000943317	0.190457
M220T302	220.08259	302.339000	diff	N-acetylglucosamine	[M-H]-	0.978398015059694	HMDB0000215	C00140	Organic oxygen compounds	Organooxygen compounds	Carbohydrates and carbohydrate conjugates	2.49853e+08	2.36545e+08	2.56987e+08	2.63136e+08	2.33929e+08	2.60683e+08	5.33121e+08	2.981e+08	3.14482e+08	2.9483e+08	3.01475e+08	5.18137e+08	2.50189e+08	3.76691e+08	0.664175	0.030452	0.190255
M345T121	345.20677	120.559000	diff	Corticosterone	[M-H]-	0.999623586488841	HMDB0001547	C02140	Lipids and lipid-like molecules	Steroids and steroid derivatives	Hydroxysteroids	1.50034e+09	3.95987e+08	5.13134e+08	8.70258e+08	3.74155e+08	4.77843e+08	1.76989e+08	1.63144e+08	4.0718e+08	1.57262e+08	1.54342e+08	2.21364e+08	6.88619e+08	2.1338e+08	3.2272	3.33775e-05	0.186777
M198T47	198.05602	47.156750	diff	Lumichrome	[M-H-CHON]-	0.991478246668795		C01727	Organoheterocyclic compounds	Pteridines and derivatives	Alloxazines and isoalloxazines	1.18665e+08	1.51794e+08	1.36417e+08	1.40155e+08	1.55473e+08	1.57634e+08	3.32678e+08	3.49285e+08	1.31872e+08	1.29615e+08	2.49653e+08	2.80781e+08	1.43356e+08	2.45648e+08	0.583585	0.0268617	0.185948
M841T193	840.57543	192.971000	diff	Pc 36:4	[M+CH3COOH-H]-	0.979964538			Lipids and lipid-like molecules	Glycerophospholipids	Glycerophosphocholines	7.22809e+08	6.23972e+08	3.04432e+08	7.40791e+08	5.75972e+08	6.96161e+08	4.81073e+08	3.88356e+08	4.47918e+08	4.69588e+08	3.7597e+08	4.55684e+08	6.10689e+08	4.36432e+08	1.39928	1.68828e-08	0.183686
M223T454	223.04596	453.941500	diff	2-hydroxyanthraquinone	[M-H]-	0.883513139963361		C09605	Benzenoids	Anthracenes	Anthraquinones	3.43177e+08	3.64727e+08	3.42663e+08	3.3436e+08	3.1625e+08	3.51051e+08	2.09152e+08	2.12016e+08	3.50588e+08	1.07075e+08	3.53691e+08	2.26033e+08	3.42038e+08	2.43093e+08	1.40703	0.905688	0.183357
M256T302	256.05933	301.679000	diff	N-acetyl-d-glucosamine	[M+Cl]-	0.947787407552642	HMDB0000215	C00140	Organic oxygen compounds	Organooxygen compounds	Carbohydrates and carbohydrate conjugates	1.37762e+09	1.06036e+09	1.06286e+09	1.40964e+09	1.03084e+09	1.17495e+09	1.04406e+09	2.05834e+09	1.72157e+09	1.86364e+09	1.97081e+09	1.16572e+09	1.18605e+09	1.63736e+09	0.724367	0.000932712	0.175771
M202T227	202.10852	227.463000	diff	Indole-3-butyric acid	[M-H]-	0.98806980356396	HMDB0002096	C11284	Organoheterocyclic compounds	Indoles and derivatives	Indoles	2.43937e+08	2.73222e+08	2.49584e+08	2.22001e+08	2.65675e+08	2.37278e+08	2.53454e+08	2.70838e+08	2.82011e+08	2.84426e+08	3.0925e+08	2.55628e+08	2.48616e+08	2.75935e+08	0.900997	2.46395e-05	0.175276
M101T343	101.02439	342.775000	diff	L-(+)-erythrulose	[M-H-H2O]-	0.987249128437619		C02045	Organic oxygen compounds	Organooxygen compounds	Carbohydrates and carbohydrate conjugates	2.14487e+08	6.63595e+07	3.07829e+08	2.25293e+08	6.9735e+07	3.195e+08	9.44521e+07	9.90609e+07	9.2349e+07	8.21625e+07	9.27964e+07	9.76475e+07	2.00534e+08	9.30781e+07	2.15447	0.000450609	0.17465
M301T125_2	301.23852	125.383000	diff	Abietic acid	[M-H]-	0.99456459148063		C06087	Lipids and lipid-like molecules	Prenol lipids	Diterpenoids	6.36133e+07	1.30919e+08	8.30713e+07	1.18612e+08	6.65705e+07	1.01089e+08	1.49807e+08	2.76597e+08	1.76679e+08	1.29844e+08	1.25583e+08	9.8968e+07	9.39792e+07	1.5958e+08	0.588918	0.734556	0.173558
M748T121	747.51742	120.687000	diff	1-palmitoyl-2-oleoyl-phosphatidylglycerol	[M-H]-	0.942732895145753			Lipids and lipid-like molecules	Glycerophospholipids	Glycerophosphoglycerols	2.8331e+08	1.34492e+08	2.48319e+08	1.46954e+08	1.47771e+08	2.65962e+08	3.42427e+08	2.18481e+08	4.44806e+08	5.3235e+08	2.18038e+08	2.84681e+08	2.04468e+08	3.4013e+08	0.601146	1.24335e-07	0.171598

## Sheet: CS_vs_CB
ID	m/z	rt(s)	diff	Name	adduct	score	HMDB	KEGG	SuperClass	Class	SubClass	CS-1	CS-2	CS-3	CS-4	CS-5	CS-6	CB-1	CB-2	CB-3	CB-4	CB-5	CB-6	Average(CS)	Average(CB)	Fold change	p-value	VIP
M194T63	194.08224	63.474650	diff	.alpha.-methyl-l-tyrosine	[M-H]-	0.972855785600337		C07921				3.59897e+08	4.10373e+08	4.02211e+08	3.82927e+08	3.80508e+08	3.47644e+08	3.51802e+07	3.32064e+07	8.07243e+07	3.32055e+07	5.50965e+07	3.01839e+07	3.80594e+08	4.45995e+07	8.53359	1.38153e-10	2.532
M96T338	96.02023	338.230500	diff	.beta.-cyano-l-alanine	[M-H-NH3]-	0.923780424	HMDB0060245	C02512	Organic acids and derivatives	Carboxylic acids and derivatives	Amino acids, peptides, and analogues	3.69746e+08	3.79132e+08	2.7374e+08	3.73443e+08	2.81457e+08	3.80582e+08	2.56761e+08	1.57658e+08	2.59654e+08	2.49513e+08	1.57804e+08	2.61481e+08	3.43017e+08	2.23812e+08	1.53261	0.00236398	1.1762
M171T120_1	171.06757	119.748000	diff	.beta.-glycerophosphate	[M-H]-	0.736737713	HMDB0002520	C02979	Lipids and lipid-like molecules	Glycerophospholipids	Glycerophosphates	2.85996e+08	1.49402e+08	2.4062e+08	5.91512e+08	4.40704e+08	1.55353e+08	9.46923e+07	8.76317e+07	6.98595e+07	1.62474e+08	3.30907e+07	1.44289e+08	3.10598e+08	9.86728e+07	3.14776	0.0164863	1.80565
M271T255	271.08245	255.233000	diff	.gamma.-glutamyl-(s)-allyl-l-cysteine	[M-H-H2O]-	0.839540786			Organic acids and derivatives	Carboxylic acids and derivatives	Amino acids, peptides, and analogues	1.24892e+06	1.34934e+06	1.73951e+06	1.44049e+06	1.6444e+06	1.45085e+06	5.96222e+07	5.84645e+07	5.50143e+07	5.60891e+07	5.61146e+07	6.19315e+07	1.47892e+06	5.78727e+07	0.0255547	1.49535e-13	1.08807
M314T246	314.20851	246.075500	diff	(2e,4e)-n-[2-(4-hydroxyphenyl)ethyl]dodeca-2,4-dienamide	[M-H]-	0.777818647			Benzenoids	Phenols	1-hydroxy-2-unsubstituted benzenoids	2.22451e+08	2.14506e+08	1.97103e+08	2.10642e+08	1.77871e+08	2.19548e+08	2.80777e+08	2.44343e+08	2.96201e+08	2.85547e+08	2.58482e+08	2.78614e+08	2.0702e+08	2.73994e+08	0.755565	7.26858e-05	1.26358
M425T25	425.25738	25.343500	diff	(2e,6e,10e)-13-[(2r)-6-hydroxy-2,8-dimethyl-3,4-dihydrochromen-2-yl]-2,6,10-trimethyltrideca-2,6,10-trienoic acid	[M-H]-	0.987487474			Lipids and lipid-like molecules	Prenol lipids	Quinone and hydroquinone lipids	9.88903e+07	9.78962e+07	1.00928e+08	1.00406e+08	9.66449e+07	1.04343e+08	1.75533e+07	2.14417e+07	1.9679e+07	1.88749e+07	2.14396e+07	2.32272e+07	9.98514e+07	2.03693e+07	4.90206	6.3891e-14	1.22751
M593T289	593.27315	288.568000	diff	(2r,3s,4s,5r,6r)-6-[1,7-bis(4-hydroxyphenyl)heptan-3-yloxy]-5-[(2s,3r,4r)-3,4-dihydroxy-4-(hydroxymethyl)oxolan-2-yl]oxy-2-(hydroxymethyl)oxane-3,4-diol	[M-H]-	0.807882835911454			Phenylpropanoids and polyketides	Diarylheptanoids	Linear diarylheptanoids	3.4339e+07	3.45079e+07	3.15061e+07	3.29979e+07	3.75669e+07	3.41023e+07	1.53002e+08	1.40986e+08	1.62593e+08	1.58585e+08	1.48219e+08	1.59724e+08	3.417e+07	1.53851e+08	0.222098	8.67449e-12	1.59823
M299T46	299.25920	45.720800	diff	(r)-2-hydroxystearic acid	[M-H]-	0.999760552434087			Lipids and lipid-like molecules	Fatty Acyls	Fatty acids and conjugates	1.41084e+09	1.00912e+09	1.15699e+09	9.95928e+08	1.35218e+09	1.19759e+09	4.48012e+08	4.6199e+08	3.57481e+08	2.48683e+08	3.41162e+08	4.55334e+08	1.18711e+09	3.85444e+08	3.07985	1.24018e-06	3.77812
M102T413	102.05594	412.739000	diff	(S)-2-aminobutyric acid	(M-H)-	0.9943	HMDB0000452	C02356	Organic acids and derivatives	Carboxylic acids and derivatives	"Amino acids, peptides, and analogues"	6.33288e+07	6.51036e+07	6.53083e+07	6.22091e+07	9.83457e+07	6.39306e+07	1.77914e+08	1.82367e+08	1.67563e+08	1.7432e+08	1.73731e+08	1.78022e+08	6.97043e+07	1.75653e+08	0.39683	8.53432e-09	1.51956
M178T240	178.05090	239.747000	diff	1-(3-pyridyl)-1-butanone-4-carboxylic acid	[M-H]-	0.995354866239611	HMDB0000992	C19569	Organic acids and derivatives	Keto acids and derivatives	Gamma-keto acids and derivatives	1.76606e+08	1.75575e+08	1.23152e+08	1.59727e+08	1.24048e+08	1.65876e+08	6.32265e+07	4.86549e+07	6.44526e+07	6.64052e+07	5.34438e+07	9.03336e+07	1.54164e+08	6.44194e+07	2.39313	1.59042e-05	1.22168
M195T187_1	195.06629	186.716000	diff	1-(4-hydroxy-3,5-dimethoxyphenyl)ethanone	[M-H]-	0.876607031647874		C10664	Organic oxygen compounds	Organooxygen compounds	Carbonyl compounds	9.7534e+08	1.09219e+09	9.12384e+08	1.09285e+09	9.1448e+08	9.31145e+08	2.65296e+08	2.55927e+08	2.73653e+08	2.47403e+08	2.27689e+08	2.40606e+08	9.86398e+08	2.51762e+08	3.91797	1.52599e-09	3.69933
M100T433	100.04039	432.527000	diff	1-aminocyclopropanecarboxylic acid	[M-H]-	0.993687876	HMDB0036458	C01234	Organic acids and derivatives	Carboxylic acids and derivatives	Amino acids, peptides, and analogues	1.27752e+07	2.54019e+07	1.22577e+07	1.51136e+07	1.49394e+07	2.47521e+07	4.98043e+08	4.80814e+08	4.98838e+08	4.95512e+08	4.67869e+08	4.77025e+08	1.754e+07	4.8635e+08	0.0360645	2.09049e-15	3.13895
M187T271	187.04189	270.834000	diff	1-hydroxy-2-naphthoic acid	[M-H]-	0.986207452711581		C03203	Benzenoids	Naphthalenes	Naphthalenecarboxylic acids and derivatives	3.75932e+07	9.33702e+07	1.65901e+08	1.3164e+08	1.6634e+08	4.11479e+07	1.63206e+08	1.74285e+08	1.45368e+08	1.73449e+08	1.75671e+08	1.63251e+08	1.05999e+08	1.65872e+08	0.63904	0.0329555	1.04562
M363T31_2	363.07512	30.928900	diff	1-methyluric acid	[2M-H]-	0.970837342030328	HMDB0003099	C16359	Organoheterocyclic compounds	Imidazopyrimidines	Purines and purine derivatives	1.28324e+09	1.24687e+09	1.41638e+09	1.36572e+09	1.48403e+09	1.29692e+09	8.95342e+08	9.49152e+08	8.43609e+08	6.97506e+08	8.53132e+08	9.91535e+08	1.34886e+09	8.71713e+08	1.54737	6.38774e-06	2.73217
M478T241_2	478.29348	240.899000	diff	1-oleoyl-sn-glycero-3-phosphoethanolamine	[M-H]-	0.996263579184336	HMDB0011506		Lipids and lipid-like molecules	Glycerophospholipids	Glycerophosphoethanolamines	5.17296e+09	4.83806e+09	4.91253e+09	4.87056e+09	5.32307e+09	5.28229e+09	2.23826e+09	1.90227e+09	2.47523e+09	2.49223e+09	2.09525e+09	2.43761e+09	5.06658e+09	2.27347e+09	2.22856	1.25453e-09	7.05667
M483T207	483.27248	207.497000	diff	1-palmitoyl-2-hydroxy-sn-glycero-3-phospho-(1'-rac-glycerol)	[M-H]-	0.964444869			Lipids and lipid-like molecules	Glycerophospholipids	Glycerophosphoglycerols	3.47166e+08	2.89825e+08	5.05509e+08	3.06286e+08	4.15972e+08	3.52468e+08	1.32743e+08	1.93114e+08	4.57815e+07	1.98988e+08	2.07496e+08	1.16362e+08	3.69538e+08	1.49081e+08	2.47878	0.000340868	1.84799
M452T248_2	452.27793	247.954000	diff	1-palmitoyl-2-hydroxy-sn-glycero-3-phosphoethanolamine	[M-H]-	0.987327678041447	HMDB0011503		Lipids and lipid-like molecules	Glycerophospholipids	Glycerophosphoethanolamines	2.60722e+08	2.62097e+08	2.5211e+08	2.93505e+08	2.44653e+08	2.54225e+08	7.13193e+08	5.90421e+08	6.3114e+08	6.19205e+08	5.77102e+08	6.96374e+08	2.61219e+08	6.37906e+08	0.409494	2.02109e-08	2.86477
M748T121	747.51742	120.687000	diff	1-palmitoyl-2-oleoyl-phosphatidylglycerol	[M-H]-	0.942732895145753			Lipids and lipid-like molecules	Glycerophospholipids	Glycerophosphoglycerols	2.05279e+08	2.15075e+08	8.32233e+07	1.93187e+08	1.90546e+08	2.13203e+08	3.42427e+08	2.18481e+08	4.44806e+08	5.3235e+08	2.18038e+08	2.84681e+08	1.83419e+08	3.4013e+08	0.539261	0.0184448	1.59346
M85T489	85.02946	489.302000	diff	1,4-butynediol	[M-H]-	0.93054655	HMDB0012136	C05771	Organic oxygen compounds	Organooxygen compounds	Alcohols and polyols	5.64227e+08	5.52105e+08	5.43701e+08	5.34504e+08	5.43464e+08	5.40236e+08	7.5242e+07	8.12042e+07	7.89077e+07	7.85056e+07	7.99603e+07	1.0153e+08	5.46373e+08	8.25584e+07	6.61802	2.15637e-15	2.9773
M317T409	317.05468	409.409000	diff	1,4-d-xylobiose	[M+Cl]-	0.996806111762022		C01630	Organic oxygen compounds	Organooxygen compounds	Carbohydrates and carbohydrate conjugates	1.53093e+08	1.52057e+08	1.46465e+08	1.52064e+08	1.52417e+08	1.47387e+08	4.38606e+08	4.43962e+08	4.42054e+08	4.21558e+08	4.30717e+08	4.36333e+08	1.50581e+08	4.35538e+08	0.345735	2.35736e-15	2.49031
M185T156	185.11828	156.234000	diff	10-hydroxy-2-decenoic acid	[M-H]-	0.98282566301883			Organic acids and derivatives	Hydroxy acids and derivatives	Medium-chain hydroxy acids and derivatives	3.96295e+07	4.11964e+07	3.47279e+07	3.05823e+07	2.88081e+07	4.54777e+07	2.21695e+08	2.96924e+08	2.37845e+08	1.3673e+08	1.48957e+08	3.1034e+08	3.6737e+07	2.25415e+08	0.162975	8.26006e-05	1.92115
M329T203	329.23341	202.786000	diff	11beta-hydroxyprogesterone	[M-H]-	0.969189812325502	HMDB0004031	C05498	Lipids and lipid-like molecules	Steroids and steroid derivatives	Pregnane steroids	2.21303e+08	2.20107e+08	3.08495e+08	2.39884e+08	2.84718e+08	2.31499e+08	2.16446e+09	3.09037e+09	2.02023e+09	2.85768e+09	1.20667e+09	2.05031e+09	2.51001e+08	2.23162e+09	0.112475	2.9185e-05	6.29092
M261T298	261.17079	298.334000	diff	12s-hydroxy-5z,8e,10e-heptadecatrienoic acid	[M-H-H2O]-	0.988331066340189	HMDB0012535	C20388	Lipids and lipid-like molecules	Fatty Acyls	Fatty acids and conjugates	3.17898e+07	3.46914e+07	2.96867e+07	3.29637e+07	4.65156e+07	2.9789e+07	1.52671e+08	1.43638e+08	1.40482e+08	1.41255e+08	1.43546e+08	1.45779e+08	3.42394e+07	1.44562e+08	0.236849	8.27193e-12	1.53653
M415T241	415.16054	241.110000	diff	13:4+4o fatty acyl hexoside	[M-H]-	0.982845712578714						1.78784e+08	1.66686e+08	1.57782e+08	1.7405e+08	1.5259e+08	1.71635e+08	6.38047e+06	6.08758e+06	5.15598e+06	7.16639e+06	7.67408e+06	5.95291e+06	1.66921e+08	6.4029e+06	26.0696	2.89313e-12	1.75906
M347T210	347.22237	210.170500	diff	15-cyclohexylpentanorprostaglandin f2.alpha.	[M-H-H2O]-	0.998872670110335			Lipids and lipid-like molecules	Fatty Acyls	Eicosanoids	5.42259e+07	6.22533e+07	5.43897e+07	7.29434e+07	6.19323e+07	5.21204e+07	1.45511e+08	1.1019e+08	1.04986e+08	1.01831e+08	1.05037e+08	1.22281e+08	5.96442e+07	1.14973e+08	0.518768	2.34741e-05	1.09558
M271T70	271.22796	69.729500	diff	16-hydroxyhexadecanoic acid	[M-H]-	0.997109013975202	HMDB0006294	C18218	Lipids and lipid-like molecules	Fatty Acyls	Fatty acids and conjugates	1.95028e+08	1.89973e+08	1.57808e+08	1.72591e+08	1.62238e+08	1.7217e+08	5.84753e+08	7.28183e+08	6.5626e+08	6.45456e+08	4.39764e+08	3.11196e+06	1.74968e+08	5.09588e+08	0.343352	0.0117964	2.2967
M343T227	343.21226	226.726500	diff	17(r)-hydroxydocosahexaenoic acid	[M-H]-	0.978171671936675			Lipids and lipid-like molecules	Fatty Acyls	Fatty acids and conjugates	1.81828e+07	7.6268e+07	5.12471e+07	1.77685e+07	1.93766e+07	2.34851e+07	1.45253e+08	1.25472e+08	1.4815e+08	5.76187e+08	1.18013e+08	5.6355e+08	3.4388e+07	2.79437e+08	0.123062	0.0243514	1.88847
M309T373	309.11923	373.126000	diff	1h-pyrrole-3-propanoic acid, 5-[(1,2-dihydro-2-oxo-3h-indol-3-ylidene)methyl]-2,4-dimethyl-	[M-H]-	0.852277756981688			Organoheterocyclic compounds	Indoles and derivatives	Indolines	6.55739e+06	6.49528e+06	5.91636e+06	6.79985e+06	6.29761e+06	6.87091e+06	3.15424e+08	3.19933e+08	3.02556e+08	3.03138e+08	3.17073e+08	3.15842e+08	6.48957e+06	3.12327e+08	0.0207781	2.5489e-16	2.53387
M522T279_2	522.28351	278.709000	diff	2-amino-3-[hydroxy-[2-hydroxy-3-[octadec-9-enoyl]oxypropoxy]phosphoryl]oxypropanoic acid	[M-H]-	0.977430462			Lipids and lipid-like molecules	Glycerophospholipids	Glycerophosphoserines	9.17366e+08	8.90477e+08	8.77833e+08	8.1891e+08	8.73091e+08	9.07711e+08	3.53134e+08	3.64626e+08	3.63197e+08	3.70602e+08	3.63964e+08	3.73113e+08	8.80898e+08	3.64773e+08	2.41492	7.20325e-12	3.06579
M126T328	126.01959	328.494000	diff	2-amino-4,6-dihydroxypyrimidine	[M-H]-	0.95818398322024			Organoheterocyclic compounds	Diazines	Pyrimidines and pyrimidine derivatives	3.95178e+08	3.93737e+08	3.75984e+08	3.95144e+08	3.75942e+08	4.11761e+08	5.87478e+07	6.27162e+07	6.4468e+07	6.27146e+07	5.85025e+07	7.53748e+07	3.91291e+08	6.3754e+07	6.13752	1.21003e-13	2.49769
M245T103	245.02918	102.540000	diff	2-chloro-2'-hydroxy-4'-methylbenzophenone	[M-H]-	0.977234041			Benzenoids	Benzene and substituted derivatives	Benzophenones	1.44279e+08	1.45606e+08	1.39941e+08	1.23176e+08	1.25194e+08	1.54163e+08	6.14473e+07	6.88058e+07	9.09004e+07	8.89497e+07	7.96571e+07	7.29249e+07	1.38727e+08	7.71142e+07	1.79898	4.21166e-06	1.01296
M181T217	181.00029	216.684500	diff	2-chloro-l-phenylalanine	[M-H-NH3]-	0.89496000400473			Organic acids and derivatives	Carboxylic acids and derivatives	Amino acids, peptides, and analogues	2.75752e+08	1.7489e+08	1.22888e+08	1.1647e+08	1.20066e+08	3.1713e+08	6.82011e+08	7.70482e+08	7.43329e+08	1.14635e+09	1.33892e+09	7.41749e+08	1.87866e+08	9.03806e+08	0.207861	0.000107348	3.81018
M258T334	258.14593	334.306000	diff	2-heptyl-4-hydroxyquinoline n-oxide	[M-H]-	0.853565407304592		C04284	Organoheterocyclic compounds	Quinolines and derivatives	4-hydroxy-2-alkylquinolines	6.02129e+08	5.8229e+08	5.48664e+08	5.80156e+08	5.26735e+08	2.3532e+08	1.94299e+08	4.91391e+08	1.49603e+08	5.28093e+08	2.62111e+08	2.06389e+08	5.12549e+08	3.05314e+08	1.67876	0.0389041	1.38586
M223T454	223.04596	453.941500	diff	2-hydroxyanthraquinone	[M-H]-	0.883513139963361		C09605	Benzenoids	Anthracenes	Anthraquinones	6.70409e+08	6.61785e+08	6.62491e+08	6.39994e+08	6.87376e+08	6.31716e+08	2.09152e+08	2.12016e+08	3.50588e+08	1.07075e+08	3.53691e+08	2.26033e+08	6.58962e+08	2.43093e+08	2.71074	9.84792e-07	2.72676
M237T184	237.06163	183.627000	diff	2-keto-3-deoxyoctonic acid	[M-H]-	0.936732093			Organic oxygen compounds	Organooxygen compounds	Carbohydrates and carbohydrate conjugates	1.64179e+08	1.5745e+08	1.67762e+08	1.30143e+08	1.57262e+08	1.81452e+08	2.49532e+08	2.26725e+08	2.66046e+08	2.62988e+08	2.32686e+08	2.03135e+08	1.59708e+08	2.40185e+08	0.664937	5.36825e-05	1.3501
M168T185	168.03355	185.215000	diff	2-methoxy-5-nitrophenol	[M-H]-	0.947905263764691		C17385	Benzenoids	Benzene and substituted derivatives	Nitrobenzenes	1.15367e+09	1.01037e+09	1.10561e+09	1.46e+09	1.03838e+09	9.96873e+08	5.881e+08	3.36101e+08	3.96647e+08	3.66296e+08	3.38147e+08	7.58415e+08	1.12748e+09	4.63951e+08	2.43018	5.71949e-05	3.37275
M135T324	135.05631	323.534000	diff	2-methylbenzoic acid	[M-H]-	0.961548397481283	HMDB0002340	C07215	Benzenoids	Benzene and substituted derivatives	Benzoic acids and derivatives	8.46995e+07	8.14925e+07	7.30109e+07	8.00279e+07	7.48786e+07	7.88577e+07	2.33128e+07	2.27743e+07	2.56743e+07	2.70725e+07	2.47995e+07	2.53351e+07	7.88278e+07	2.48281e+07	3.17495	5.79829e-11	1.0011
M159T189	159.02983	188.978000	diff	2-oxoadipic acid	[M-H]-	0.934885541961952	HMDB0000225	C00322	Organic acids and derivatives	Keto acids and derivatives	Medium-chain keto acids and derivatives	2.7775e+08	1.5458e+08	1.09755e+08	1.43861e+08	1.16581e+08	1.29623e+08	2.51879e+08	1.9481e+08	2.54604e+08	1.87451e+08	2.3095e+08	2.02738e+08	1.55358e+08	2.20405e+08	0.704875	0.0431297	1.07232
M149T423	148.99142	422.513000	diff	2-phosphonobutyric acid	[M-H-H2O]-	0.982643950797957			Lipids and lipid-like molecules	Fatty Acyls	Fatty acids and conjugates	1.75364e+07	1.72406e+07	1.76736e+07	1.76036e+07	1.97706e+07	1.7502e+07	6.52411e+07	6.8292e+07	6.64576e+07	6.55385e+07	6.80891e+07	6.23633e+07	1.78878e+07	6.59969e+07	0.271039	2.67115e-13	1.01747
M224T32	224.00225	31.555200	diff	2-trifluoromethyl-benzenesulfonamide	[M-H]-	0.817286435			Benzenoids	Benzene and substituted derivatives	Benzenesulfonamides	2.47185e+07	2.72977e+07	2.39055e+07	2.0489e+07	2.42354e+07	2.55381e+07	1.04837e+08	1.15653e+08	8.94011e+07	9.07999e+07	1.00395e+08	1.21331e+08	2.43641e+07	1.03736e+08	0.234866	3.96241e-08	1.29268
M189T261	189.00719	261.002000	diff	2,4-dichlorobenzoic acid	[M-H]-	0.705836038773223		C06670	Benzenoids	Benzene and substituted derivatives	Benzoic acids and derivatives	6.48711e+08	6.82178e+08	7.98717e+08	7.96221e+08	7.82843e+08	7.55183e+08	4.01925e+08	4.3107e+08	3.7379e+08	4.15446e+08	4.08044e+08	3.95422e+08	7.43976e+08	4.04283e+08	1.84024	1.97628e-07	2.40589
M401T110	401.12379	110.322000	diff	2.alpha.-mannobiose	[M+C2H3O2]-	0.798667016567453			Organic oxygen compounds	Organooxygen compounds	Carbohydrates and carbohydrate conjugates	5.21408e+07	4.26363e+07	3.86484e+07	4.46284e+07	3.35583e+07	4.63031e+07	8.36563e+08	7.02885e+08	1.22155e+09	2.2469e+09	1.20592e+09	7.73144e+08	4.29859e+07	1.16449e+09	0.0369138	0.000744249	4.51609
M245T389_1	245.04324	389.127500	diff	2'-chloro-2-hydroxy-5-methylbenzophenone	[M-H]-	0.894634222659808			Benzenoids	Benzene and substituted derivatives	Benzophenones	2.37435e+08	2.4595e+08	2.44764e+08	2.51473e+08	2.5017e+08	2.40143e+08	9.78649e+07	9.36262e+07	9.82015e+07	9.50751e+07	9.81745e+07	9.58385e+07	2.44989e+08	9.64634e+07	2.53971	2.61806e-14	1.65176
M257T107	257.07800	106.832500	diff	2'-o-methyluridine	[M-H]-	0.911683196424592						1.0038e+08	8.96154e+07	6.81043e+07	8.67866e+07	1.06335e+08	9.46542e+07	1.87052e+08	2.00263e+08	2.22322e+08	1.60571e+08	2.12258e+08	2.15888e+08	9.09793e+07	1.99726e+08	0.455522	1.5003e-06	1.52158
M329T147	329.23355	147.207000	diff	21-hydroxyprogesterone	[M-H]-	0.996740778820428	HMDB0000016	C03205	Lipids and lipid-like molecules	Steroids and steroid derivatives	Hydroxysteroids	3.20875e+08	2.7439e+08	2.80027e+08	3.31979e+08	2.64225e+08	2.75429e+08	1.77074e+08	1.72705e+08	2.33618e+08	2.00899e+08	2.06124e+08	2.24616e+08	2.91154e+08	2.02506e+08	1.43776	0.000165901	1.06944
M164T65	164.00226	64.967800	diff	2s-amino-4-phosphonobutyric acid	[M-H-H2O]-	0.989814796			Organic acids and derivatives	Carboxylic acids and derivatives	Amino acids, peptides, and analogues	4.15762e+08	4.06645e+08	4.1175e+08	3.9509e+08	3.92351e+08	4.11737e+08	5.06063e+08	5.03091e+08	4.86141e+08	4.64042e+08	4.73528e+08	5.06075e+08	4.05556e+08	4.89823e+08	0.827963	1.53284e-06	1.52023
M160T304	160.06148	304.455000	diff	3-(2-hydroxyethyl)indole	[M-H]-	0.782353676	HMDB0003447	C00955	Organoheterocyclic compounds	Indoles and derivatives	Indoles	3.92932e+08	3.99948e+08	4.6138e+08	4.56918e+08	4.71374e+08	4.10821e+08	5.21068e+07	5.04412e+07	5.33728e+07	4.75903e+07	5.11813e+07	5.31503e+07	4.32229e+08	5.13071e+07	8.42434	1.20684e-10	2.69758
M182T338_1	182.03191	338.229000	diff	3-cysteinylacetaminophen	[M-H-C3H5NO2]-	0.724753793	HMDB0240217		Organic acids and derivatives	Carboxylic acids and derivatives	Amino acids, peptides, and analogues	7.76424e+09	8.30711e+09	6.8857e+09	8.08344e+09	6.52053e+09	8.19424e+09	5.43153e+09	3.53079e+09	3.51257e+09	3.54395e+09	3.43689e+09	5.48619e+09	7.62588e+09	4.15699e+09	1.83447	4.92415e-05	7.34861
M171T337	171.02986	337.040000	diff	3-dehydroquinic acid	[M-H-H2O]-	0.985459025608593		C00944	Organic acids and derivatives	Hydroxy acids and derivatives	Alpha hydroxy acids and derivatives	5.45978e+07	5.49995e+07	5.08111e+07	5.21534e+07	4.66631e+07	5.32235e+07	1.04583e+09	1.09961e+09	1.13177e+09	1.10541e+09	1.06068e+09	1.0674e+09	5.20747e+07	1.08512e+09	0.0479899	3.03551e-15	4.66212
M535T262_2	535.15402	261.908000	diff	3-deoxy-d-glycero-d-galacto-2-nonulosonic acid	[2M-H]-	0.976600601			Organic oxygen compounds	Organooxygen compounds	Carbohydrates and carbohydrate conjugates	1.38691e+08	1.37459e+08	1.68512e+08	1.78992e+08	1.75605e+08	1.44419e+08	3.28299e+07	2.94734e+07	2.25926e+07	2.44746e+07	2.78184e+07	3.03342e+07	1.5728e+08	2.79205e+07	5.63312	1.65261e-08	1.56255
M507T25	507.31469	24.924700	diff	3-furancarboxylic acid, tetrahydro-4-methylene-2-octyl-5-oxo-, (2r,3s)-	[2M-H]-	0.700488875			Organoheterocyclic compounds	Lactones	Gamma butyrolactones	1.34005e+08	1.14842e+08	1.25747e+08	1.18288e+08	1.23459e+08	1.27457e+08	1.5324e+07	1.70086e+07	1.37662e+07	1.23008e+07	1.30222e+07	1.58297e+07	1.23966e+08	1.45419e+07	8.52475	3.75392e-12	1.44672
M161T415	161.04550	415.368000	diff	3-hydroxy-3-methylglutaric acid	[M-H]-	0.989116603	HMDB0000355	C03761	Lipids and lipid-like molecules	Fatty Acyls	Fatty acids and conjugates	2.84181e+08	2.76849e+08	2.8576e+08	2.81191e+08	2.77504e+08	2.81217e+08	1.36993e+08	1.35877e+08	1.26038e+08	1.33787e+08	1.34847e+08	1.40222e+08	2.81117e+08	1.34627e+08	2.08811	3.63024e-14	1.62072
M327T437	327.09337	437.226000	diff	3-hydroxy-6,2',4'-trimethoxyflavone	[M-H]-	0.966753365013051			Phenylpropanoids and polyketides	Flavonoids	Flavones	2.39578e+08	2.47495e+08	2.49492e+08	2.4144e+08	2.5216e+08	2.35112e+08	3.63909e+07	3.69733e+07	3.54167e+07	3.31567e+07	3.56025e+07	3.02303e+07	2.44213e+08	3.46284e+07	7.05239	5.47513e-15	2.00288
M119T30	118.98060	30.426400	diff	3-mercaptopyruvic acid	[M-H]-	0.991270693	HMDB0001368	C00957	Organic acids and derivatives	Keto acids and derivatives	Alpha-keto acids and derivatives	8.5436e+06	8.1288e+06	6.86821e+06	9.12692e+06	6.49554e+06	1.46662e+07	3.95189e+08	3.9905e+08	3.57164e+08	3.55883e+08	3.74074e+08	4.32947e+08	8.97155e+06	3.85718e+08	0.0232594	2.7129e-11	2.80754
M129T82	129.05572	82.292700	diff	3-methyl-2-oxopentanoate	[M-H]-	0.99930684300237	HMDB0000491	C03465	Organic acids and derivatives	Keto acids and derivatives	Short-chain keto acids and derivatives	8.71196e+08	8.30553e+08	8.50545e+08	7.23264e+08	8.29285e+08	8.23503e+08	1.87001e+09	2.53837e+09	2.4804e+09	2.58235e+09	2.75378e+09	2.40866e+09	8.21391e+08	2.43893e+09	0.336784	1.43635e-07	5.88572
M223T361_2	223.06127	361.051000	diff	3,5-dimethoxy-4-hydroxycinnamic acid	[M-H]-	0.974134148049224	HMDB0032616	C00482	Phenylpropanoids and polyketides	Cinnamic acids and derivatives	Hydroxycinnamic acids and derivatives	2.17071e+06	1.53337e+06	2.95777e+06	2.75658e+06	3.17714e+06	3.35819e+06	5.17446e+08	7.46746e+08	2.1749e+06	3.40409e+08	4.98514e+08	3.5527e+08	2.65896e+06	4.10093e+08	0.0064838	0.00240716	2.61881
M144T234_2	144.04539	233.842000	diff	4-hydroxyquinoline	[M-H]-	0.999940178232176		C06343	Organoheterocyclic compounds	Quinolines and derivatives	Quinolones and derivatives	6.12064e+09	6.10997e+09	5.60609e+09	5.17653e+09	4.93483e+09	6.06986e+09	3.33324e+09	3.21912e+09	4.02926e+09	4.03537e+09	4.27127e+09	3.60774e+09	5.66965e+09	3.74933e+09	1.51218	3.67264e-05	5.4962
M185T45	185.03562	44.663100	diff	4-isoxazolepropanoic acid, .alpha.-amino-2,3-dihydro-5-methyl-3-oxo-	[M-H]-	0.944212742517715		C13672	Organic acids and derivatives	Carboxylic acids and derivatives	Amino acids, peptides, and analogues	2.489e+06	2.77479e+06	4.7411e+06	9.34928e+06	3.43119e+06	796006	9.21191e+07	9.45046e+07	7.08495e+07	7.22164e+07	7.60362e+07	8.27799e+07	3.93023e+06	8.14176e+07	0.0482725	6.02267e-09	1.27151
M173T260	173.04550	259.573000	diff	4-ketopimelic acid	[M-H]-	0.876513298			Organic acids and derivatives	Keto acids and derivatives	Medium-chain keto acids and derivatives	1.26439e+08	1.14577e+08	1.50525e+08	1.43225e+08	1.43986e+08	1.07282e+08	1.66061e+08	1.7275e+08	1.73741e+08	1.68651e+08	1.66387e+08	2.43202e+08	1.31006e+08	1.81799e+08	0.720608	0.0052331	1.05619
M208T360	208.06154	359.791500	diff	4-morpholinopropanesulfonic acid	[M-H]-	0.954067779			Organoheterocyclic compounds	Oxazinanes	Morpholines	1.02638e+08	9.62876e+07	9.07205e+07	7.82967e+07	9.36835e+07	9.39967e+07	1.72161e+07	1.08875e+07	8.89745e+06	1.66561e+07	2.27146e+07	1.80562e+07	9.26038e+07	1.5738e+07	5.8841	2.38991e-09	1.20603
M154T193	154.02538	193.397000	diff	4-nitrocatechol	[M-H]-	0.738934847592164	HMDB0002916	C02235	Benzenoids	Phenols	Nitrophenols	4.21807e+08	3.9178e+08	3.07385e+08	4.88746e+08	3.29959e+08	4.41932e+08	3.07895e+08	3.10464e+08	2.72288e+08	2.88354e+08	2.33536e+08	2.83624e+08	3.96935e+08	2.82694e+08	1.40412	0.00367003	1.12017
M182T44	182.04589	43.761200	diff	4-pyridoxic acid	[M-H]-	0.995864061497527	HMDB0000017	C00847	Organoheterocyclic compounds	Pyridines and derivatives	Pyridinecarboxylic acids and derivatives	1.23583e+09	1.16902e+09	1.32248e+09	9.74046e+08	9.9965e+08	1.19116e+09	7.62066e+08	7.85119e+08	7.83841e+08	4.80899e+08	6.55327e+08	7.81473e+08	1.1487e+09	7.08121e+08	1.62218	0.000150373	2.49428
M199T340	199.07241	339.942000	diff	4,4'-methylenediphenol	[M-H]-	0.883095237321965		C14298	Benzenoids	Benzene and substituted derivatives	Diphenylmethanes	5.62122e+07	5.62573e+07	5.90223e+07	5.62088e+07	5.4295e+07	5.56997e+07	9.66615e+07	1.01329e+08	1.01179e+08	1.00042e+08	1.05126e+08	1.02946e+08	5.62826e+07	1.01214e+08	0.556076	1.12779e-11	1.01361
M249T36	249.00740	36.172000	diff	4,4'-sulfonylbisphenol	[M-H]-	0.806603295519109		C14216	Benzenoids	Benzene and substituted derivatives	Benzenesulfonyl compounds	1.096e+08	9.89467e+07	1.01405e+08	1.17314e+08	1.08434e+08	2.0463e+08	3.94574e+07	5.07896e+07	4.44302e+07	5.21895e+07	4.34993e+07	4.80112e+07	1.23388e+08	4.63962e+07	2.65944	0.00091705	1.0681
M285T35	285.01865	34.564500	diff	4,5-dihydro-4,5-dioxo-1h-pyrrolo[2,3-f]quinoline-2,7,9-tricarboxylic acid	[M-H-CO2]-	0.868979616090078	HMDB0013636	C00113	Organoheterocyclic compounds	Quinolines and derivatives	Pyrroloquinolines	5.84184e+06	1.95352e+06	6.86579e+06	8.45839e+06	5.46948e+06	2.99886e+06	4.16413e+08	4.95082e+08	3.57099e+08	3.38544e+08	3.93619e+08	4.65717e+08	5.26465e+06	4.11079e+08	0.0128069	1.56282e-08	2.89657
M389T118	389.09078	117.538000	diff	4',5,7-trihydroxy 3,3',6,8-tetramethoxyflavone	[M-H]-	0.936193069486331	HMDB0136142		Phenylpropanoids and polyketides	Flavonoids	O-methylated flavonoids	1.19862e+09	1.22342e+09	1.21084e+09	1.1936e+09	1.21695e+09	1.13345e+09	2.19123e+09	2.28872e+09	2.35153e+09	2.44788e+09	2.24754e+09	2.04214e+09	1.19615e+09	2.26151e+09	0.528916	5.22766e-09	4.8988
M319T81_2	319.22790	81.314700	diff	5-(1,2,4a,5-tetramethyl-7-oxo-3,4,8,8a-tetrahydro-2h-naphthalen-1-yl)-3-methylpentanoic acid	[M-H]-	0.914333003067295			Lipids and lipid-like molecules	Prenol lipids	Diterpenoids	8.66327e+07	9.10377e+07	5.74951e+07	6.52288e+07	1.00134e+08	1.07025e+08	1.52172e+06	1.2974e+06	937183	1.19996e+06	1.33413e+06	1.97119e+06	8.45921e+07	1.37693e+06	61.4353	1.05493e-06	1.24503
M254T215	254.04370	214.867000	diff	5-(3-indolylmethylene)barbituric acid	[M-H]-	0.757735189			Organoheterocyclic compounds	Indoles and derivatives	Indoles	8.68727e+08	8.46932e+08	8.06215e+08	7.50883e+08	7.75319e+08	8.14839e+08	5.08118e+08	5.34841e+08	5.57814e+08	5.63378e+08	5.38922e+08	4.98594e+08	8.10486e+08	5.33611e+08	1.51887	1.07359e-07	2.10221
M112T170	112.01521	169.851000	diff	5-azauracil	[M-H]-	0.841733311304162			Organoheterocyclic compounds	Triazines	Triazinones	1.64245e+08	1.57374e+08	1.4256e+08	2.08322e+08	1.60345e+08	1.8639e+08	8.02472e+08	5.1667e+08	6.84544e+08	6.93711e+08	5.51925e+08	9.03468e+08	1.69873e+08	6.92131e+08	0.245434	6.08731e-06	3.27251
M381T24_1	381.23117	24.272700	diff	5-heptenoic acid, 7-[(1r,2r,3s,5s)-2-[(1e,3s)-3-(2,3-dihydro-1h-inden-2-yl)-3-hydroxy-1-propen-1-yl]-3-fluoro-5-hydroxycyclopentyl]-, (5z)-	[M-H-HF]-	0.96178187154908			Lipids and lipid-like molecules	Fatty Acyls	Fatty acids and conjugates	1.14609e+08	1.22419e+08	1.20779e+08	1.0924e+08	1.15523e+08	1.18814e+08	2.02385e+07	2.03264e+07	2.02031e+07	2.06038e+07	2.17994e+07	2.00493e+07	1.16897e+08	2.05367e+07	5.6921	3.1649e-13	1.35451
M301T38	301.05981	37.651100	diff	5,7,3',4',5'-pentahydroxyflavone	[M-H]-	0.998855226534002	HMDB0029620	C10192	Phenylpropanoids and polyketides	Flavonoids	Flavones	4.02077e+08	3.85137e+08	3.65741e+08	3.8637e+08	3.43015e+08	3.36311e+08	4.97151e+09	4.86619e+09	5.60395e+09	5.22624e+09	4.96382e+09	4.77774e+09	3.69775e+08	5.06824e+09	0.0729592	3.88906e-12	9.94215
M337T392	337.07778	392.452000	diff	5'-phosphoribosyl-5-amino-4-imidazolecarboxamide (aicar)	[M-H]-	0.974891904483564	HMDB0001517	C04677	Nucleosides, nucleotides, and analogues	Imidazole ribonucleosides and ribonucleotides	1-ribosyl-imidazolecarboxamides	1.07368e+08	1.08809e+08	1.03803e+08	1.01291e+08	1.04851e+08	1.05992e+08	1.72993e+08	1.74423e+08	1.81214e+08	1.6795e+08	1.757e+08	1.68251e+08	1.05352e+08	1.73422e+08	0.607493	4.62215e-11	1.25778
M275T254	275.02319	254.444000	diff	6-phosphogluconic acid	[M-H]-	0.777209916148091	HMDB0001316	C00345	Organic oxygen compounds	Organooxygen compounds	Carbohydrates and carbohydrate conjugates	2.17753e+08	2.13807e+08	2.5707e+08	2.64852e+08	2.522e+08	2.0281e+08	5.75846e+07	5.55383e+07	4.97571e+07	5.00669e+07	5.38544e+07	5.45572e+07	2.34749e+08	5.35598e+07	4.38293	1.19564e-08	1.84247
M297T419	297.08283	418.602000	diff	6,2'-dimethoxy-3-hydroxyflavone	[M-H]-	0.956295773199096			Phenylpropanoids and polyketides	Flavonoids	Flavones	2.12183e+07	2.14722e+07	2.47811e+07	2.06077e+07	2.14065e+07	2.42964e+07	3.21931e+08	3.29259e+08	3.23469e+08	3.2746e+08	3.23259e+08	3.19102e+08	2.2297e+07	3.2408e+08	0.068801	6.89294e-19	2.5229
M189T148	189.05398	148.459000	diff	6,7-dimethoxyquinolin-4-ol	[M-H-CH3]-	0.823795266			Organoheterocyclic compounds	Quinolines and derivatives	Quinolones and derivatives	1.60668e+07	1.91463e+07	1.76492e+07	6.57131e+06	1.3488e+07	1.90355e+07	5.10821e+08	3.39902e+08	4.24876e+08	3.62314e+08	4.01387e+08	4.60586e+08	1.53262e+07	4.16648e+08	0.0367845	2.51679e-08	2.87455
M441T27	441.25230	27.162550	diff	6,8-dihydroxy-2,2,4,4-tetramethyl-7-(3-methylbutanoyl)-9-(2-methylpropyl)-9h-xanthene-1,3-dione	[M-H]-	0.998739504298641			Organoheterocyclic compounds	Benzopyrans	1-benzopyrans	2.54761e+08	2.27362e+08	2.30464e+08	2.31803e+08	2.33795e+08	2.33375e+08	1.16226e+08	1.35941e+08	8.17734e+07	9.16543e+07	1.13044e+08	1.21002e+08	2.3526e+08	1.0994e+08	2.13989	7.54078e-08	1.48277
M321T23	321.21044	23.346700	diff	8-gingerol	[M-H]-	0.964812689		C17495	Benzenoids	Phenols	Methoxyphenols	1.096e+09	1.02144e+09	9.92932e+08	9.16051e+08	9.84872e+08	1.02481e+09	1.3593e+08	1.37796e+08	1.43196e+08	1.40543e+08	1.28197e+08	1.35154e+08	1.00602e+09	1.36803e+08	7.35377	6.57938e-12	4.07427
M299T337_1	299.08065	336.787500	diff	8phic8spc	[M-H]-	0.943473019368671			Benzenoids	Benzene and substituted derivatives	Benzenesulfonic acids and derivatives	2.35841e+08	2.4946e+08	2.4874e+08	2.70152e+08	2.5227e+08	2.59611e+08	9.74556e+07	1.09295e+08	1.01238e+08	1.07611e+08	1.02891e+08	1.01506e+08	2.52679e+08	1.03333e+08	2.44529	4.39489e-11	1.6475
M295T51	295.22784	51.251600	diff	9-hydroxy-10e,12z-octadecadienoic acid	[M-H]1-	0.999179563535654	HMDB0062652		Lipids and lipid-like molecules	Fatty Acyls	Lineolic acids and derivatives	1.02962e+09	8.97858e+08	8.26393e+08	7.20869e+08	6.99385e+08	8.94942e+08	1.70966e+09	1.51913e+09	2.14357e+09	1.86327e+09	1.76763e+09	1.55933e+09	8.44845e+08	1.76043e+09	0.479907	5.81554e-06	4.45741
M293T54	293.21229	53.856600	diff	9-oxo-10(e),12(e)-octadecadienoic acid	[M-H]-	0.998009108492814			Lipids and lipid-like molecules	Fatty Acyls	Lineolic acids and derivatives	1.7058e+08	1.05828e+08	1.84028e+08	1.80532e+08	1.80052e+08	1.56826e+08	1.12963e+09	9.55649e+08	5.84005e+08	1.91127e+09	8.11677e+08	9.76428e+08	1.62974e+08	1.06144e+09	0.15354	0.00069644	4.05671
M293T121_2	293.21228	121.470000	diff	9s-hydroxy-10e,12z,15z-octadecatrienoic acid	[M-H]-	0.885130937063903			Lipids and lipid-like molecules	Fatty Acyls	Lineolic acids and derivatives	2.95339e+08	2.91473e+08	2.26431e+08	2.65501e+08	2.32672e+08	2.31712e+08	1.49816e+08	1.27069e+08	1.45905e+08	1.11709e+08	1.16352e+08	1.1126e+08	2.57188e+08	1.27018e+08	2.02481	4.42222e-06	1.47306
M301T125_2	301.23852	125.383000	diff	Abietic acid	[M-H]-	0.99456459148063		C06087	Lipids and lipid-like molecules	Prenol lipids	Diterpenoids	1.07119e+08	8.40956e+07	1.29219e+08	1.1251e+08	4.33743e+07	6.7311e+07	1.49807e+08	2.76597e+08	1.76679e+08	1.29844e+08	1.25583e+08	9.8968e+07	9.06049e+07	1.5958e+08	0.567773	0.0375483	1.02024
M257T187	257.07791	186.886000	diff	Acadesine (drug)	[M-H]-	0.801256040112718	HMDB0062179	C04663				4.18183e+08	4.36065e+08	4.2675e+08	4.61791e+08	4.17569e+08	4.20687e+08	3.38012e+08	2.43158e+08	2.82274e+08	2.68731e+08	2.69469e+08	3.5091e+08	4.30174e+08	2.92092e+08	1.47273	2.42138e-05	1.41577
M134T211	134.04716	210.806000	diff	Adenine	[M-H]-	0.999245491404744	HMDB0000034	C00147	Organoheterocyclic compounds	Imidazopyrimidines	Purines and purine derivatives	1.35341e+08	1.35197e+08	1.30281e+08	1.34333e+08	1.21922e+08	1.33004e+08	3.61101e+08	3.41715e+08	3.61348e+08	3.65359e+08	3.4371e+08	3.76382e+08	1.3168e+08	3.58269e+08	0.367544	2.94656e-12	2.22359
M145T278	145.05068	278.051000	diff	Adipic acid	[M-H]-	0.955178603463861	HMDB0000448	C06104	Lipids and lipid-like molecules	Fatty Acyls	Fatty acids and conjugates	1.75111e+08	1.62242e+08	1.69474e+08	1.66756e+08	1.71624e+08	1.64803e+08	4.78075e+07	5.03695e+07	4.84666e+07	4.85908e+07	5.45148e+07	6.10379e+07	1.68335e+08	5.17979e+07	3.24985	1.77923e-12	1.47467
M299T245	299.18634	245.137000	diff	Adrenosterone	[M-H]-	0.71781191544311	HMDB0006772	C05285	Lipids and lipid-like molecules	Steroids and steroid derivatives	Androstane steroids	2.50769e+07	1.95856e+07	4.86005e+07	2.34126e+07	2.52304e+07	3.01984e+07	4.66539e+08	4.11531e+08	3.85742e+08	3.88921e+08	4.1149e+08	9.29585e+08	2.86841e+07	4.98968e+08	0.0574868	0.000299937	2.96889
M175T401	175.04690	400.867500	diff	Allantoic acid	[M-H]-	0.996271617	HMDB0001209	C00499	Organic acids and derivatives	Carboxylic acids and derivatives	Amino acids, peptides, and analogues	4.85547e+06	3.51753e+06	9.4432e+06	3.84445e+06	4.17076e+06	3.33569e+06	2.01879e+08	2.05297e+08	2.03022e+08	1.92611e+08	2.04283e+08	1.99822e+08	4.86118e+06	2.01152e+08	0.0241667	4.81923e-16	2.02999
M157T230_1	157.03667	230.056000	diff	Allantoin	[M-H]-	0.949850124	HMDB0000462	C01551	Organoheterocyclic compounds	Azoles	Imidazoles	1.69089e+09	1.57693e+09	9.14019e+08	7.67613e+08	8.22076e+08	1.5059e+09	3.82029e+08	6.44339e+08	6.36775e+08	6.43063e+08	6.7356e+08	4.57927e+08	1.21291e+09	5.72949e+08	2.11695	0.00504981	3.15966
M145T411	145.01423	411.410000	diff	Alpha-ketoglutarate	[M-H]-	0.979380271772308	HMDB0000208	C00026	Organic acids and derivatives	Keto acids and derivatives	Gamma-keto acids and derivatives	8.10288e+08	8.13549e+08	7.69357e+08	8.1467e+08	7.82072e+08	7.94651e+08	1.14194e+09	1.13318e+09	1.15907e+09	1.12694e+09	1.1184e+09	1.11994e+09	7.97431e+08	1.13324e+09	0.703672	1.15986e-11	2.86826
M115T93	115.04003	93.275100	diff	Alpha-ketoisovaleric acid	(M-H)-	0.7162	HMDB0000019	C00141	Organic acids and derivatives	Keto acids and derivatives	Short-chain keto acids and derivatives	3.08551e+08	1.1459e+08	3.18461e+08	1.10757e+08	3.19925e+08	1.25467e+08	4.46757e+08	8.96112e+08	8.94483e+08	8.80196e+08	3.52219e+08	8.41925e+08	2.16292e+08	7.18615e+08	0.300984	0.00111674	3.04657
M246T46	246.07727	46.274350	diff	Asp-Asn	[M-H]-	0.944549005717702			Organic acids and derivatives	Carboxylic acids and derivatives	Amino acids, peptides, and analogues	4.08069e+08	4.18264e+08	1.67932e+08	2.96207e+08	1.6262e+08	2.94809e+08	1.47487e+08	8.37872e+07	1.72136e+08	1.36878e+08	1.04661e+08	9.27155e+07	2.91317e+08	1.22944e+08	2.36951	0.00528717	1.54434
M131T416_1	131.04621	416.349000	diff	Asparagine	[M-H]-	0.993976732043645	HMDB0000168	C00152	Organic acids and derivatives	Carboxylic acids and derivatives	Amino acids, peptides, and analogues	2.1038e+08	2.17626e+08	2.21998e+08	2.18384e+08	2.2189e+08	2.14795e+08	3.77164e+08	3.57273e+08	3.47875e+08	3.5522e+08	3.53776e+08	3.53402e+08	2.17512e+08	3.57452e+08	0.608508	2.91423e-11	1.80712
M329T33	329.09123	33.085900	diff	Aurantio-obtusin	[M-H]-	0.998662631439973		C17670	Benzenoids	Anthracenes	Anthraquinones	5.0322e+07	4.39838e+07	4.57074e+07	4.83169e+07	5.28499e+07	4.58696e+07	9.53508e+08	1.00517e+09	9.2106e+08	9.034e+08	8.86569e+08	9.91272e+08	4.78416e+07	9.43496e+08	0.0507067	6.2437e-13	4.33931
M243T383	243.12391	383.445500	diff	Batatasin iii	[M-H]-	0.742482959	HMDB0030636					1.48867e+07	1.51198e+07	1.59919e+07	1.62737e+07	1.87917e+07	1.94373e+07	1.09519e+08	1.15954e+08	1.11193e+08	1.18127e+08	1.19701e+08	1.17751e+08	1.67502e+07	1.15374e+08	0.145181	1.28634e-13	1.44661
M409T50	409.08029	49.703400	diff	Bensulfuron-methyl	[M-H]-	0.885043299		C10937	Benzenoids	Benzene and substituted derivatives	Benzoic acids and derivatives	1.66623e+08	1.54573e+08	1.6397e+08	1.43954e+08	1.45553e+08	1.49108e+08	2.17407e+07	2.58978e+07	2.82216e+07	3.02535e+07	2.93719e+07	2.1931e+07	1.53963e+08	2.62361e+07	5.86839	3.29766e-11	1.55802
M201T24	201.02260	23.715900	diff	Bergaptol	[M-H]-	0.914301266389386	HMDB0013679	C00758	Phenylpropanoids and polyketides	Coumarins and derivatives	Furanocoumarins	1.37946e+08	1.35203e+08	1.25578e+08	1.22057e+08	1.25684e+08	1.29962e+08	1.052e+07	7.13134e+06	1.21529e+07	1.16066e+07	1.67292e+07	1.33781e+06	1.29405e+08	9.91298e+06	13.0541	6.0097e-12	1.51728
M335T32	335.04427	31.677400	diff	Bisphenol af	[M-H]-	0.97466416061453		C14350	Benzenoids	Benzene and substituted derivatives	Diphenylmethanes	1.89483e+09	1.74619e+09	1.94789e+09	1.9481e+09	1.99763e+09	1.83553e+09	2.38229e+08	2.56994e+08	2.25133e+08	2.24325e+08	2.23476e+08	2.56095e+08	1.89503e+09	2.37375e+08	7.98326	9.36708e-13	5.63458
M309T24	309.17409	24.272700	diff	Cannabinol	[M-H]-	0.996706282488734		C07580	Organoheterocyclic compounds	Benzopyrans	1-benzopyrans	5.96169e+08	5.88368e+08	5.70552e+08	5.52015e+08	5.56195e+08	5.9607e+08	1.06527e+08	1.03826e+08	9.88704e+07	9.6829e+07	1.03247e+08	1.06041e+08	5.76561e+08	1.02557e+08	5.62188	6.07725e-14	3.00398
M337T248	337.13275	247.507500	diff	Chalcone base + 2o, 1meo, 1prenyl or licochalcone a (not validated)	[M-H]-	0.925339604386712		C00652	Phenylpropanoids and polyketides	Linear 1,3-diarylpropanoids	Chalcones and dihydrochalcones	1.30461e+08	1.26592e+08	1.14861e+08	1.2966e+08	1.18821e+08	1.20638e+08	6.53505e+07	5.76471e+07	6.5852e+07	6.18964e+07	6.03815e+07	6.77999e+07	1.23506e+08	6.31546e+07	1.95561	2.17693e-09	1.0264
M253T31_2	253.07512	31.069250	diff	Chrysin	[M-H]-	0.740498240388121	HMDB0036619	C10028	Phenylpropanoids and polyketides	Flavonoids	Flavones	3.60565e+08	3.49004e+08	4.01996e+08	4.36171e+08	4.4664e+08	5.01001e+08	3.11072e+08	2.88888e+08	2.40545e+08	2.39336e+08	2.2604e+08	2.96284e+08	4.15896e+08	2.67028e+08	1.5575	0.000298897	1.46829
M235T344	235.07242	344.072000	diff	Cidofovir	[M-H-CHNO]-	0.783923995427678	HMDB0014513	C06909	Organoheterocyclic compounds	Diazines	Pyrimidines and pyrimidine derivatives	1.80645e+08	1.83148e+08	1.99522e+08	2.01555e+08	2.11204e+08	1.83532e+08	1.05378e+08	1.00522e+08	9.52482e+07	1.00655e+08	1.02173e+08	1.02859e+08	1.93268e+08	1.01139e+08	1.91091	8.44712e-09	1.27079
M289T25	289.03538	25.162600	diff	Ciprofibrate	[M-H+2i]-	0.938926912			Benzenoids	Benzene and substituted derivatives	Phenoxyacetic acid derivatives	1.59688e+08	1.50577e+08	1.74923e+08	1.45893e+08	1.62008e+08	1.6246e+08	3.18703e+07	3.25642e+07	2.71577e+07	2.86211e+07	3.39388e+07	3.44888e+07	1.59258e+08	3.14401e+07	5.06544	4.57514e-11	1.55486
M256T240	256.15542	239.593000	diff	Cis-2-tert-butoxycarbonylamino-2-methylcyclohexanecarboxylic acid	[M-H]-	0.721774514374094			Organic acids and derivatives	Carboxylic acids and derivatives	Carboxylic acids	2.31158e+07	2.75752e+07	2.66141e+07	2.03033e+07	2.43497e+07	2.15855e+07	1.78974e+08	1.48417e+08	1.74128e+08	1.75831e+08	1.70029e+08	1.8962e+08	2.3924e+07	1.72833e+08	0.138422	1.55051e-10	1.77204
M327T144	327.21786	144.443500	diff	Cis-4,7,10,13,16,19-docosahexaenoic acid	[M-H]-	0.868279676308675	HMDB0002183	C06429	Lipids and lipid-like molecules	Fatty Acyls	Fatty acids and conjugates	1.01184e+08	1.45308e+08	3.02501e+08	2.60126e+08	3.27044e+08	9.53572e+07	3.09354e+08	3.2737e+08	4.19515e+08	4.11915e+08	5.90342e+08	5.83878e+08	2.05253e+08	4.40396e+08	0.466066	0.00485655	2.03721
M183T119_2	183.10264	118.640000	diff	Cis-pinonic acid	[M-H]-	0.949377746430553			Organic oxygen compounds	Organooxygen compounds	Carbonyl compounds	2.55826e+07	2.75849e+07	1.95509e+07	1.97126e+07	1.16835e+07	2.07103e+07	3.25937e+08	3.4978e+08	4.72376e+08	4.87174e+08	3.59644e+08	2.85493e+08	2.08041e+07	3.80067e+08	0.054738	7.99259e-07	2.70969
M129T489	129.01938	489.337000	diff	Citraconic acid	[M-H]-	0.999901954187685	HMDB0000634	C02226	Lipids and lipid-like molecules	Fatty Acyls	Fatty acids and conjugates	7.44963e+08	7.37834e+08	7.28988e+08	7.11523e+08	7.18862e+08	7.19931e+08	1.0495e+08	1.13533e+08	1.07585e+08	1.09136e+08	1.08853e+08	1.38189e+08	7.27017e+08	1.13708e+08	6.39373	1.22595e-15	3.42258
M345T121	345.20677	120.559000	diff	Corticosterone	[M-H]-	0.999623586488841	HMDB0001547	C02140	Lipids and lipid-like molecules	Steroids and steroid derivatives	Hydroxysteroids	4.26948e+08	4.25762e+08	2.61574e+08	4.67829e+08	3.11385e+08	3.44801e+08	1.76989e+08	1.63144e+08	4.0718e+08	1.57262e+08	1.54342e+08	2.21364e+08	3.7305e+08	2.1338e+08	1.74829	0.0113299	1.32749
M291T27	291.09083	27.375400	diff	Coumatetralyl	[M-H]-	0.915305539068534		C16806	Phenylpropanoids and polyketides	Coumarins and derivatives	Hydroxycoumarins	2.09966e+08	1.80226e+08	2.02112e+08	1.8115e+08	1.8007e+08	1.94069e+08	4.5157e+07	4.68102e+07	3.40229e+07	3.83638e+07	4.47127e+07	5.01548e+07	1.91266e+08	4.32036e+07	4.42708	1.86553e-10	1.66827
M235T49_1	235.06127	48.526400	diff	Cys-Asp	[M-H]-	0.765838318146187			Organic acids and derivatives	Carboxylic acids and derivatives	Amino acids, peptides, and analogues	4.12125e+07	1.38256e+07	6.37921e+07	7.05863e+07	4.51582e+07	2.25208e+07	1.96531e+08	1.88526e+08	5.37462e+07	6.09132e+07	1.05696e+08	1.89841e+08	4.28492e+07	1.32542e+08	0.323287	0.0111677	1.31757
M242T425_2	242.07987	424.899500	diff	Cytidine	[M-H]-	0.894102819098308	HMDB0000089	C00475	Nucleosides, nucleotides, and analogues	Pyrimidine nucleosides		1.33966e+09	1.29596e+09	1.30689e+09	1.29219e+09	1.32444e+09	1.32119e+09	4.6736e+08	4.63389e+08	4.71051e+08	4.70995e+08	4.67518e+08	4.63039e+08	1.31339e+09	4.67225e+08	2.81104	8.30542e-17	3.95938
M133T249	133.05049	249.456000	diff	D-arabitol	[M-H-H2O]-	0.966332594718432	HMDB0000568	C01904	Organic oxygen compounds	Organooxygen compounds	Carbohydrates and carbohydrate conjugates	3.22049e+08	1.64636e+08	1.47861e+08	1.6547e+08	1.42253e+08	1.76605e+08	2.84976e+08	2.81357e+08	2.89419e+08	2.90767e+08	2.62725e+08	3.06247e+08	1.86479e+08	2.85915e+08	0.652218	0.00547814	1.38987
M115T446	115.00373	445.975000	diff	D-aspartic acid	[M-H-NH3]-	0.998516501851956	HMDB0006483	C00402	Organic acids and derivatives	Carboxylic acids and derivatives	Amino acids, peptides, and analogues	3.63623e+08	3.56591e+08	3.61805e+08	3.62614e+08	3.607e+08	3.5964e+08	6.89091e+08	6.79204e+08	6.86296e+08	6.7145e+08	6.91504e+08	6.84114e+08	3.60829e+08	6.8361e+08	0.527829	1.94408e-16	2.70662
M237T30	237.04381	29.865400	diff	D-erythro-imidazolylglycerol phosphate	[M-H]-	0.989808154405317		C04666	Organic acids and derivatives	Organic phosphoric acids and derivatives	Phosphate esters	6.01707e+08	5.45403e+08	6.07067e+08	6.47727e+08	6.59664e+08	5.83699e+08	3.84848e+08	3.81139e+08	3.10251e+08	3.16342e+08	3.64289e+08	3.84333e+08	6.07545e+08	3.56867e+08	1.70244	5.17723e-07	2.05415
M179T307	179.05604	307.417000	diff	D-fructose	[M-H]-	0.974477717488337	HMDB0062538	C00095	Organic oxygen compounds	Organooxygen compounds	Carbohydrates and carbohydrate conjugates	7.57384e+07	7.8646e+07	7.3056e+07	6.11605e+07	7.21474e+07	7.78028e+07	1.38248e+08	1.997e+08	1.67187e+08	1.6233e+08	1.99528e+08	2.16797e+08	7.30919e+07	1.80632e+08	0.404646	5.39329e-06	1.49623
M195T414_4	195.05096	414.006000	diff	D-gluconate	[M-H]-	0.99873835431128	HMDB0000625	C00257	Organic oxygen compounds	Organooxygen compounds	Carbohydrates and carbohydrate conjugates	1.21144e+10	1.21361e+10	1.25437e+10	1.21727e+10	1.20686e+10	1.21275e+10	1.02571e+10	1.02096e+10	9.92119e+09	1.01934e+10	1.01736e+10	1.04815e+10	1.21938e+10	1.02061e+10	1.19476	2.8229e-09	4.62546
M259T229_2	259.01294	229.086000	diff	D-mannose 6-phosphate	[M-H]-	0.9993122188939	HMDB0001078	C00275	Organic oxygen compounds	Organooxygen compounds	Carbohydrates and carbohydrate conjugates	3.602e+09	2.02997e+09	2.12782e+09	1.74686e+09	1.83783e+09	3.52255e+09	1.1091e+09	8.77322e+08	1.1777e+09	1.62196e+09	9.00243e+08	6.55849e+08	2.47784e+09	1.05703e+09	2.34415	0.00344064	4.50966
M114T353_2	114.05604	353.264000	diff	D-proline	[M-H]-	0.999949329596508	HMDB0003411	C00763	Organic acids and derivatives	Carboxylic acids and derivatives	"Amino acids, peptides, and analogues"	7.84035e+09	7.72906e+09	7.72207e+09	7.71292e+09	7.26801e+09	7.63113e+09	6.89213e+09	6.9591e+09	6.71587e+09	7.02014e+09	7.0215e+09	6.86948e+09	7.65059e+09	6.91304e+09	1.10669	1.38117e-05	1.26592
M459T33_1	459.05343	33.085900	diff	D-ribose 5-phosphate	[2M-H]-	0.940718775610779		C00117	Organic oxygen compounds	Organooxygen compounds	Carbohydrates and carbohydrate conjugates	1.68692e+07	1.5889e+07	2.08062e+07	1.94024e+07	1.65251e+07	1.12649e+07	2.9287e+08	3.28535e+08	2.69916e+08	2.82123e+08	2.9119e+08	3.24282e+08	1.67928e+07	2.98153e+08	0.0563228	5.22787e-11	2.42963
M333T411	332.99199	411.353000	diff	Daidzein 4'-sulfate	[M-H]-	0.940196527983235			Phenylpropanoids and polyketides	Isoflavonoids	Isoflav-2-enes	5.80089e+07	5.59031e+07	5.38754e+07	5.96916e+07	5.17799e+07	5.34474e+07	1.49411e+08	1.49743e+08	1.56817e+08	1.42281e+08	1.47669e+08	1.45733e+08	5.5451e+07	1.48609e+08	0.373134	2.31557e-12	1.42528
M351T45	351.03858	45.492600	diff	Daphnoretin	[M-H]-	0.962598408192593		C09216	Phenylpropanoids and polyketides	Coumarins and derivatives	Hydroxycoumarins	1.6272e+10	1.42563e+10	1.93941e+10	2.01604e+10	1.99486e+10	1.55964e+10	1.07716e+10	1.04538e+10	8.6963e+09	7.79718e+09	8.30716e+09	8.69679e+09	1.76046e+10	9.12046e+09	1.93023	2.33797e-05	11.9849
M263T147	263.04409	147.290000	diff	Dapsone hydroxylamine	[M-H]-	0.895798266	HMDB0060984		Benzenoids	Benzene and substituted derivatives	Benzenesulfonyl compounds	3.19537e+08	3.33454e+08	2.81275e+08	2.57266e+08	3.11103e+08	2.72915e+08	1.33703e+08	1.56693e+08	1.55724e+08	1.39117e+08	1.60855e+08	1.51263e+08	2.95925e+08	1.49559e+08	1.97865	5.04389e-07	1.58985
M379T45	379.06998	44.547350	diff	Daunorubicin	[M-H-C6H13O3N]-	0.967520156586332	HMDB0014832	C01907				8.76221e+08	7.80634e+08	9.06073e+08	9.11093e+08	9.13962e+08	7.5895e+08	7.72022e+08	7.62647e+08	6.32764e+08	5.92222e+08	6.35781e+08	6.95278e+08	8.57822e+08	6.81785e+08	1.2582	0.00172551	1.44811
M173T77	173.02039	77.367200	diff	Dehydroascorbic acid	[M-H]-	0.80274608466982	HMDB0001264	C00425	Organoheterocyclic compounds	Lactones	Gamma butyrolactones	2.56488e+07	3.32481e+07	1.77938e+07	3.82686e+07	3.99786e+07	4.10419e+07	1.34272e+08	1.5363e+08	1.43038e+08	1.55205e+08	1.8005e+08	1.05714e+08	3.26633e+07	1.45318e+08	0.224771	1.07173e-06	1.53149
M266T277	266.08949	276.616000	diff	Deoxyguanosine	[M-H]-	0.996681859466471	HMDB0000085	C00330	Nucleosides, nucleotides, and analogues	Purine nucleosides	Purine 2'-deoxyribonucleosides	4.3245e+08	4.1224e+08	4.26242e+08	3.68294e+08	4.18435e+08	4.33793e+08	1.35457e+08	1.52454e+08	1.48404e+08	1.5747e+08	1.52069e+08	1.37551e+08	4.15242e+08	1.47234e+08	2.82028	2.15617e-10	2.22144
M251T226_2	251.07863	226.169000	diff	Deoxyinosine	[M-H]-	0.997674253818123	HMDB0000071	C05512	Nucleosides, nucleotides, and analogues	Purine nucleosides	Purine 2'-deoxyribonucleosides	8.39574e+09	8.04609e+09	7.50671e+09	5.37506e+09	6.78268e+09	7.69774e+09	1.70941e+09	4.00686e+09	4.1272e+09	3.74646e+09	3.75528e+09	1.8755e+09	7.30067e+09	3.20345e+09	2.279	7.14914e-05	8.39098
M377T34_1	377.05432	33.698300	diff	Diadenosine triphosphate	[M-2H]2-	0.840813873393014		C06197				9.02144e+08	8.07995e+08	9.31713e+08	9.43668e+08	9.53533e+08	8.09997e+08	7.55162e+07	8.55408e+07	7.13908e+07	6.38865e+07	7.14576e+07	8.69296e+07	8.91508e+08	7.57869e+07	11.7634	4.0825e-11	3.95698
M369T36	369.04929	35.736900	diff	Digalacturonic acid	[M-H]-	0.944547059		C02273				9.16887e+08	2.46315e+08	8.21948e+08	8.48842e+08	8.35498e+08	6.78556e+08	1.20504e+08	1.34115e+08	1.27318e+08	7.24012e+07	1.12375e+08	1.30421e+08	7.24674e+08	1.16189e+08	6.23702	0.000130599	3.22644
M239T429	239.07722	429.280000	diff	Dinoseb	[M-H]-	0.834010046093732	HMDB0032559	C14302	Benzenoids	Phenols	Nitrophenols	2.72559e+08	2.80871e+08	2.76134e+08	2.75242e+08	2.71919e+08	2.6692e+08	1.41753e+08	1.41963e+08	1.42567e+08	1.41028e+08	1.43251e+08	1.43387e+08	2.73941e+08	1.42325e+08	1.92476	1.23755e-14	1.52548
M411T60	411.05993	59.561000	diff	Dl-alpha-lipoic acid	[2M-H]-	0.854070198		C00725	Organoheterocyclic compounds	Dithiolanes	Lipoic acids and derivatives	7.17441e+08	6.97671e+08	6.61432e+08	6.7657e+08	6.58666e+08	6.85391e+08	1.49589e+08	1.51648e+08	1.59305e+08	1.59042e+08	1.52036e+08	1.55306e+08	6.82862e+08	1.54488e+08	4.42017	6.84e-14	3.16124
M131T437	131.04620	437.247000	diff	DL-asparagine	[M-H]-	0.98280254800201	HMDB0000168	C00152	Organic acids and derivatives	Carboxylic acids and derivatives	Amino acids, peptides, and analogues	1.06623e+08	1.03422e+08	1.01751e+08	1.07585e+08	1.09709e+08	1.07175e+08	1.92002e+07	1.79164e+07	2.6478e+07	1.4341e+07	2.43276e+07	2.55105e+07	1.06044e+08	2.12956e+07	4.97961	5.49172e-12	1.2672
M203T302	203.08254	302.409000	diff	DL-tryptophan	[M-H]-	0.985457274361994	HMDB0030396	C00078	Organoheterocyclic compounds	Indoles and derivatives	Indolyl carboxylic acids and derivatives	2.6416e+09	2.57769e+09	2.67496e+09	2.73631e+09	2.69882e+09	2.53134e+09	2.25931e+09	2.1825e+09	2.08723e+09	2.0595e+09	2.16963e+09	2.37744e+09	2.64345e+09	2.18927e+09	1.20746	1.22503e-05	2.23612
M197T194_1	197.03162	193.678000	diff	DL-Vanillylmandelic acid	[M-H]-	0.74554292131747	HMDB0133489	C05584	Benzenoids	Phenols	Methoxyphenols	1.2624e+10	1.369e+10	9.00294e+09	1.41284e+10	1.43146e+10	1.0193e+10	8.54675e+09	6.91716e+09	8.63204e+09	8.01187e+09	6.48408e+09	8.46218e+09	1.23255e+10	7.84235e+09	1.57166	0.00103983	7.70519
M211T203	211.13389	202.994000	diff	Dodecanedioic acid	[M-H-H2O]-	0.866351232	HMDB0000623	C02678	Lipids and lipid-like molecules	Fatty Acyls	Fatty acids and conjugates	1.77888e+06	3.8943e+06	4.12948e+06	3.77254e+06	2.01359e+06	2.26164e+06	7.29303e+07	4.24758e+07	7.19399e+07	4.51207e+07	5.67991e+07	6.27387e+07	2.97507e+06	5.86674e+07	0.0507108	1.05423e-06	1.05746
M199T51	199.17033	50.769300	diff	Dodecanoic acid	[M-H]-	0.99979607852752	HMDB0000638	C02679	Lipids and lipid-like molecules	Fatty Acyls	Fatty acids and conjugates	6.33123e+08	5.81855e+08	6.15743e+08	8.22693e+08	5.8869e+08	5.638e+08	3.36295e+08	4.51116e+08	2.96445e+08	2.89232e+08	2.75489e+08	2.78267e+08	6.34317e+08	3.21141e+08	1.9752	6.36791e-05	2.25767
M292T307	292.13030	307.420000	diff	Domoic acid	[M-H-H2O]-	0.914489128695817		C13732	Organic acids and derivatives	Carboxylic acids and derivatives	Amino acids, peptides, and analogues	1.74857e+08	1.64013e+08	1.96744e+08	1.95533e+08	2.2082e+08	1.74146e+08	1.2157e+08	1.19419e+08	1.24738e+08	1.02921e+08	1.23014e+08	1.08135e+08	1.87686e+08	1.16633e+08	1.6092	1.62663e-05	1.04952
M413T35	413.06551	35.230500	diff	Doxorubicinone	[M-H]-	0.910494240018859			Benzenoids	Naphthacenes	Tetracenequinones	9.58408e+06	6.95727e+06	1.18841e+07	8.82414e+06	8.76571e+06	9.45269e+06	2.55832e+09	3.02131e+09	2.15951e+09	1.97888e+09	2.40976e+09	2.83333e+09	9.24467e+06	2.49352e+09	0.00370748	2.7309e-08	7.15394
M293T24_2	293.17916	23.816400	diff	Embelin	[M-H]-	0.950981426356894		C10342	Organic oxygen compounds	Organooxygen compounds	Carbonyl compounds	6.43443e+08	5.98956e+08	5.94487e+08	5.77587e+08	5.8853e+08	6.2119e+08	9.87492e+07	9.48522e+07	1.01795e+08	1.03898e+08	9.55108e+07	9.83103e+07	6.04032e+08	9.88526e+07	6.11043	2.10849e-13	3.10298
M337T24_1	337.20549	23.816400	diff	Eplerenone hydroxy acid	[M-H-C2H6O4]-	0.933086378						1.62258e+08	1.55261e+08	1.49383e+08	1.43571e+08	1.5471e+08	1.60207e+08	2.83333e+07	2.80659e+07	2.865e+07	2.73127e+07	2.65743e+07	2.88511e+07	1.54232e+08	2.79646e+07	5.51525	8.02682e-13	1.54937
M189T31	188.98617	31.041000	diff	Epoxytricarballylic acid	[M-H]-	0.82758298391752			Organic acids and derivatives	Carboxylic acids and derivatives	Tricarboxylic acids and derivatives	6.89672e+09	6.36884e+09	7.12719e+09	7.22339e+09	7.46703e+09	6.66167e+09	6.12734e+09	6.39588e+09	4.6443e+09	4.6303e+09	5.38966e+09	6.28717e+09	6.95747e+09	5.57911e+09	1.24706	0.00384961	3.97598
M311T80_2	311.22285	79.996900	diff	Fa 18:2+2o	[M-H]-	0.981779501512575			Lipids and lipid-like molecules	Fatty Acyls	Lineolic acids and derivatives	6.32219e+08	6.1863e+08	5.81503e+08	2.32509e+08	6.13538e+08	6.1291e+08	2.27903e+09	2.10132e+09	2.45723e+09	2.51623e+09	2.46547e+09	2.10022e+09	5.48551e+08	2.31992e+09	0.236453	6.73309e-09	6.15047
M327T203_2	327.21768	202.806000	diff	Fa 18:2+3o	[M-H]-	0.994135952855361			Lipids and lipid-like molecules	Fatty Acyls	Lineolic acids and derivatives	8.17378e+07	5.51138e+07	6.24716e+07	5.39815e+07	6.33614e+07	6.8842e+07	1.31256e+09	2.77345e+09	1.12907e+09	2.64625e+09	3.09238e+09	3.25264e+09	6.42513e+07	2.36772e+09	0.0271363	0.000107278	6.57126
M193T202	193.05057	201.572000	diff	Ferulate	[M-H]-	0.995757996060399	HMDB0125096	C01494	Phenylpropanoids and polyketides	Cinnamic acids and derivatives	Hydroxycinnamic acids and derivatives	1.76011e+09	1.80828e+09	2.41501e+09	2.26439e+09	2.34554e+09	1.90052e+09	1.5104e+09	1.73427e+09	1.49345e+09	1.38193e+09	1.53431e+09	1.3407e+09	2.08231e+09	1.49918e+09	1.38896	0.00128092	2.67591
M367T218	367.10308	217.686000	diff	Feruloyl quinic acid	[M-H]-	0.952707515024016			Organic oxygen compounds	Organooxygen compounds	Alcohols and polyols	9.61772e+06	1.0425e+07	9.98496e+06	8.36013e+06	1.10577e+07	1.16956e+07	2.25434e+08	2.60964e+08	2.86747e+08	2.81635e+08	2.4235e+08	2.22206e+08	1.01902e+07	2.53223e+08	0.040242	1.08027e-09	2.25192
M274T32	274.03907	31.933350	diff	Flufenacet ethanesulfonic acid	[M-H]-	0.763661150406269			Benzenoids	Benzene and substituted derivatives	Anilides	7.17898e+08	2.8916e+09	5.02643e+08	4.7905e+08	3.36073e+09	3.04435e+09	5.1741e+08	5.61555e+08	4.74303e+08	4.76748e+08	5.42136e+08	5.32023e+08	1.83271e+09	5.17362e+08	3.54241	0.0439275	3.87032
M115T62	115.00369	62.346500	diff	Fumarate	[M-H]-	0.778096629	HMDB0000134	C00122	Organic acids and derivatives	Carboxylic acids and derivatives	Dicarboxylic acids and derivatives	1.36807e+07	1.82397e+07	1.50319e+07	1.73211e+07	1.51059e+07	1.73585e+07	3.80832e+08	3.49851e+08	5.37222e+08	2.93383e+08	3.14819e+08	3.61043e+08	1.6123e+07	3.72858e+08	0.0432416	1.45489e-06	2.67108
M355T48	355.03346	47.798800	diff	Fumarprotocetraric acid	[M-H-C4H4O4]-	0.923428881						1.3511e+09	1.26629e+09	1.3874e+09	1.28443e+09	1.28635e+09	1.13167e+09	4.41242e+08	4.00298e+08	3.79422e+08	3.38932e+08	4.02458e+08	3.47803e+08	1.28454e+09	3.85026e+08	3.33624	5.49178e-10	4.08943
M287T42	287.04421	41.953350	diff	Fustin	[M-H]-	0.988941134543474		C01378	Phenylpropanoids and polyketides	Flavonoids	Flavans	1.18923e+09	1.15035e+09	1.19191e+09	1.22047e+09	1.18399e+09	1.12451e+09	5.97584e+07	5.33309e+07	5.42401e+07	5.55608e+07	5.00878e+07	4.88548e+07	1.17674e+09	5.36388e+07	21.9383	2.1636e-15	4.65853
M330T402	330.16712	402.212000	diff	Gatifloxacin	[M-H-CO2]-	0.816904366574897	HMDB0015178	C07661	Organoheterocyclic compounds	Quinolines and derivatives	Quinoline carboxylic acids	1.26416e+08	1.20421e+08	1.2777e+08	1.27571e+08	1.21662e+08	1.297e+08	1.88695e+08	2.07808e+08	1.86093e+08	1.79021e+08	1.98722e+08	1.93852e+08	1.2559e+08	1.92365e+08	0.652872	3.11421e-08	1.25097
M315T280	315.18139	279.514500	diff	Gibberellin a9	[M-H]-	0.874815036417073		C11863	Lipids and lipid-like molecules	Prenol lipids	Diterpenoids	8.45216e+06	8.99752e+06	8.96787e+06	1.03763e+07	9.04612e+06	1.08649e+07	2.60873e+08	2.68e+08	2.64458e+08	2.75249e+08	2.6115e+08	2.75778e+08	9.45082e+06	2.67585e+08	0.035319	4.59621e-16	2.33012
M815T59	815.49811	59.313300	diff	Ginsenoside f3	[M+FA-H]-	0.986887674620204			Lipids and lipid-like molecules	Prenol lipids	Triterpenoids	1.12367e+07	3.34946e+06	3.57779e+07	4.39613e+07	3.58898e+07	1.18663e+07	3.41289e+09	2.9993e+09	7.23416e+08	1.97225e+09	2.83277e+09	3.47381e+09	2.36803e+07	2.56907e+09	0.00921744	0.000147381	6.95525
M146T463	146.04576	462.983000	diff	Glutamic acid	[M-H]-	0.987896619710027	HMDB0000148	C00025	Organic acids and derivatives	Carboxylic acids and derivatives	Amino acids, peptides, and analogues	2.4526e+08	2.48914e+08	2.31729e+08	2.0946e+08	2.4419e+08	2.34276e+08	1.84943e+07	3.46463e+07	1.93172e+07	2.18261e+07	9.62277e+07	2.04425e+07	2.35638e+08	3.5159e+07	6.70207	4.68959e-08	1.95014
M339T27	339.19937	27.168500	diff	Gly-His-Lys	[M-H]-	0.999325920196568			Organic acids and derivatives	Carboxylic acids and derivatives	Amino acids, peptides, and analogues	1.56808e+09	1.41026e+09	1.46745e+09	1.49957e+09	1.46605e+09	1.41612e+09	1.11077e+09	1.28346e+09	7.25974e+08	7.23796e+08	8.94894e+08	1.24662e+09	1.47125e+09	9.97585e+08	1.47482	0.00114814	2.54583
M187T331	187.10878	330.888000	diff	Gly-Leu	[M-H]-	0.980303894836371	HMDB0000759	C02155	Organic acids and derivatives	Carboxylic acids and derivatives	Amino acids, peptides, and analogues	5.73316e+08	5.69744e+08	5.48964e+08	5.44074e+08	5.29883e+08	5.77952e+08	4.49685e+08	4.35965e+08	4.71431e+08	4.94624e+08	4.64158e+08	4.41276e+08	5.57322e+08	4.59523e+08	1.21283	8.9677e-06	1.00891
M105T346	105.01934	346.008000	diff	Glyceric acid	[M-H]-	0.996280219156545	HMDB0031818	C00258	Organic oxygen compounds	Organooxygen compounds	Carbohydrates and carbohydrate conjugates	2.02162e+08	2.26513e+08	3.35987e+08	2.54317e+08	3.51178e+08	2.41781e+08	5.22227e+08	6.12912e+08	4.59432e+08	5.72708e+08	6.37003e+08	5.88603e+08	2.68656e+08	5.65481e+08	0.475093	9.72432e-06	2.51709
M116T409	116.03456	409.400500	diff	Guanidoacetic acid	[M-H]-	0.900271676386866	HMDB0000128	C00581	Organic acids and derivatives	Carboxylic acids and derivatives	Amino acids, peptides, and analogues	2.71586e+08	2.77781e+08	2.692e+08	2.77072e+08	2.83204e+08	2.80724e+08	3.64937e+08	3.6468e+08	3.71404e+08	3.6751e+08	3.76168e+08	4.01184e+08	2.76594e+08	3.74314e+08	0.738937	1.75176e-08	1.56255
M285T123	285.20694	122.718000	diff	Hexadecanedioic acid	[M-H]-	0.890200521523476	HMDB0000672	C19615	Lipids and lipid-like molecules	Fatty Acyls	Fatty acids and conjugates	7.55028e+07	7.78404e+07	4.02937e+07	8.71156e+07	5.25494e+07	6.75325e+07	1.8975e+08	1.22544e+08	1.09668e+08	8.2097e+07	1.25614e+08	1.66617e+08	6.68057e+07	1.32715e+08	0.503378	0.00365775	1.10395
M160T95	160.04035	94.802700	diff	Hippuric acid	[M-H-H2O]-	0.996445469291143	HMDB0000714	C01586	Benzenoids	Benzene and substituted derivatives	Benzoic acids and derivatives	2.39945e+07	2.4077e+07	2.06705e+07	2.55858e+07	2.49462e+07	2.51541e+07	1.29795e+09	1.15708e+09	1.29069e+09	1.26017e+09	1.10353e+09	1.2416e+09	2.40713e+07	1.22517e+09	0.0196473	4.16427e-12	5.01595
M282T307_2	282.08437	307.228000	diff	His-Lys	[M-H]-	0.998880563378618	HMDB0000133	C00387				1.79964e+09	1.67378e+09	1.96857e+09	1.97991e+09	2.02187e+09	1.71329e+09	5.78639e+08	5.52384e+08	4.97496e+08	5.16131e+08	5.58178e+08	5.73695e+08	1.85951e+09	5.46087e+08	3.40515	1.33835e-09	4.94811
M241T124	241.08300	123.989000	diff	His-ser	[M-H]-	0.998350786969759	HMDB0000273	C00214	Nucleosides, nucleotides, and analogues	Pyrimidine nucleosides	Pyrimidine 2'-deoxyribonucleosides	6.65534e+09	7.39663e+09	5.69124e+09	5.11721e+09	5.70179e+09	5.67842e+09	2.73849e+09	2.72553e+09	3.31851e+09	2.85837e+09	2.80893e+09	2.83269e+09	6.04011e+09	2.88042e+09	2.09695	4.0566e-06	7.35752
M110T199	110.07234	199.035000	diff	Histamine	[M-H]-	0.998820067	HMDB0060263	C00388	Organic nitrogen compounds	Organonitrogen compounds	Amines	7.66146e+07	8.02608e+07	8.3512e+07	7.43987e+07	8.30166e+07	8.44015e+07	2.21126e+07	2.35589e+07	2.28035e+07	2.49623e+07	2.48065e+07	2.19063e+07	8.03673e+07	2.33583e+07	3.44063	1.72363e-11	1.03167
M205T507	205.03541	507.420500	diff	Homocitrate	[M-H]-	0.844414993	HMDB0003518	C01251	Organic acids and derivatives	Carboxylic acids and derivatives	Tricarboxylic acids and derivatives	6.58448e+08	6.47875e+08	6.2477e+08	6.63731e+08	6.62421e+08	6.12646e+08	1.19933e+08	2.03583e+08	1.99854e+08	1.97017e+08	1.03635e+08	2.60706e+08	6.44982e+08	1.80788e+08	3.56762	5.34922e-09	2.92763
M130T386	130.05097	386.193500	diff	Hydroxyproline	[M-H]-	0.969634545025889	HMDB0000725	C01157	Organic acids and derivatives	Carboxylic acids and derivatives	Amino acids, peptides, and analogues	1.72883e+08	1.7881e+08	1.83171e+08	1.80965e+08	1.80476e+08	1.75946e+08	3.53292e+08	3.29653e+08	3.26456e+08	3.32151e+08	3.28008e+08	3.42187e+08	1.78709e+08	3.35291e+08	0.532995	9.60679e-12	1.88583
M259T404_1	259.12994	404.384000	diff	Ile-Glu	[M-H]-	0.991908116460883			Organic acids and derivatives	Carboxylic acids and derivatives	Amino acids, peptides, and analogues	2.1705e+08	2.36434e+08	3.99703e+08	3.89173e+08	3.93507e+08	4.06245e+08	6.75764e+08	6.00552e+08	5.23105e+08	5.43799e+08	5.75304e+08	6.8181e+08	3.40352e+08	6.00056e+08	0.567201	0.000185071	2.37791
M300T279_2	300.19290	278.709000	diff	Ile-Gly-Ile	[M-H]-	0.990997552358977			Organic acids and derivatives	Carboxylic acids and derivatives	Amino acids, peptides, and analogues	4.38085e+08	3.13182e+08	4.23182e+08	3.98046e+08	4.05816e+08	3.16294e+08	4.81176e+08	3.36059e+08	5.00566e+08	5.02859e+08	4.81397e+08	4.88311e+08	3.82434e+08	4.65061e+08	0.822331	0.0363669	1.32216
M227T147	227.06739	147.358000	diff	Ile-Pro	[M-H]-	0.913989836426308	HMDB0000012	C00526	Nucleosides, nucleotides, and analogues	Pyrimidine nucleosides	Pyrimidine 2'-deoxyribonucleosides	2.87372e+09	2.86875e+09	2.64243e+09	2.82034e+09	2.75112e+09	2.98276e+09	1.29543e+09	1.33316e+09	1.6654e+09	1.42009e+09	1.50987e+09	1.29536e+09	2.82318e+09	1.41989e+09	1.98832	4.89132e-09	4.96497
M260T46	260.09288	46.140300	diff	Imazapyr	[M-H]-	0.950064133798171		C18864	Organic acids and derivatives	Carboxylic acids and derivatives	Amino acids, peptides, and analogues	3.52897e+08	7.29884e+08	6.23683e+08	2.71032e+08	5.26742e+08	7.28576e+08	1.33254e+08	1.30174e+08	1.32304e+08	2.42571e+08	1.24762e+08	1.26499e+08	5.38802e+08	1.4826e+08	3.63416	0.000701098	2.49007
M114T230	114.03069	230.045500	diff	Iminodiacetic acid	[M-H-H2O]-	0.977647556	HMDB0011753	C19911	Organic acids and derivatives	Carboxylic acids and derivatives	Amino acids, peptides, and analogues	2.24817e+08	2.10043e+08	1.20767e+08	9.93766e+07	1.07006e+08	1.95446e+08	5.43421e+07	8.91817e+07	8.27163e+07	1.01178e+08	1.02097e+08	6.66852e+07	1.59576e+08	8.27e+07	1.92958	0.0102337	1.08144
M364T431	364.04884	431.051000	diff	Indapamide	[M-H]-	0.961051119295558	HMDB0014946		Benzenoids	Benzene and substituted derivatives	Benzenesulfonamides	9.9389e+07	9.77028e+07	9.81753e+07	1.01515e+08	9.68005e+07	1.02934e+08	3.59352e+08	3.58181e+08	3.54986e+08	3.70689e+08	3.68267e+08	3.76561e+08	9.94194e+07	3.64673e+08	0.272626	4.78944e-15	2.39103
M116T343_1	116.07168	343.393000	diff	Indole	[M-H]-	0.999970950423893	HMDB0000738	C00463	Organoheterocyclic compounds	Indoles and derivatives	Indoles	6.91527e+09	7.04611e+09	7.27941e+09	7.06751e+09	7.03015e+09	6.86575e+09	7.92652e+09	7.84081e+09	7.53308e+09	7.70125e+09	8.03352e+09	8.13454e+09	7.03403e+09	7.86162e+09	0.894731	1.63694e-05	5.27503
M160T120	160.04031	120.419500	diff	Indole-3-carboxylic acid	[M-H]-	0.749564093514456	HMDB0003320	C19837	Organoheterocyclic compounds	Indoles and derivatives	Indolecarboxylic acids and derivatives	1.27347e+06	7.06893e+06	2.72373e+06	2.72934e+06	3.21762e+06	2.26211e+06	2.60049e+08	2.65403e+08	1.32189e+08	1.20165e+08	1.37059e+08	9.96565e+06	3.21253e+06	1.54138e+08	0.0208419	0.00326225	1.56294
M186T431	186.04076	431.459000	diff	Indolelactic acid	[M-H-H2O]-	0.755030053559715	HMDB0000671	C02043	Organoheterocyclic compounds	Indoles and derivatives	Indolyl carboxylic acids and derivatives	3.27889e+08	3.23143e+08	3.05091e+08	3.22899e+08	3.24619e+08	3.17445e+08	9.02283e+07	8.94717e+07	8.96837e+07	9.2084e+07	8.79372e+07	9.05742e+07	3.20181e+08	8.99965e+07	3.5577	1.08834e-14	2.07864
M447T58	447.07119	58.216200	diff	Indolylmethyl glucosinolate	[M-H]-	0.961730904314553	HMDB0030243	C05837				1.85562e+07	1.29484e+07	1.09173e+07	6.24742e+06	1.22376e+06	1.77809e+07	5.97256e+08	5.98908e+08	6.21244e+08	5.84337e+08	5.29822e+08	5.31137e+08	1.1279e+07	5.77117e+08	0.0195437	6.69128e-12	3.44049
M212T28	212.00211	27.592100	diff	Indoxyl sulfate	[M-H]-	0.990440292	HMDB0000682		Organic acids and derivatives	Organic sulfuric acids and derivatives	Arylsulfates	1.16073e+08	1.11988e+08	1.30823e+08	1.21797e+08	1.19374e+08	1.24695e+08	1.43611e+07	1.60722e+07	8.3978e+06	9.63546e+06	1.15457e+07	1.20568e+07	1.20791e+08	1.20115e+07	10.0563	4.97648e-12	1.44394
M267T262_2	267.07348	262.003500	diff	Inosine	[M-H]-	0.996729687217549	HMDB0000195	C00294	Nucleosides, nucleotides, and analogues	Purine nucleosides		6.69362e+09	6.73718e+09	7.69062e+09	7.87703e+09	7.6819e+09	6.6814e+09	2.47867e+09	2.45936e+09	2.10327e+09	2.15508e+09	2.38395e+09	2.43297e+09	7.22696e+09	2.33555e+09	3.09433	2.18279e-09	9.52288
M427T307	427.24390	306.775000	diff	Irbesartan	[M-H]-	0.910538062209501	HMDB0015163	C07469	Benzenoids	Benzene and substituted derivatives	Biphenyls and derivatives	591080	4.61547e+06	855796	778530	204385	265434	5.48066e+07	4.95232e+07	4.62734e+07	4.78589e+07	5.15256e+07	5.13575e+07	1.21845e+06	5.02242e+07	0.0242602	9.38534e-12	1.01251
M173T23	172.99135	23.321950	diff	Isocitric acid	[M-H-H2O]-	0.905205988910421	HMDB0000193	C00311	Organic acids and derivatives	Carboxylic acids and derivatives	Tricarboxylic acids and derivatives	1.22244e+08	1.16544e+08	1.12944e+08	1.12742e+08	1.16754e+08	1.23151e+08	1.2051e+07	1.22491e+07	1.16801e+07	1.01995e+07	1.05636e+07	1.19211e+07	1.17397e+08	1.1444e+07	10.2583	6.45021e-14	1.42649
M206T60	206.00947	59.595400	diff	Isofraxidin	[M-H-CH3]-	0.722638603089633		C17480	Phenylpropanoids and polyketides	Coumarins and derivatives	Hydroxycoumarins	9.6266e+06	9.10391e+06	8.32934e+06	5.9575e+06	6.83793e+06	1.30787e+07	2.91411e+08	2.5124e+08	2.94677e+08	2.95124e+08	2.74053e+08	2.4242e+08	8.82232e+06	2.74821e+08	0.0321021	8.01219e-11	2.35917
M209T57	209.11826	56.509200	diff	Jasmonic acid	[M-H]-	0.99277297035707	HMDB0032797	C08491	Lipids and lipid-like molecules	Fatty Acyls	Lineolic acids and derivatives	2.22893e+08	1.71821e+08	2.10664e+08	2.89245e+08	2.32048e+08	2.17555e+08	1.27596e+07	4.95555e+06	2.22763e+07	2.29898e+07	9.71737e+06	8.00059e+06	2.24038e+08	1.34499e+07	16.6572	1.12467e-07	1.99185
M129T61	129.05571	60.516250	diff	Ketoleucine	[M-H]-	0.99790679565784	HMDB0000695	C00233	Organic acids and derivatives	Keto acids and derivatives	Short-chain keto acids and derivatives	6.12935e+08	5.85922e+08	5.30937e+08	5.98602e+08	5.80061e+08	5.9631e+08	2.00385e+09	1.91684e+09	1.82089e+09	1.93114e+09	1.56705e+09	2.29321e+09	5.84128e+08	1.92216e+09	0.303891	8.14771e-08	5.34946
M253T57	253.10826	56.633800	diff	Ketoprofen	[M-H]-	0.887855791927738	HMDB0015144	C01716	Benzenoids	Benzene and substituted derivatives	Benzophenones	1.60475e+09	1.26419e+09	1.54786e+09	2.00233e+09	1.66068e+09	1.59088e+09	5.82045e+07	5.0651e+07	3.57024e+07	2.15823e+07	4.58753e+07	3.90436e+07	1.61178e+09	4.18432e+07	38.5196	1.64765e-08	5.47393
M141T387	141.01693	387.493000	diff	Kojic acid	[M-H]-	0.956583911	HMDB0032923	C14516	Organoheterocyclic compounds	Pyrans	Pyranones and derivatives	1.47795e+09	1.50293e+09	1.59225e+09	1.52866e+09	1.5029e+09	1.55083e+09	8.85571e+08	1.01456e+09	8.67892e+08	8.76942e+08	9.54776e+08	9.59763e+08	1.52592e+09	9.26584e+08	1.64682	1.67675e-09	3.16049
M188T234_2	188.03523	233.846500	diff	Kynurenic acid	[M-H]-	0.996259482444684	HMDB0000715	C01717	Organoheterocyclic compounds	Quinolines and derivatives	Quinoline carboxylic acids	1.2253e+10	1.23446e+10	1.13375e+10	1.05847e+10	1.01227e+10	1.20229e+10	6.59345e+09	6.56516e+09	8.29663e+09	8.09634e+09	8.52406e+09	7.27545e+09	1.14442e+10	7.55851e+09	1.51409	2.07183e-05	7.84013
M147T434_2	147.02989	434.352000	diff	L-2-hydroxyglutaric acid	[M-H]-	0.988532801992073	HMDB0059655	C03196	Organic acids and derivatives	Hydroxy acids and derivatives	Short-chain hydroxy acids and derivatives	3.27363e+09	3.2747e+09	3.2929e+09	3.323e+09	3.25114e+09	3.2889e+09	2.43802e+09	2.39625e+09	2.44021e+09	2.48965e+09	2.37821e+09	2.46394e+09	3.28404e+09	2.43438e+09	1.34903	1.00618e-12	3.52774
M132T442	132.03025	442.350000	diff	L-aspartic acid	[M-H]-	0.997455357240101	HMDB0062186	C00049	Organic acids and derivatives	Carboxylic acids and derivatives	Amino acids, peptides, and analogues	1.18244e+09	1.18593e+09	1.21441e+09	1.21256e+09	1.21249e+09	1.20216e+09	1.24306e+09	1.21574e+09	1.20582e+09	1.24046e+09	1.22074e+09	1.25638e+09	1.20166e+09	1.23037e+09	0.976671	0.0148594	1.54897
M148T327_1	148.04376	327.039000	diff	L-methionine	[M-H]-	0.999512948686998	HMDB0000696	C00073	Organic acids and derivatives	Carboxylic acids and derivatives	Amino acids, peptides, and analogues	1.34999e+09	1.33157e+09	1.36779e+09	1.33437e+09	1.34976e+09	1.35688e+09	1.15832e+09	1.09987e+09	1.16585e+09	1.17595e+09	1.12537e+09	1.08359e+09	1.34839e+09	1.13483e+09	1.18819	1.35384e-07	1.44332
M128T345	128.03531	345.341000	diff	L-pyroglutamic acid	[M-H]-	0.999951566775635	HMDB0000267	C01879	Organic acids and derivatives	Carboxylic acids and derivatives	Amino acids, peptides, and analogues	1.86521e+09	2.12779e+09	2.10625e+09	1.97718e+09	2.1222e+09	1.83143e+09	2.6127e+09	2.73029e+09	1.94213e+09	2.35048e+09	2.65294e+09	2.69613e+09	2.00501e+09	2.49745e+09	0.802825	0.00457633	3.42662
M135T367	135.02969	367.191500	diff	L-threonate	[M-H]-	0.964303523357598	HMDB0000943	C01620	Organic oxygen compounds	Organooxygen compounds	Carbohydrates and carbohydrate conjugates	2.17393e+08	1.79687e+08	1.80774e+08	1.01574e+08	1.62638e+08	1.64055e+08	3.07153e+08	3.06237e+08	2.98575e+08	8.0967e+07	3.07044e+08	3.1263e+08	1.67687e+08	2.68768e+08	0.62391	0.0322411	1.25247
M118T393	118.05097	393.039000	diff	L-threonine	[M-H]-	0.998712057850877	HMDB0004041	C05519	Organic acids and derivatives	Carboxylic acids and derivatives	Amino acids, peptides, and analogues	1.60569e+09	1.67443e+09	1.64272e+09	1.64651e+09	1.66302e+09	1.64387e+09	2.03732e+09	2.0089e+09	2.00925e+09	2.008e+09	2.01742e+09	2.00505e+09	1.64604e+09	2.01432e+09	0.817168	1.04907e-11	3.19795
M357T410	357.08551	410.483000	diff	Lactobionic acid	[M-H]-	0.928078754638708			Lipids and lipid-like molecules	Fatty Acyls	Fatty acyl glycosides	3.43004e+06	3.9631e+06	4.14496e+06	4.23246e+06	4.22755e+06	3.3119e+06	1.40825e+08	1.52474e+08	1.46521e+08	1.45747e+08	1.51956e+08	2.16586e+08	3.885e+06	1.59018e+08	0.0244312	1.09066e-07	1.78346
M143T222_2	143.03754	222.145500	diff	Lactose	[M-H-C6H14O7]-	0.952973206611213	HMDB0000186	C00243	Organic oxygen compounds	Organooxygen compounds	Carbohydrates and carbohydrate conjugates	2.53955e+07	2.86019e+07	3.08419e+07	2.46301e+07	3.22193e+07	2.64819e+07	4.68729e+08	5.68441e+08	5.2599e+08	5.43888e+08	5.53333e+08	4.64696e+08	2.80284e+07	5.20846e+08	0.0538133	1.01573e-10	3.2142
M316T403	316.15147	402.813500	diff	Levofloxacin	[M-H-CO2]-	0.78782639776026	HMDB0001929	C07660	Organoheterocyclic compounds	Quinolines and derivatives	Quinoline carboxylic acids	1.5143e+08	1.53038e+08	1.54637e+08	1.56142e+08	1.48647e+08	1.63365e+08	2.32917e+08	2.48037e+08	2.27288e+08	2.31978e+08	2.43085e+08	2.42979e+08	1.54543e+08	2.37714e+08	0.650122	1.12703e-09	1.40129
M279T46_2	279.23293	45.578750	diff	Linoleic acid	[M-H]-	0.999945529426734	HMDB0000673	C01595	Lipids and lipid-like molecules	Fatty Acyls	Lineolic acids and derivatives	3.83845e+10	4.7336e+10	3.71194e+10	3.44129e+10	4.13435e+10	3.63688e+10	2.01283e+10	1.91211e+10	2.29401e+10	2.23123e+10	2.90396e+10	1.98087e+10	3.91608e+10	2.2225e+10	1.76202	3.53375e-05	16.8009
M342T231	342.23939	230.669000	diff	Lisinopril (8r,s)-diketopiperazine	[M-H-CO2]-	0.885934975			Organic acids and derivatives	Carboxylic acids and derivatives	Amino acids, peptides, and analogues	3.5436e+08	4.07537e+08	2.83926e+08	3.55299e+08	3.19565e+08	3.26094e+08	5.91962e+08	4.20581e+08	6.36707e+08	3.89938e+08	3.93204e+08	5.25938e+08	3.4113e+08	4.93055e+08	0.691871	0.00892248	1.67768
M476T242	476.27780	241.888000	diff	Lpe 18:2	[M-H]-	0.963965814277937			Lipids and lipid-like molecules	Glycerophospholipids	Glycerophosphoethanolamines	1.12049e+10	1.10757e+10	9.51936e+09	1.06327e+10	9.48293e+09	1.07356e+10	5.35405e+09	4.93657e+09	5.34781e+09	5.31112e+09	5.24838e+09	5.59555e+09	1.04419e+10	5.29891e+09	1.97057	1.89236e-08	9.44403
M198T47	198.05602	47.156750	diff	Lumichrome	[M-H-CHON]-	0.991478246668795		C01727	Organoheterocyclic compounds	Pteridines and derivatives	Alloxazines and isoalloxazines	1.23814e+08	1.44909e+08	1.59863e+08	1.43435e+08	1.5855e+08	1.89263e+08	3.32678e+08	3.49285e+08	1.31872e+08	1.29615e+08	2.49653e+08	2.80781e+08	1.53306e+08	2.45648e+08	0.624088	0.0442854	1.24679
M330T203	330.23680	202.712500	diff	Lys-Gly-Lys	[M-H]-	0.974250074			Organic acids and derivatives	Carboxylic acids and derivatives	Amino acids, peptides, and analogues	4.31666e+07	4.60703e+07	7.66989e+07	4.16506e+07	5.74336e+07	4.52871e+07	4.29905e+08	6.16599e+08	3.07495e+08	3.94922e+08	2.39005e+08	4.00989e+08	5.17178e+07	3.98152e+08	0.129895	6.24433e-05	2.63191
M145T543	145.09825	542.503000	diff	Lysine	[M-H]-	0.999914663	HMDB0003405	C00047	Organic acids and derivatives	Carboxylic acids and derivatives	Amino acids, peptides, and analogues	1.26527e+09	1.42542e+09	1.32028e+09	1.47411e+09	1.46363e+09	1.27118e+09	9.5698e+08	1.07194e+09	1.03957e+09	1.04536e+09	1.06526e+09	9.69968e+08	1.36998e+09	1.02485e+09	1.33677	1.38899e-05	2.12699
M265T24_2	265.14782	24.272700	diff	Magnolol	[M-H]-	0.987532058583419		C10651	Benzenoids	Benzene and substituted derivatives	Biphenyls and derivatives	5.05062e+09	4.82536e+09	4.7575e+09	4.61968e+09	4.69671e+09	5.01927e+09	6.84751e+08	6.82648e+08	6.75031e+08	6.57293e+08	6.56093e+08	6.8431e+08	4.82819e+09	6.73354e+08	7.17036	5.40208e-14	8.91319
M133T446_2	133.01423	446.012000	diff	Malate	[M-H]-	0.994794403668516	HMDB0000156	C00149	Organic acids and derivatives	Hydroxy acids and derivatives	Beta hydroxy acids and derivatives	3.58047e+09	3.47387e+09	3.54134e+09	3.65473e+09	3.50643e+09	3.5168e+09	6.98582e+09	6.86383e+09	6.92648e+09	7.00301e+09	6.91947e+09	7.09927e+09	3.5456e+09	6.96631e+09	0.508964	2.17194e-15	8.78967
M263T107	263.05948	106.516000	diff	Met-Asp	[M-H]-	0.921925472071087			Organic acids and derivatives	Carboxylic acids and derivatives	Amino acids, peptides, and analogues	3.56375e+08	3.7765e+08	3.32319e+08	3.43497e+08	3.22516e+08	3.4973e+08	6.11074e+08	6.88328e+08	7.14958e+08	6.79739e+08	7.20388e+08	8.24166e+08	3.47015e+08	7.06442e+08	0.491214	2.53926e-07	2.79998
M261T239	261.12779	239.364000	diff	Met-Ile	[M-H]-	0.850185751191114			Organic acids and derivatives	Carboxylic acids and derivatives	Amino acids, peptides, and analogues	1.97056e+08	1.96808e+08	1.4639e+08	1.57595e+08	1.28047e+08	1.99259e+08	1.00972e+08	8.28016e+07	1.05943e+08	1.04804e+08	8.97158e+07	9.50282e+07	1.70859e+08	9.6544e+07	1.76975	0.000212061	1.05853
M210T237	210.07706	237.160000	diff	Methoxytyrosine	[M-H]-	0.917964379	HMDB0001434		Organic acids and derivatives	Carboxylic acids and derivatives	Amino acids, peptides, and analogues	8.04927e+07	8.14448e+07	6.39791e+07	7.62119e+07	5.5051e+07	8.86148e+07	1.20402e+07	7.90928e+06	8.56254e+06	8.66309e+06	7.6713e+06	7.7763e+06	7.42991e+07	8.77045e+06	8.47152	1.61216e-07	1.10485
M338T219	338.19745	219.320500	diff	Methylergonovine	[M-H]-	0.840443907872435	HMDB0000745	C00884	Alkaloids and derivatives	Ergoline and derivatives	Lysergic acids and derivatives	2.35281e+07	4.26867e+07	2.76349e+07	3.80753e+07	2.52072e+07	3.8731e+07	2.38145e+08	2.11101e+08	2.56962e+08	2.7198e+08	2.26862e+08	2.28164e+08	3.26439e+07	2.38869e+08	0.13666	1.10454e-09	2.08311
M95T161_3	94.98082	160.666500	diff	Methylphosphonic acid	[M-H]-	0.997634440459736		C20396	Organic acids and derivatives	Organic phosphonic acids and derivatives	Organic phosphonic acids	3.90977e+09	3.82185e+09	3.07402e+09	3.6412e+09	3.10436e+09	3.39517e+09	2.86911e+10	2.40896e+10	3.03779e+10	2.95388e+10	2.50184e+10	2.8079e+10	3.49106e+09	2.76325e+10	0.126339	5.032e-10	22.5282
M111T35_1	110.95799	35.057400	diff	Methylphosphonothioic acid o-ethyl ester	[M-H-C2H4]-	0.975909383						2.03027e+06	4.06193e+06	6.57301e+07	6.81086e+07	3.68822e+06	2.71536e+06	4.14935e+09	4.85417e+09	3.66332e+09	3.34901e+09	3.61521e+09	4.58813e+09	2.43891e+07	4.03653e+09	0.00604209	1.42e-08	9.11507
M147T225	147.06628	224.875000	diff	Mevalonic acid	[M-H]-	0.812254951469927	HMDB0059629	C00418	Lipids and lipid-like molecules	Fatty Acyls	Fatty acids and conjugates	2.95839e+07	1.82233e+07	2.73704e+07	2.17814e+07	2.14499e+07	3.13239e+07	1.10256e+08	6.01618e+07	6.76372e+07	6.17923e+07	1.54552e+08	6.84091e+07	2.49555e+07	8.71348e+07	0.286401	0.00259351	1.05876
M561T237	561.33065	237.227000	diff	Mgmg 18:2	[M+HCOO]-	0.810932486			Lipids and lipid-like molecules	Glycerolipids	Glycosylglycerols	1.64211e+09	1.58458e+09	1.65573e+09	1.5666e+09	1.72614e+09	1.78132e+09	6.23895e+08	9.07085e+08	1.0217e+09	1.00376e+09	7.16192e+08	6.72808e+08	1.65941e+09	8.24239e+08	2.01327	9.39398e-07	3.74203
M397T26	397.22605	25.740800	diff	Mitragynine	[M-H]-	0.88254980820146	HMDB0041933	C09226				3.94817e+08	3.90275e+08	3.99662e+08	3.83426e+08	3.83288e+08	3.9449e+08	9.10709e+07	1.04826e+08	7.75673e+07	8.60121e+07	9.60872e+07	9.59701e+07	3.90993e+08	9.19222e+07	4.25352	2.20929e-14	2.37738
M301T125_1	301.10421	124.530000	diff	Morin	M-H	0.78804532	HMDB0030796	C10105	Phenylpropanoids and polyketides	Flavonoids	Flavones	3.7863e+08	4.25689e+08	2.48641e+08	3.32339e+08	3.67008e+08	3.611e+08	1.81538e+08	1.98041e+08	1.98047e+08	1.88068e+08	1.78172e+08	1.82059e+08	3.52234e+08	1.87654e+08	1.87704	5.10923e-05	1.61094
M209T477	209.03035	477.121000	diff	Mucic acid	[M-H]-	0.988619422759355	HMDB0000639	C00879	Organic oxygen compounds	Organooxygen compounds	Carbohydrates and carbohydrate conjugates	6.52693e+07	6.1233e+07	6.6238e+07	6.04269e+07	6.2016e+07	6.20929e+07	1.55905e+08	1.62452e+08	1.54803e+08	1.75404e+08	1.62935e+08	1.75067e+08	6.28793e+07	1.64428e+08	0.382413	1.22861e-10	1.49002
M179T192_1	179.03825	191.997000	diff	Myo-inositol	[M-H]-	0.780979401233238	HMDB0000211	C00137	Organic oxygen compounds	Organooxygen compounds	Alcohols and polyols	9.87939e+06	2.42697e+07	2.17773e+07	1.75944e+07	5.32656e+07	1.33513e+07	3.90066e+09	3.47982e+09	1.00481e+07	4.56458e+09	2.94165e+09	8.0842e+06	2.33563e+07	2.48414e+09	0.00940215	0.0126796	5.98378
M227T48	227.20168	48.097600	diff	Myristic acid	[M-H]-	0.999828501833447	HMDB0000806	C06424	Lipids and lipid-like molecules	Fatty Acyls	Fatty acids and conjugates	3.95922e+09	3.41595e+09	3.4641e+09	2.71446e+09	3.16802e+09	3.56037e+09	1.89626e+09	1.87828e+09	2.1047e+09	2.44026e+09	2.24028e+09	2.29939e+09	3.38036e+09	2.1432e+09	1.57725	7.77466e-05	4.31474
M266T218	266.13981	218.358000	diff	N-(-)-jasmonoyl glycine	[M-H]-	0.864119292			Organic acids and derivatives	Carboxylic acids and derivatives	Amino acids, peptides, and analogues	1.13276e+07	1.1306e+07	8.72268e+06	8.95313e+06	1.16748e+07	1.12139e+07	1.85174e+08	1.98506e+08	2.01655e+08	2.09419e+08	1.94266e+08	1.79073e+08	1.0533e+07	1.94682e+08	0.0541036	2.06786e-12	1.9679
M265T28	265.07509	28.134800	diff	N-(4-aminobenzoyl)-l-glutamic acid	[M-H]-	0.851629975166274			Organic acids and derivatives	Carboxylic acids and derivatives	Amino acids, peptides, and analogues	1.2758e+10	1.20797e+10	1.24714e+10	1.26312e+10	1.26736e+10	1.26043e+10	1.97056e+09	2.14452e+09	1.75555e+09	1.76192e+09	1.99873e+09	2.0187e+09	1.25364e+10	1.94166e+09	6.45652	6.74567e-16	14.2298
M256T302	256.05933	301.679000	diff	N-acetyl-d-glucosamine	[M+Cl]-	0.947787407552642	HMDB0000215	C00140	Organic oxygen compounds	Organooxygen compounds	Carbohydrates and carbohydrate conjugates	1.03294e+09	1.31275e+09	9.97395e+08	1.11995e+09	1.11596e+09	1.01372e+09	1.04406e+09	2.05834e+09	1.72157e+09	1.86364e+09	1.97081e+09	1.16572e+09	1.09879e+09	1.63736e+09	0.671073	0.0141557	3.2407
M300T168	300.03955	167.636000	diff	N-acetyl-d-glucosamine 6-phosphate	[M-H]-	0.98207489854229	HMDB0001062	C00357	Organic oxygen compounds	Organooxygen compounds	Carbohydrates and carbohydrate conjugates	1.67395e+09	1.5017e+09	2.99152e+09	2.45348e+09	1.80074e+09	4.59774e+09	3.0729e+09	4.36124e+09	4.83103e+09	4.72893e+09	2.70319e+09	5.49519e+09	2.50319e+09	4.19874e+09	0.596176	0.0262415	5.25969
M190T87	190.05092	86.581800	diff	N-acetyl-l-methionine	[M-H]-	0.850186227	HMDB0011745	C02712	Organic acids and derivatives	Carboxylic acids and derivatives	Amino acids, peptides, and analogues	1.12837e+09	1.09412e+09	9.68733e+08	8.93022e+08	1.38558e+09	1.01486e+09	3.27559e+08	2.74112e+08	3.82626e+08	3.56032e+08	2.33228e+08	5.71064e+08	1.08078e+09	3.57437e+08	3.0237	6.86561e-06	3.5456
M220T302	220.08259	302.339000	diff	N-acetylglucosamine	[M-H]-	0.978398015059694	HMDB0000215	C00140	Organic oxygen compounds	Organooxygen compounds	Carbohydrates and carbohydrate conjugates	2.50209e+08	2.62708e+08	2.47945e+08	2.53541e+08	2.42002e+08	2.59014e+08	5.33121e+08	2.981e+08	3.14482e+08	2.9483e+08	3.01475e+08	5.18137e+08	2.5257e+08	3.76691e+08	0.670496	0.0254578	1.53521
M300T482	300.04916	482.456500	diff	N-Acetylglucosamine 1-phosphate	[M-H]-	0.995875679119142	HMDB0001367	C04256	Organic oxygen compounds	Organooxygen compounds	Carbohydrates and carbohydrate conjugates	1.10404e+07	1.09636e+07	1.16905e+07	1.0726e+07	1.12736e+07	1.41907e+07	7.08261e+07	7.0017e+07	7.22955e+07	7.30618e+07	6.10165e+07	6.15932e+07	1.16474e+07	6.8135e+07	0.170947	2.47508e-10	1.09281
M196T361	196.07276	360.512500	diff	N-acetylhistidine	[M-H]-	0.902032254	HMDB0014748	C02997	Organic acids and derivatives	Carboxylic acids and derivatives	Amino acids, peptides, and analogues	2.67367e+08	2.52011e+08	2.42577e+08	2.3726e+08	2.3421e+08	2.71148e+08	1.16199e+08	1.20859e+08	1.29331e+08	1.18744e+08	1.29163e+08	1.23904e+08	2.50762e+08	1.23033e+08	2.03816	3.64659e-09	1.50089
M294T46	294.07723	46.200850	diff	N-acetylsulfamethoxazole	[M-H]-	0.919687665206716	HMDB0013854	C13061	Benzenoids	Benzene and substituted derivatives	Benzenesulfonamides	1.32911e+08	3.68368e+08	3.24365e+08	1.00543e+08	1.1478e+08	1.23741e+08	4.9721e+07	4.24793e+07	4.73164e+07	1.5583e+08	3.39325e+07	4.96136e+07	1.94118e+08	6.31488e+07	3.07398	0.0308176	1.23108
M290T402_2	290.08816	402.306000	diff	N-fructosyl pyroglutamate	[M-H]-	0.933550939			Organic acids and derivatives	Carboxylic acids and derivatives	Amino acids, peptides, and analogues	1.44009e+10	1.43881e+10	1.39521e+10	1.37971e+10	1.38259e+10	1.43018e+10	4.62777e+08	5.43444e+08	5.52157e+08	5.45856e+08	5.43204e+08	5.53862e+08	1.4111e+10	5.3355e+08	26.4474	5.38578e-17	16.2042
M324T185	324.10891	184.707000	diff	N-glycolylneuraminic acid	[M-H]-	0.748151002	HMDB0000833	C03410	Organic oxygen compounds	Organooxygen compounds	Carbohydrates and carbohydrate conjugates	1.80102e+06	2.37283e+06	960430	1.3331e+07	2.52314e+06	1.54452e+06	6.57207e+08	6.17781e+08	7.67869e+08	6.08986e+08	5.74906e+08	1.8508e+08	3.75549e+06	5.68638e+08	0.00660436	4.00319e-05	3.29977
M483T84	483.08126	83.905200	diff	N2-trifluoroacetyl-l-glutamine	[2M-H]-	0.910555425			Organic acids and derivatives	Carboxylic acids and derivatives	Amino acids, peptides, and analogues	9.80936e+07	9.54116e+07	9.68192e+07	9.51186e+07	9.76955e+07	9.44642e+07	2.51733e+07	2.7812e+07	2.91209e+07	2.76546e+07	2.6351e+07	2.73298e+07	9.62671e+07	2.72403e+07	3.534	1.34082e-15	1.13815
M284T124	284.08884	124.006000	diff	N4-acetylcytidine	[M-H]-	0.715051329	HMDB0005923		Nucleosides, nucleotides, and analogues	Pyrimidine nucleosides		6.7839e+08	7.50841e+08	5.60577e+08	5.00137e+08	4.862e+08	5.70124e+08	2.68365e+08	2.4854e+08	3.2587e+08	3.06883e+08	2.75828e+08	2.58748e+08	5.91045e+08	2.80706e+08	2.10557	3.51713e-05	2.28191
M321T63	321.12446	63.348700	diff	Neobavaisoflavone	[M-H]-	0.866084022482376			Phenylpropanoids and polyketides	Isoflavonoids	Isoflav-2-enes	2.2266e+08	1.95205e+08	1.9015e+08	4.03291e+08	2.07662e+08	1.7937e+08	586030	2.38768e+06	405828	1.45956e+06	3.49654e+06	2.19202e+06	2.33056e+08	1.75461e+06	132.825	5.45322e-05	2.03173
M290T37	290.03394	36.528800	diff	Nicotinate d-ribonucleotide	[M-H-CO2]-	0.725282433	HMDB0001132	C01185	Nucleosides, nucleotides, and analogues	Pyridine nucleotides	Nicotinic acid nucleotides	3.59034e+08	3.63806e+08	3.59707e+08	3.913e+08	3.79103e+08	3.06314e+08	1.17518e+08	1.36099e+08	1.29194e+08	1.49948e+08	1.39126e+08	1.40229e+08	3.59877e+08	1.35352e+08	2.65882	7.2212e-09	2.02115
M179T324_2	179.04621	324.441000	diff	Nicotinuric acid	[M-H]-	0.989981888290144	HMDB0003269	C05380	Organic acids and derivatives	Carboxylic acids and derivatives	Amino acids, peptides, and analogues	4.97667e+08	5.09405e+08	4.5721e+08	5.39913e+08	4.43689e+08	5.17531e+08	3.98879e+08	1.45661e+08	1.59625e+08	1.53824e+08	1.42634e+08	1.83662e+08	4.94236e+08	1.97381e+08	2.50397	4.53853e-05	2.21754
M281T35	281.07001	35.109550	diff	Niflumic acid	[M-H]-	0.876224654692433	HMDB0015573	C13698	Benzenoids	Benzene and substituted derivatives	Trifluoromethylbenzenes	1.01169e+09	8.84073e+08	1.10911e+09	1.10773e+09	1.13776e+09	8.0207e+08	6.24738e+08	5.01908e+08	5.52795e+08	5.2952e+08	5.66545e+08	6.74669e+08	1.00874e+09	5.75029e+08	1.75424	3.71556e-05	2.64784
M281T240	281.24851	239.885000	diff	Oleic acid	[M-H]-	0.999941748170772	HMDB0000207	C00712	Lipids and lipid-like molecules	Fatty Acyls	Fatty acids and conjugates	1.15711e+09	1.20569e+09	9.97643e+08	1.03681e+09	9.81501e+08	1.11572e+09	6.19267e+08	6.16262e+08	6.93165e+08	7.03941e+08	6.44107e+08	6.33328e+08	1.08241e+09	6.51678e+08	1.66096	8.41687e-07	2.6478
M371T505	371.08308	505.180000	diff	Oleoside 11-methyl ester	[M-H-CH4O]-	0.88736109773104			Lipids and lipid-like molecules	Prenol lipids	Terpene glycosides	4.91255e+06	4.00898e+06	4.88137e+06	2.97183e+06	2.87659e+06	4.89773e+06	6.37301e+07	6.46819e+07	6.49567e+07	6.76955e+07	6.50956e+07	5.96747e+07	4.09151e+06	6.43057e+07	0.0636259	1.46079e-13	1.12631
M155T255	155.00197	254.564000	diff	Orotate	[M-H]-	0.988842217056789	HMDB0000226	C00295	Organoheterocyclic compounds	Diazines	Pyrimidines and pyrimidine derivatives	3.01069e+08	2.92488e+08	2.96302e+08	2.91179e+08	2.84565e+08	2.85305e+08	3.41157e+08	3.35326e+08	3.62015e+08	3.42912e+08	3.43792e+08	3.43335e+08	2.91818e+08	3.44756e+08	0.846447	3.52493e-07	1.23713
M345T51	345.08560	50.613400	diff	Oryzalin	[M-H]-	0.998248346691454		C18877	Benzenoids	Benzene and substituted derivatives	Aniline and substituted anilines	1.63043e+08	1.65365e+08	7.27736e+07	7.8482e+07	1.5983e+08	6.69441e+07	3.01916e+08	1.25332e+08	2.83617e+08	2.69427e+08	1.91192e+08	1.82324e+08	1.1774e+08	2.25635e+08	0.521815	0.011345	1.35551
M487T205	487.13139	204.846000	diff	Oxyresveratrol	[2M-H]-	0.94783965	HMDB0128505	C10273				7.61632e+08	7.21526e+08	1.13729e+09	7.83582e+08	7.8575e+08	6.66972e+08	5.72966e+08	6.69472e+08	5.06996e+08	5.94387e+08	6.03718e+08	2.88007e+08	8.09459e+08	5.39258e+08	1.50106	0.0113247	1.66122
M227T291	227.10381	291.109000	diff	Ozagrel	[M-H]-	0.829467023795644			Phenylpropanoids and polyketides	Cinnamic acids and derivatives	Cinnamic acids	2.10989e+07	1.99712e+07	1.94282e+07	1.99943e+07	2.00368e+07	2.06987e+07	1.20447e+08	1.18941e+08	1.20796e+08	1.23315e+08	1.13574e+08	1.24075e+08	2.02047e+07	1.20191e+08	0.168104	1.99521e-14	1.45867
M149T338	149.04545	338.276000	diff	P-coumaryl alcohol	[M-H]-	0.909358559081432	HMDB0003654	C02646				2.2855e+08	2.34786e+08	2.33319e+08	3.35346e+08	2.27388e+08	2.33049e+08	4.22777e+08	3.36262e+08	4.19455e+08	4.33372e+08	4.45975e+08	3.6809e+08	2.4874e+08	4.04322e+08	0.615202	8.59503e-05	1.83674
M218T321_2	218.10337	320.963000	diff	Pantothenate	[M-H]-	0.992147423396972	HMDB0000210	C00864	Organic oxygen compounds	Organooxygen compounds	Alcohols and polyols	1.17446e+09	1.10635e+09	1.22408e+09	1.13747e+09	1.15965e+09	1.02907e+09	1.58426e+09	1.84898e+09	1.50739e+09	1.54546e+09	1.86444e+09	1.67784e+09	1.13851e+09	1.6714e+09	0.681175	1.52651e-05	3.50979
M841T193	840.57543	192.971000	diff	Pc 36:4	[M+CH3COOH-H]-	0.979964538			Lipids and lipid-like molecules	Glycerophospholipids	Glycerophosphocholines	6.4603e+08	4.0913e+08	7.41629e+08	6.99259e+08	7.27831e+08	4.39399e+08	4.81073e+08	3.88356e+08	4.47918e+08	4.69588e+08	3.7597e+08	4.55684e+08	6.10546e+08	4.36432e+08	1.39895	0.0201688	1.40508
M263T44	263.02320	43.820900	diff	Pentachlorophenol	[M-H]-	0.711704735374348	HMDB0041974	C02575	Benzenoids	Phenols	Halophenols	3.56662e+08	3.43908e+08	3.53174e+08	3.56793e+08	3.33127e+08	3.33603e+08	1.25732e+08	1.10797e+08	1.01847e+08	1.05751e+08	9.56929e+07	1.03533e+08	3.46211e+08	1.07226e+08	3.22881	3.08723e-12	2.11081
M842T99	841.51285	98.965700	diff	Pg 42:10	[M-H]-	0.792762357						2.10355e+06	2.33154e+06	482710	1.07224e+06	2.24581e+07	1.68622e+06	2.1393e+08	2.48394e+08	2.07699e+08	2.13865e+08	1.60485e+08	1.99137e+08	5.02239e+06	2.07252e+08	0.0242333	1.24394e-08	2.04998
M597T285_2	597.30390	285.174000	diff	Phe-met-arg-phe-amide	[M-H]-	0.773526358			Organic acids and derivatives	Carboxylic acids and derivatives	Amino acids, peptides, and analogues	9.53479e+08	9.29949e+08	8.87318e+08	8.60064e+08	8.45065e+08	9.34906e+08	4.90862e+08	4.62559e+08	5.10927e+08	5.36362e+08	4.83869e+08	4.98034e+08	9.01797e+08	4.97102e+08	1.81411	2.69577e-09	2.63534
M366T431	366.04539	431.027500	diff	Phenol, 2-[[[2-(4-bromo-2,5-dimethoxyphenyl)ethyl]amino]methyl]-	[M-H+2i]-	0.938152226			Benzenoids	Benzene and substituted derivatives	Methoxybenzenes	5.50704e+07	5.81437e+07	5.67697e+07	5.8095e+07	5.83096e+07	5.81245e+07	2.00066e+08	1.99124e+08	1.99375e+08	2.12146e+08	2.02672e+08	2.11194e+08	5.74188e+07	2.04096e+08	0.281332	5.1844e-14	1.77906
M253T358	253.09291	357.756500	diff	Phomalone	[M-H]-	0.77769386			Organic oxygen compounds	Organooxygen compounds	Carbonyl compounds	1.73398e+08	1.75347e+08	1.84376e+08	1.6469e+08	1.87259e+08	1.89921e+08	9.37049e+07	9.53287e+07	9.14845e+07	8.05721e+07	8.63171e+07	8.53392e+07	1.79165e+08	8.87911e+07	2.01783	2.37575e-09	1.25941
M97T26	96.96000	26.192100	diff	Phosphoric acid	[M-H]-	0.985381835	HMDB0000973	C00009	Homogeneous non-metal compounds	Non-metal oxoanionic compounds	Non-metal phosphates	7.73557e+08	6.94872e+08	7.35935e+08	6.90057e+08	7.42166e+08	7.48569e+08	2.61102e+08	2.29494e+08	2.3373e+08	2.37055e+08	2.28271e+08	2.69641e+08	7.30859e+08	2.43215e+08	3.00499	1.86492e-11	3.00516
M834T245	833.51793	245.200000	diff	Pi 34:2	[M-H]-	0.903632011			Lipids and lipid-like molecules	Glycerophospholipids	Glycerophosphoinositols	1.75497e+08	1.67799e+08	1.42824e+08	1.73949e+08	1.35585e+08	1.61484e+08	3.39005e+08	2.61997e+08	2.99375e+08	3.00515e+08	2.52178e+08	3.19999e+08	1.59523e+08	2.95511e+08	0.53982	4.33328e-06	1.72273
M860T243	859.53299	243.179000	diff	Pi 36:3	[M-H]-	0.795209392179271						1.44307e+08	1.3722e+08	1.26088e+08	1.44462e+08	1.1666e+08	1.48667e+08	2.69201e+08	2.12609e+08	2.44606e+08	2.47147e+08	2.1253e+08	2.56713e+08	1.36234e+08	2.40468e+08	0.566537	2.15087e-06	1.51723
M858T243	857.51792	243.299000	diff	Pi 36:4	[M-H]-	0.715840028			Lipids and lipid-like molecules	Glycerophospholipids	Glycerophosphoinositols	9.31238e+07	9.4723e+07	8.04156e+07	9.17133e+07	8.09684e+07	9.281e+07	1.59794e+08	1.29491e+08	1.53937e+08	1.46274e+08	1.28443e+08	1.55556e+08	8.8959e+07	1.45583e+08	0.611055	3.36515e-06	1.12439
M855T211	855.49265	210.526000	diff	Pi 36:5	[M-H]-	0.707322549			Lipids and lipid-like molecules	Glycerophospholipids	Glycerophosphoinositols	1.43373e+08	2.20907e+08	1.62358e+08	2.03865e+08	1.96673e+08	2.06059e+08	1.27411e+08	1.33941e+08	8.24405e+07	7.90659e+07	9.09688e+07	1.21018e+08	1.88873e+08	1.05808e+08	1.78506	0.00034439	1.11421
M309T262	309.10135	262.181000	diff	Picrotin	[M-H]-	0.894689796419391		C09528				8.22341e+08	8.93601e+08	9.29351e+08	8.07877e+08	9.34474e+08	8.20936e+08	3.78208e+08	4.65252e+08	4.23866e+08	4.58819e+08	4.41036e+08	4.33462e+08	8.68097e+08	4.33441e+08	2.0028	1.66984e-08	2.75594
M459T54	459.10755	53.983250	diff	Podophyllotoxin	[M+HCOO]-	0.974208587119069		C10874	Lignans, neolignans and related compounds	Lignan lactones	Podophyllotoxins	1.49773e+08	8.53654e+07	1.38305e+08	1.39742e+08	1.15289e+08	1.17324e+08	5.00446e+07	4.79947e+07	3.4701e+07	3.6454e+07	3.86823e+07	4.70185e+07	1.243e+08	4.24825e+07	2.92591	8.96005e-06	1.19625
M569T121	569.42102	120.843000	diff	Podototarin	[M-H]-	0.920945734			Lipids and lipid-like molecules	Prenol lipids	Diterpenoids	8.95358e+08	8.68541e+08	7.33841e+08	7.6722e+08	7.34594e+08	7.54096e+08	2.67193e+08	2.19108e+08	2.37124e+08	1.94059e+08	2.07436e+08	2.03211e+08	7.92275e+08	2.21355e+08	3.5792	4.8494e-09	3.25335
M313T118_1	313.20206	118.175000	diff	Progesterone	[M-H]-	0.995343932008657	HMDB0001830	C00410	Lipids and lipid-like molecules	Steroids and steroid derivatives	Pregnane steroids	5.34984e+08	4.74502e+08	6.54198e+08	6.06802e+08	5.86864e+08	4.68825e+08	1.58163e+07	1.82149e+07	2.1026e+07	2.15272e+07	2.15992e+07	1.71768e+07	5.54362e+08	1.92267e+07	28.8329	7.6438e-09	3.19678
M415T284	415.25580	284.051000	diff	Propanoic acid, 2-[[4-[2-[[(cyclohexylamino)carbonyl](4-cyclohexylbutyl)amino]ethyl]phenyl]thio]-2-methyl-	[M-H-C4H6O2]-	0.822107936748567		C15622	Organosulfur compounds	Thioethers	Aryl thioethers	1.83942e+08	1.75464e+08	1.80746e+08	1.75495e+08	1.72012e+08	1.77291e+08	1.04228e+08	1.01017e+08	1.0116e+08	1.04751e+08	1.04421e+08	1.03541e+08	1.77492e+08	1.03186e+08	1.72011	2.37457e-12	1.12859
M391T32	391.06998	32.146600	diff	Propanoic acid, 2-methyl-2-[4-[[[[4-methyl-2-[4-(trifluoromethyl)phenyl]-5- thiazolyl]carbonyl]amino]methyl]phenoxy]-	[M-H-C4H6O2]-	0.912419976127345			Benzenoids	Benzene and substituted derivatives	Phenoxyacetic acid derivatives	6.29627e+09	5.72381e+09	6.61952e+09	6.48487e+09	6.8138e+09	6.00606e+09	6.93797e+08	7.32382e+08	6.31174e+08	6.1939e+08	6.2759e+08	7.15165e+08	6.32405e+09	6.69916e+08	9.44006	1.1317e-11	10.4108
M317T124	317.21222	123.677000	diff	Prostaglandin e1	[M-H-2H2O]-	0.996214845440465	HMDB0001442	C04741	Lipids and lipid-like molecules	Fatty Acyls	Eicosanoids	9.60388e+08	9.531e+08	9.09699e+08	8.64474e+08	8.56023e+08	6.91784e+08	463430	2.91172e+08	2.91172e+08	2.6239e+08	2.98709e+08	2.91172e+08	8.72578e+08	2.3918e+08	3.64821	1.43905e-06	3.36787
M309T228_2	309.20729	228.402000	diff	Prostaglandin f2.beta.	[M-H-C2H4O]-	0.952343137419829	HMDB0001483	C02314	Lipids and lipid-like molecules	Fatty Acyls	Eicosanoids	2.46624e+07	2.63514e+07	2.61333e+07	2.36318e+07	1.94256e+07	2.30175e+07	3.23425e+08	3.36924e+08	3.44874e+08	3.49164e+08	3.40495e+08	3.38277e+08	2.38703e+07	3.3886e+08	0.070443	1.36398e-15	2.57758
M785T241	784.51270	241.441000	diff	Ps 36:3	[M-H]-	0.712765593			Lipids and lipid-like molecules	Glycerophospholipids	Glycerophosphoserines	2.40725e+08	2.22223e+08	1.79739e+08	2.28894e+08	1.66167e+08	2.18128e+08	4.40162e+08	3.66368e+08	4.24948e+08	4.25422e+08	3.76734e+08	4.6058e+08	2.09313e+08	4.15702e+08	0.503516	8.28938e-07	2.11958
M87T179	87.00871	178.583000	diff	Pyruvate	[M-H]-	0.998963424752391	HMDB0000243	C00022	Organic acids and derivatives	Keto acids and derivatives	Alpha-keto acids and derivatives	7.07234e+09	6.51788e+09	5.28355e+09	6.30013e+09	5.27027e+09	6.03947e+09	1.19037e+10	9.99294e+09	5.74321e+09	1.16213e+10	9.8534e+09	1.07694e+10	6.08061e+09	9.98065e+09	0.609239	0.00223787	8.80468
M315T35	315.07554	35.325050	diff	Quercetin 3'-methyl ether	[M-H]-	0.998256181695905	HMDB0002655	C10084	Phenylpropanoids and polyketides	Flavonoids	Flavones	1.86734e+08	1.65627e+08	1.78486e+08	1.93374e+08	1.84628e+08	1.59101e+08	7.0796e+08	7.29631e+08	7.10394e+08	6.73326e+08	6.72672e+08	7.15091e+08	1.77992e+08	7.01513e+08	0.253726	3.8216e-13	3.35257
M191T381_2	191.05612	381.317000	diff	Quinate	[M-H]-	0.999748393605624	HMDB0003072	C00296	Organic oxygen compounds	Organooxygen compounds	Alcohols and polyols	7.45626e+08	7.82818e+08	7.95485e+08	7.8092e+08	8.02313e+08	7.88834e+08	5.2789e+09	5.3113e+09	5.10452e+09	5.33008e+09	5.41898e+09	5.3147e+09	7.82666e+08	5.29308e+09	0.147866	1.55664e-16	9.78895
M122T268	122.02475	267.515000	diff	Quinolinate	[M-H-CO2]-	0.999498861843697	HMDB0000232	C03722	Organoheterocyclic compounds	Pyridines and derivatives	Pyridinecarboxylic acids and derivatives	5.36407e+08	5.63539e+08	6.35119e+08	5.86305e+08	6.38479e+08	5.9867e+08	7.33757e+08	8.19281e+08	6.25865e+08	6.34793e+08	8.2237e+08	6.42378e+08	5.93087e+08	7.13074e+08	0.831732	0.015089	1.65395
M326T214	326.17217	213.646000	diff	Rac-5-carboxy-desisopropyltolterodine methyl ester	[M-H]-	0.858405461485874			Benzenoids	Benzene and substituted derivatives	Diphenylmethanes	8.07714e+08	7.72021e+08	7.75685e+08	9.40339e+08	6.42588e+08	7.53685e+08	3.71725e+08	2.45214e+08	3.12126e+08	2.97448e+08	2.11954e+08	3.18163e+08	7.82005e+08	2.92772e+08	2.67104	8.18666e-07	2.9414
M353T25_2	353.19984	24.924700	diff	Rauwolscine	[M-H]-	0.985289947389739						4.38341e+08	4.4262e+08	4.56384e+08	4.13271e+08	4.31533e+08	4.49773e+08	8.06835e+07	8.47251e+07	7.14771e+07	7.46373e+07	7.97829e+07	7.77317e+07	4.38654e+08	7.81729e+07	5.61133	8.49033e-14	2.61938
M233T28	233.01250	28.408600	diff	Riluzole	[M-H]-	0.774376356394782	HMDB0014878	C07937				5.15209e+09	4.83523e+09	5.30145e+09	5.17793e+09	5.33728e+09	5.09556e+09	5.8173e+08	5.81951e+08	5.45888e+08	5.48016e+08	5.80967e+08	5.73285e+08	5.14992e+09	5.68639e+08	9.05657	2.76778e-14	9.37753
M137T43	137.02438	43.448950	diff	Salicylic acid	[M-H]-	0.997548726894051	HMDB0001895	C00805	Benzenoids	Benzene and substituted derivatives	Benzoic acids and derivatives	7.32791e+07	6.35786e+07	6.95345e+07	7.14005e+07	6.98969e+07	6.86511e+07	4.81631e+08	4.81562e+08	4.33207e+08	3.99769e+08	4.17838e+08	4.55165e+08	6.93901e+07	4.44862e+08	0.155981	1.08207e-10	2.81725
M194T212	194.04583	212.443000	diff	Salicyluric acid	[M-H]-	0.986580908025519	HMDB0000840	C07588	Benzenoids	Benzene and substituted derivatives	Benzoic acids and derivatives	3.92757e+08	3.76066e+08	3.57501e+08	4.16588e+08	3.65683e+08	3.73148e+08	1.06442e+09	8.50813e+08	8.61104e+08	7.77221e+08	8.12171e+08	9.61596e+08	3.80291e+08	8.87887e+08	0.42831	4.52994e-07	3.30891
M236T222	236.09291	221.502000	diff	Sepiapterin	[M-H]-	0.742339315201505	HMDB0000238	C00835	Organoheterocyclic compounds	Pteridines and derivatives	Pterins and derivatives	2.69268e+08	2.64113e+08	2.6812e+08	2.23132e+08	2.61107e+08	2.52579e+08	2.66626e+08	3.41694e+08	3.31788e+08	3.34341e+08	3.20974e+08	2.72537e+08	2.56387e+08	3.11326e+08	0.82353	0.00481755	1.17715
M223T203	223.06118	203.086000	diff	Sinapic acid	[M-H]-	0.968454884647151	HMDB0127488	C08550	Phenylpropanoids and polyketides	Cinnamic acids and derivatives	Hydroxycinnamic acids and derivatives	8.28284e+06	1.32369e+07	1.2063e+07	6.07712e+06	8.50077e+06	8.53518e+06	9.10371e+07	1.06798e+08	1.00763e+08	9.08473e+07	1.11906e+08	8.22504e+07	9.44931e+06	9.72671e+07	0.097148	4.04332e-09	1.35581
M339T362	339.07173	361.504500	diff	Sinapoyl malate	[M-H]-	0.953353502581647		C02887	Phenylpropanoids and polyketides	Cinnamic acids and derivatives	Hydroxycinnamic acids and derivatives	2.37269e+07	2.65998e+07	1.96978e+07	2.60332e+07	2.36614e+07	2.4806e+07	1.81101e+08	2.78931e+08	1.48549e+08	1.09004e+08	1.78781e+08	1.19795e+08	2.40875e+07	1.6936e+08	0.142227	0.000172042	1.64345
M209T369_3	209.06666	368.884000	diff	Sinapyl alcohol	[M-H]-	0.874191245065391	HMDB0013070	C02325	Benzenoids	Phenols	Methoxyphenols	3.11127e+09	3.09998e+09	3.36609e+09	3.1891e+09	3.18987e+09	3.13334e+09	5.96872e+09	6.11373e+09	5.88547e+09	5.93607e+09	5.9702e+09	5.99918e+09	3.18161e+09	5.97889e+09	0.53214	9.46596e-14	7.97475
M214T432_2	214.04862	431.978000	diff	sn-Glycerol 3-phosphoethanolamine	[M-H]-	0.996207442141205			Lipids and lipid-like molecules	Glycerophospholipids	Glycerophosphoethanolamines	2.06049e+09	2.02458e+09	1.96517e+09	2.05121e+09	1.99327e+09	2.0062e+09	6.49682e+08	6.41602e+08	6.59324e+08	6.50161e+08	6.22616e+08	6.46313e+08	2.01682e+09	6.4495e+08	3.1271	8.55872e-16	5.05743
M415T31	415.07015	31.410400	diff	Spiro[3h-indole-3,3'-pyrrolidine]-1(2h)-acetic acid, 5-chloro-1'-[(2-fluorophenyl)methyl]-2,2',5'-trioxo-	[M-H]-	0.874751802			Organic acids and derivatives	Carboxylic acids and derivatives	Amino acids, peptides, and analogues	4.48107e+07	3.70311e+07	4.24898e+07	4.27285e+07	4.50203e+07	4.12663e+07	1.55847e+08	1.62747e+08	1.20682e+08	8.76632e+07	1.8782e+08	1.56539e+08	4.22244e+07	1.45216e+08	0.290769	3.31315e-05	1.42638
M173T203	173.08186	202.656000	diff	Suberic acid	[M-H]-	0.860741378815447	HMDB0000893	C08278	Lipids and lipid-like molecules	Fatty Acyls	Fatty acids and conjugates	2.52846e+06	3.52852e+06	670949	3.13429e+06	2.1915e+06	2.9046e+06	2.41846e+08	1.95548e+08	1.75194e+08	2.53752e+08	1.57791e+08	1.81804e+08	2.49305e+06	2.00989e+08	0.0124039	1.77714e-07	2.01956
M117T428_1	117.01934	428.479500	diff	Succinate	[M-H]-	0.999806067225305	HMDB0000254	C00042	Organic acids and derivatives	Carboxylic acids and derivatives	Dicarboxylic acids and derivatives	1.44789e+09	1.42483e+09	1.39151e+09	1.37452e+09	1.3777e+09	1.46396e+09	1.53551e+09	1.5382e+09	1.51715e+09	1.56442e+09	1.55728e+09	1.57049e+09	1.4134e+09	1.54717e+09	0.913537	1.76312e-05	2.19151
M101T411	101.02439	411.415000	diff	Succinic semialdehyde	[M-H]-	0.999110687950562	HMDB0001259	C00232	Lipids and lipid-like molecules	Fatty Acyls	Fatty acids and conjugates	5.87949e+08	5.87701e+08	5.58821e+08	5.8082e+08	5.66606e+08	5.59694e+08	7.59415e+08	7.5749e+08	7.7239e+08	7.62111e+08	7.675e+08	7.44377e+08	5.73599e+08	7.60547e+08	0.754192	9.17832e-11	2.18887
M165T307	165.01929	306.854500	diff	Terephthalic acid	[M-H]-	0.927952363935262	HMDB0002428	C06337	Benzenoids	Benzene and substituted derivatives	Benzoic acids and derivatives	2.33576e+07	2.54819e+07	2.64951e+07	2.62262e+07	3.05996e+07	2.44121e+07	1.46636e+08	1.3871e+08	2.00452e+08	1.52255e+08	2.62029e+08	2.23129e+08	2.60954e+07	1.87202e+08	0.139397	1.24162e-05	1.79814
M349T23_2	349.24132	23.155600	diff	Tetrahydrocorticosterone	[M-H]-	0.997140380217934	HMDB0000268	C05476	Lipids and lipid-like molecules	Steroids and steroid derivatives	Hydroxysteroids	7.58718e+08	6.95368e+08	6.73885e+08	6.40209e+08	6.6334e+08	6.95539e+08	1.06059e+08	1.01082e+08	1.13233e+08	1.0778e+08	1.0579e+08	1.03957e+08	6.87843e+08	1.06317e+08	6.46974	8.61949e-12	3.32904
M241T272	241.11938	271.635000	diff	Thiopental	[M-H]-	0.838518452848751	HMDB0014737	C07521	Organoheterocyclic compounds	Diazines	Pyrimidines and pyrimidine derivatives	7.45172e+07	7.41832e+07	7.01366e+07	6.97955e+07	7.05827e+07	7.45986e+07	2.74385e+08	2.87894e+08	3.00225e+08	2.9035e+08	2.82118e+08	2.79089e+08	7.23023e+07	2.85677e+08	0.253091	9.37202e-14	2.14041
M125T88	125.03567	87.753000	diff	Thymine	[M-H]-	0.999679506615007	HMDB0000262	C00178	Organoheterocyclic compounds	Diazines	Pyrimidines and pyrimidine derivatives	2.4309e+09	2.35133e+09	2.48915e+09	2.42224e+09	2.47988e+09	2.45059e+09	7.67431e+08	7.39694e+08	7.56998e+08	7.2797e+08	7.38467e+08	6.87178e+08	2.43735e+09	7.3629e+08	3.31031	5.58069e-15	5.64112
M367T343	367.10473	342.726000	diff	Trans-3'-hydroxycotinine o-.beta.-d-glucuronide	[M-H]-	0.980846490653031			Organic oxygen compounds	Organooxygen compounds	Carbohydrates and carbohydrate conjugates	7.76611e+07	1.32129e+08	8.07477e+07	1.52557e+08	1.01958e+08	8.17639e+07	1.59622e+08	1.64068e+08	1.46435e+08	1.61465e+08	1.63854e+08	1.76762e+08	1.0447e+08	1.62034e+08	0.644737	0.00154005	1.09649
M356T209	356.18223	209.393000	diff	Trans-epoxysuccinyl-l-leucylamido(4-guanidino)butane	[M-H]-	0.82760890460924		C01341	Organoheterocyclic compounds	Epoxides	Oxirane carboxylic acids and derivatives	2.02308e+08	1.94643e+08	1.22678e+08	2.09865e+08	2.33627e+08	1.85611e+08	6.52724e+07	7.17437e+07	6.21489e+07	7.03729e+07	7.37795e+07	6.02564e+07	1.91455e+08	6.72623e+07	2.8464	1.12922e-05	1.46365
M341T364	341.09088	363.815000	diff	Trehalose	[M-H]-	0.958506385845692	HMDB0000975	C01083	Organic oxygen compounds	Organooxygen compounds	Carbohydrates and carbohydrate conjugates	8.78146e+06	9.25411e+06	7.98715e+06	8.22025e+06	7.87448e+06	8.99176e+06	1.09124e+09	1.1032e+09	1.06962e+09	9.88259e+08	1.03275e+09	9.81393e+08	8.5182e+06	1.04441e+09	0.00815598	3.18545e-13	4.65567
M213T51	213.18605	50.635200	diff	Tridecanoic acid (Tridecylic acid)	[M-H]-	0.996123864	HMDB0000910	C17076	Lipids and lipid-like molecules	Fatty Acyls	Fatty acids and conjugates	1.54543e+08	1.5485e+08	1.55179e+08	1.27613e+08	1.4418e+08	1.42096e+08	8.15631e+07	8.61836e+07	8.19581e+07	8.20103e+07	8.20832e+07	8.09541e+07	1.4641e+08	8.24588e+07	1.77556	5.9243e-08	1.04107
M251T292	251.10376	291.811000	diff	Tyr-Ala	[M-H]-	0.98946279744764			Organic acids and derivatives	Carboxylic acids and derivatives	Amino acids, peptides, and analogues	1.50002e+08	1.41078e+08	5.29377e+07	1.38893e+08	1.35302e+08	1.50289e+08	4.78737e+07	4.69077e+07	8.10066e+07	5.52818e+07	4.54107e+07	5.25683e+07	1.28084e+08	5.48415e+07	2.33552	0.00109443	1.03832
M606T473_2	606.07440	472.974000	diff	Udp-n-acetylglucosamine	[M-H]-	0.983807910216391	HMDB0000290	C00043	Nucleosides, nucleotides, and analogues	Pyrimidine nucleotides	Pyrimidine nucleotide sugars	1.53425e+08	1.56534e+08	1.53606e+08	1.49911e+08	1.45647e+08	1.51228e+08	3.44105e+08	3.40021e+08	3.43963e+08	3.46462e+08	3.39214e+08	3.3259e+08	1.51725e+08	3.41059e+08	0.444864	4.56013e-15	2.0506
M111T103_3	111.02001	103.197000	diff	Uracil	[M-H]-	0.999818627119851	HMDB0000300	C00106	Organoheterocyclic compounds	Diazines	Pyrimidines and pyrimidine derivatives	7.52867e+09	7.56036e+09	8.00294e+09	7.6269e+09	7.98431e+09	7.38944e+09	6.43142e+09	6.3604e+09	6.5319e+09	6.33026e+09	6.43181e+09	6.23514e+09	7.6821e+09	6.38682e+09	1.2028	3.9779e-07	3.74864
M167T372_2	167.02100	371.894000	diff	Uric acid	[M-H]-	0.996339408189168	HMDB0000289	C00366	Organoheterocyclic compounds	Imidazopyrimidines	Purines and purine derivatives	2.88196e+09	2.85523e+09	2.87542e+09	2.99571e+09	2.87377e+09	2.84973e+09	1.83909e+09	1.78636e+09	1.78216e+09	1.75219e+09	1.69918e+09	1.77115e+09	2.88864e+09	1.77169e+09	1.63044	3.19966e-12	4.33433
M243T205_2	243.06230	205.111000	diff	Uridine	[M-H]-	0.991054299806759	HMDB0000296	C00299	Nucleosides, nucleotides, and analogues	Pyrimidine nucleosides		1.30865e+10	1.33722e+10	1.60535e+10	1.40675e+10	1.48457e+10	1.32564e+10	1.27588e+10	1.358e+10	1.10266e+10	1.19524e+10	1.36411e+10	1.13746e+10	1.41136e+10	1.23889e+10	1.13922	0.0248886	2.35907
M359T188	359.27989	187.642000	diff	Ursocholanic acid	[M-H]-	0.899215890286172		C19642	Lipids and lipid-like molecules	Steroids and steroid derivatives	Bile acids, alcohols and derivatives	1.50196e+07	1.81876e+07	1.58716e+07	1.14765e+07	1.86036e+07	9.95067e+06	1.89398e+08	1.17255e+08	1.25519e+08	1.2001e+08	2.03552e+08	1.04128e+08	1.48516e+07	1.4331e+08	0.103632	2.15254e-05	1.59015
M175T63	175.02472	63.044300	diff	Vitamin c	[M-H]-	0.993224263503363	HMDB0000044	C00072	Organoheterocyclic compounds	Dihydrofurans	Furanones	9.15248e+06	1.2511e+07	1.01183e+07	8.13044e+06	1.14732e+07	1.09393e+07	8.97405e+08	7.87247e+08	7.6916e+08	1.23914e+09	1.03561e+09	8.74616e+08	1.03875e+07	9.33862e+08	0.0111231	1.63083e-07	4.35215
M151T261	151.02613	261.321500	diff	Xanthine	[M-H]-	0.999896130474797	HMDB0000292	C00385	Organoheterocyclic compounds	Imidazopyrimidines	Purines and purine derivatives	3.88591e+09	4.08868e+09	4.36841e+09	4.41108e+09	4.22479e+09	3.91817e+09	3.59091e+09	3.49573e+09	3.34639e+09	3.15894e+09	3.45457e+09	3.43748e+09	4.14951e+09	3.414e+09	1.21544	5.1801e-05	2.79966
M283T287	283.08574	287.027500	diff	Xanthosine	[M-H]-	0.89907657758898	HMDB0000299	C01762	Nucleosides, nucleotides, and analogues	Purine nucleosides		1.77663e+09	1.64527e+09	1.40953e+09	1.7008e+09	1.50742e+09	1.74238e+09	8.26572e+08	8.22741e+08	8.52051e+08	8.39611e+08	7.32909e+08	8.45836e+08	1.63034e+09	8.19953e+08	1.98833	1.16909e-07	3.72295

## Sheet: PS_vs_uf
ID	m/z	rt(s)	diff	Name	adduct	score	HMDB	KEGG	SuperClass	Class	SubClass	PS-1	PS-2	PS-3	PS-4	PS-5	PS-6	uf-1	uf-2	uf-3	uf-4	uf-5	uf-6	Average(PS)	Average(uf)	Fold change	p-value	VIP
M89T361	89.02437	361.232500	diff	.beta.-hydroxypropionic acid	[M-H]-	0.981526292737204	HMDB0000700	C01013	Organic acids and derivatives	Hydroxy acids and derivatives	Beta hydroxy acids and derivatives	3.89458e+07	4.23058e+07	3.73269e+07	3.7511e+07	3.33289e+07	3.54211e+07	7.16239e+07	7.64518e+07	7.22533e+07	7.68884e+07	7.68893e+07	7.05154e+07	3.74733e+07	7.41037e+07	0.505687	1.27029e-09	1.2052
M153T147	153.01994	146.638000	diff	.beta.-resorcylic acid	[M-H]-	0.998635947640178	HMDB0029666		Benzenoids	Benzene and substituted derivatives	Benzoic acids and derivatives	7.16153e+08	1.6052e+06	3.49571e+08	2.76033e+06	4.66277e+08	7.71054e+08	1.24909e+09	8.14461e+08	1.44468e+09	1.28279e+09	6.02663e+08	2.13437e+08	3.8457e+08	9.34518e+08	0.411517	0.0427192	4.1177
M409T210	409.30700	209.972500	diff	.beta.-tocotrienol	[M-H]-	0.900374756930591		C14154	Lipids and lipid-like molecules	Prenol lipids	Quinone and hydroquinone lipids	2.21018e+07	1.59235e+07	9.07477e+06	1.45734e+07	8.1588e+06	2.51709e+07	6.10836e+07	8.29026e+07	6.23239e+07	6.20813e+07	8.0689e+07	4.87811e+07	1.58339e+07	6.63102e+07	0.238785	7.65454e-06	1.38143
M171T135	170.99685	134.619500	diff	(-)-hydroxycitric acid lactone	[M-H-H2O]-	0.984582262			Organic acids and derivatives	Carboxylic acids and derivatives	Tricarboxylic acids and derivatives	1.79039e+09	1.95416e+09	1.97177e+09	1.86981e+09	2.02273e+09	1.85729e+09	9.79782e+08	8.85719e+08	8.82772e+08	7.70281e+08	8.68559e+08	1.03748e+09	1.91102e+09	9.04099e+08	2.11373	2.86062e-09	6.34865
M525T35	525.28897	35.223500	diff	(2s,3r,5r,10r,13r,14s,17s)-2,3,14-trihydroxy-10,13-dimethyl-17-[(2r,3r)-2,3,6-trihydroxy-6-methylheptan-2-yl]-2,3,4,5,9,11,12,15,16,17-decahydro-1h-cyclopenta[a]phenanthren-6-one	[M+FA-H]-	0.934430717			Lipids and lipid-like molecules	Steroids and steroid derivatives	Bile acids, alcohols and derivatives	2.66417e+08	2.74737e+08	2.16666e+08	2.46904e+08	2.09449e+08	2.24708e+08	1.49563e+08	1.48428e+08	1.46704e+08	1.62438e+08	1.64483e+08	8.24221e+07	2.39813e+08	1.4234e+08	1.6848	0.000156104	1.90238
M299T46	299.25920	45.720800	diff	(r)-2-hydroxystearic acid	[M-H]-	0.999760552434087			Lipids and lipid-like molecules	Fatty Acyls	Fatty acids and conjugates	9.22993e+08	1.25341e+09	1.08975e+09	7.96725e+08	1.67746e+09	2.88356e+08	3.68324e+09	4.27492e+09	4.04937e+09	3.42292e+09	3.95953e+09	6.75202e+09	1.00478e+09	4.357e+09	0.230613	8.54139e-05	11.1369
M178T240	178.05090	239.747000	diff	1-(3-pyridyl)-1-butanone-4-carboxylic acid	[M-H]-	0.995354866239611	HMDB0000992	C19569	Organic acids and derivatives	Keto acids and derivatives	Gamma-keto acids and derivatives	2.13313e+08	1.70326e+08	2.18428e+08	1.98389e+08	2.35069e+08	2.16479e+08	1.00164e+08	1.20688e+08	1.00354e+08	1.0341e+08	1.40202e+08	1.3538e+08	2.08668e+08	1.167e+08	1.78807	1.34189e-05	1.86655
M195T187_1	195.06629	186.716000	diff	1-(4-hydroxy-3,5-dimethoxyphenyl)ethanone	[M-H]-	0.876607031647874		C10664	Organic oxygen compounds	Organooxygen compounds	Carbonyl compounds	1.82733e+08	2.41184e+08	2.2071e+08	1.76859e+08	2.14055e+08	1.69596e+08	3.37109e+07	5.42223e+07	5.43594e+07	3.58182e+07	4.86227e+07	4.38714e+07	2.00856e+08	4.51008e+07	4.45349	1.64511e-07	2.47671
M176T316	176.09277	316.446000	diff	1-deoxy-1-(methylamino)-d-galactitol	[M-H-H2O]-	0.955754262			Organic oxygen compounds	Organooxygen compounds	Carbohydrates and carbohydrate conjugates	1.93213e+08	2.03859e+08	1.99062e+08	1.99016e+08	1.95172e+08	1.9925e+08	1.67318e+08	1.6641e+08	1.7416e+08	1.72224e+08	1.58627e+08	1.63461e+08	1.98262e+08	1.67033e+08	1.18696	5.24333e-07	1.11848
M187T271	187.04189	270.834000	diff	1-hydroxy-2-naphthoic acid	[M-H]-	0.986207452711581		C03203	Benzenoids	Naphthalenes	Naphthalenecarboxylic acids and derivatives	9.41083e+07	1.22685e+08	3.13105e+07	9.70721e+07	9.71986e+07	9.99087e+07	5.1013e+08	4.54462e+08	5.06853e+08	5.2215e+08	4.51034e+08	4.63642e+08	9.03805e+07	4.84712e+08	0.186462	8.97214e-10	3.966
M113T92	112.99930	92.364900	diff	1-methylhydantoin	[M-H]-	0.997637345515822	HMDB0003646	C02565	Organoheterocyclic compounds	Azolines	Imidazolines	4.9586e+08	5.02445e+08	4.57724e+08	4.4891e+08	4.35849e+08	4.42368e+08	2.63023e+08	2.56449e+08	2.64927e+08	2.40721e+08	2.52977e+08	2.47494e+08	4.63859e+08	2.54265e+08	1.82432	9.24203e-09	2.9065
M363T31_2	363.07512	30.928900	diff	1-methyluric acid	[2M-H]-	0.970837342030328	HMDB0003099	C16359	Organoheterocyclic compounds	Imidazopyrimidines	Purines and purine derivatives	5.43615e+08	5.15618e+08	3.71509e+08	4.54123e+08	4.65277e+08	3.81845e+08	7.05038e+07	6.94491e+07	6.99993e+07	9.19063e+07	6.56848e+07	4.86586e+07	4.55331e+08	6.9367e+07	6.56409	1.03196e-07	3.91477
M509T30	509.29398	30.426400	diff	1-oleoyl-2-hydroxy-sn-glycero-3-phospho-(1'-rac-glycerol)	[M-H]-	0.952951317			Lipids and lipid-like molecules	Glycerophospholipids	Glycerophosphoglycerols	9.09726e+08	7.67938e+08	7.3364e+08	7.49507e+08	6.22509e+08	6.61895e+08	2.66037e+08	2.56722e+08	2.8169e+08	2.68117e+08	2.52509e+08	2.75407e+08	7.40869e+08	2.66747e+08	2.77742	4.05531e-07	4.32623
M478T241_2	478.29348	240.899000	diff	1-oleoyl-sn-glycero-3-phosphoethanolamine	[M-H]-	0.996263579184336	HMDB0011506		Lipids and lipid-like molecules	Glycerophospholipids	Glycerophosphoethanolamines	5.29962e+09	4.82807e+09	5.21822e+09	4.85946e+09	5.09053e+09	4.69916e+09	5.73071e+09	5.36169e+09	5.3742e+09	5.61183e+09	5.67742e+09	5.82515e+09	4.99918e+09	5.59683e+09	0.893216	0.00073457	4.40154
M452T248_2	452.27793	247.954000	diff	1-palmitoyl-2-hydroxy-sn-glycero-3-phosphoethanolamine	[M-H]-	0.987327678041447	HMDB0011503		Lipids and lipid-like molecules	Glycerophospholipids	Glycerophosphoethanolamines	3.90618e+08	3.15985e+08	3.32563e+08	3.86136e+08	3.18797e+08	4.14228e+08	4.10635e+08	4.87973e+08	4.2046e+08	4.2316e+08	4.86102e+08	4.52817e+08	3.59721e+08	4.46858e+08	0.805002	0.00284298	1.67999
M317T409	317.05468	409.409000	diff	1,4-d-xylobiose	[M+Cl]-	0.996806111762022		C01630	Organic oxygen compounds	Organooxygen compounds	Carbohydrates and carbohydrate conjugates	1.89493e+08	1.8908e+08	1.80776e+08	1.92221e+08	1.83426e+08	1.93908e+08	1.27895e+08	1.29124e+08	1.26204e+08	1.29349e+08	1.24395e+08	1.2625e+08	1.88151e+08	1.27203e+08	1.47914	9.46308e-11	1.57222
M327T39_2	327.29045	39.430550	diff	12-hete-[d8]	[M-H]1-	0.968282141269284			Lipids and lipid-like molecules	Fatty Acyls	Eicosanoids	6.35495e+08	6.17131e+08	5.78402e+08	6.16147e+08	6.19123e+08	5.81295e+08	1.35585e+09	1.31155e+09	1.44562e+09	1.63029e+09	1.68045e+09	1.32499e+09	6.07932e+08	1.45812e+09	0.416928	1.5415e-07	5.74414
M261T298	261.17079	298.334000	diff	12s-hydroxy-5z,8e,10e-heptadecatrienoic acid	[M-H-H2O]-	0.988331066340189	HMDB0012535	C20388	Lipids and lipid-like molecules	Fatty Acyls	Fatty acids and conjugates	6.87452e+07	6.5874e+07	6.93338e+07	6.63962e+07	6.15178e+07	6.49737e+07	3.6001e+07	3.52029e+07	3.51113e+07	5.13635e+07	3.62069e+07	3.62359e+07	6.61401e+07	3.83536e+07	1.72448	2.02319e-06	1.03923
M387T291	387.22454	291.249000	diff	15(r)-17-phenyltrinorprostaglandin f2.alpha.	[M-H]-	0.853163918087583			Lipids and lipid-like molecules	Fatty Acyls	Eicosanoids	2.62203e+08	1.53818e+08	1.51126e+08	1.53674e+08	2.05271e+08	2.72054e+08	1.22468e+08	1.2417e+08	1.20878e+08	1.54862e+08	1.20599e+08	1.17735e+08	1.99691e+08	1.26785e+08	1.57503	0.0114878	1.45189
M371T306	371.22955	305.994000	diff	15(r),19(r)-hydroxyprostaglandin f1.alpha.	[M-H]-	0.943352334539489			Lipids and lipid-like molecules	Fatty Acyls	Eicosanoids	1.01863e+08	9.73696e+07	1.68642e+08	9.82584e+07	1.58512e+08	1.09759e+08	3.81496e+08	9.56881e+07	3.81614e+08	3.65647e+08	2.2471e+08	9.65506e+07	1.22401e+08	2.57618e+08	0.475125	0.0419149	1.95849
M271T70	271.22796	69.729500	diff	16-hydroxyhexadecanoic acid	[M-H]-	0.997109013975202	HMDB0006294	C18218	Lipids and lipid-like molecules	Fatty Acyls	Fatty acids and conjugates	2.55815e+08	2.62621e+08	3.7301e+08	3.04533e+08	3.65196e+08	5.93805e+08	6.02617e+08	6.92837e+08	5.49885e+08	6.04102e+08	5.92901e+08	6.55555e+08	3.59163e+08	6.16316e+08	0.582758	0.000880804	2.92546
M383T213_2	383.29123	213.442000	diff	17,20-dimethylprostaglandin f1.alpha.	[M-H]-	0.895868728			Lipids and lipid-like molecules	Fatty Acyls	Eicosanoids	2.15128e+07	1.54151e+07	1.33585e+07	1.98484e+07	1.15392e+07	2.20231e+07	9.0471e+07	9.94944e+07	8.30758e+07	8.55734e+07	9.28498e+07	7.29356e+07	1.72829e+07	8.74e+07	0.197744	1.09628e-08	1.66422
M343T227	343.21226	226.726500	diff	17(r)-hydroxydocosahexaenoic acid	[M-H]-	0.978171671936675			Lipids and lipid-like molecules	Fatty Acyls	Fatty acids and conjugates	7.19553e+06	4.78977e+07	9.05999e+06	9.26149e+06	9.89529e+06	7.408e+06	7.32832e+07	9.53827e+07	6.7121e+07	6.87265e+07	1.01846e+07	5.6122e+06	1.51197e+07	5.3385e+07	0.283219	0.0413905	1.0895
M277T45	277.03869	45.062900	diff	2-(4-chlorophenyl)-1-(2,4,6-trihydroxyphenyl)ethanone	[M-H]-	0.717084381						1.52515e+08	1.41093e+08	1.3358e+08	1.50482e+08	1.25051e+08	1.44726e+08	1.00821e+08	1.02394e+08	9.50163e+07	1.11493e+08	1.26162e+08	8.99542e+07	1.41241e+08	1.04307e+08	1.35409	0.000284842	1.15045
M522T279_2	522.28351	278.709000	diff	2-amino-3-[hydroxy-[2-hydroxy-3-[octadec-9-enoyl]oxypropoxy]phosphoryl]oxypropanoic acid	[M-H]-	0.977430462			Lipids and lipid-like molecules	Glycerophospholipids	Glycerophosphoserines	1.16471e+09	1.27381e+09	1.28892e+09	1.2045e+09	1.26863e+09	1.13897e+09	1.03832e+09	9.76207e+08	1.04639e+09	1.01269e+09	9.89192e+08	1.03666e+09	1.22326e+09	1.01658e+09	1.20331	2.56641e-05	2.79804
M245T419_1	245.11430	419.262000	diff	2-cis-4-trans-abscisic acid	[M-H-H2O]-	0.814977900227242		C06082	Lipids and lipid-like molecules	Prenol lipids	Sesquiterpenoids	3.33942e+08	3.54067e+08	5.61557e+08	3.35452e+08	3.46545e+08	3.50348e+08	6.4019e+08	6.04517e+08	6.01717e+08	6.11488e+08	6.22304e+08	5.67488e+08	3.80319e+08	6.07951e+08	0.625575	0.00012614	2.8177
M258T334	258.14593	334.306000	diff	2-heptyl-4-hydroxyquinoline n-oxide	[M-H]-	0.853565407304592		C04284	Organoheterocyclic compounds	Quinolines and derivatives	4-hydroxy-2-alkylquinolines	2.9935e+08	5.64079e+08	2.62804e+08	3.38757e+08	2.42339e+08	3.08749e+08	4.65123e+08	3.88336e+08	4.67855e+08	6.5076e+08	7.51807e+08	7.32795e+08	3.36013e+08	5.76113e+08	0.583242	0.0127047	2.60154
M237T184	237.06163	183.627000	diff	2-keto-3-deoxyoctonic acid	[M-H]-	0.936732093			Organic oxygen compounds	Organooxygen compounds	Carbohydrates and carbohydrate conjugates	1.42308e+08	1.31972e+08	1.43957e+08	1.4449e+08	1.50138e+08	1.35467e+08	2.39314e+08	2.47512e+08	2.31184e+08	2.45123e+08	2.16728e+08	2.34427e+08	1.41389e+08	2.35715e+08	0.599829	6.61529e-09	1.9235
M135T324	135.05631	323.534000	diff	2-methylbenzoic acid	[M-H]-	0.961548397481283	HMDB0002340	C07215	Benzenoids	Benzene and substituted derivatives	Benzoic acids and derivatives	1.37023e+08	1.29019e+08	1.44672e+08	1.34999e+08	1.4185e+08	1.29321e+08	8.52409e+07	9.52764e+07	8.60392e+07	7.38389e+07	1.00162e+08	8.83715e+07	1.36147e+08	8.81548e+07	1.54441	9.47519e-07	1.36987
M173T333	173.09315	332.851000	diff	2-propylglutaric acid	[M-H]-	0.951808870629273	HMDB0060684	C16658	Lipids and lipid-like molecules	Fatty Acyls	Fatty acids and conjugates	4.61808e+07	3.18425e+07	3.1697e+07	5.58863e+07	2.77465e+07	5.01146e+07	1.21317e+08	1.19122e+08	1.22108e+08	1.21683e+08	1.251e+08	8.74456e+07	4.05779e+07	1.16129e+08	0.34942	1.46498e-06	1.69594
M189T261	189.00719	261.002000	diff	2,4-dichlorobenzoic acid	[M-H]-	0.705836038773223		C06670	Benzenoids	Benzene and substituted derivatives	Benzoic acids and derivatives	1.17626e+09	1.18036e+09	1.12649e+09	1.13964e+09	1.05237e+09	1.1922e+09	8.13151e+08	8.33371e+08	8.06957e+08	7.53845e+08	8.09666e+08	7.09823e+08	1.14455e+09	7.87802e+08	1.45284	1.9004e-07	3.76528
M330T35	330.07018	34.522750	diff	2'-deoxyadenosine 5'-monophosphate	[M-H]-	0.774418907265599	HMDB0000905	C00360	Nucleosides, nucleotides, and analogues	Purine nucleotides	Purine deoxyribonucleotides	4.74495e+07	2.39515e+07	5.01518e+07	4.15144e+07	4.67962e+07	4.33248e+07	4.75255e+06	6.14308e+06	5.9059e+06	3.90119e+06	1.11432e+06	8.18478e+06	4.2198e+07	5.0003e+06	8.4391	2.94592e-06	1.19754
M307T270	307.03480	270.371000	diff	2'-deoxyuridine 5'-monophosphate	[M-H]-	0.848395317374407	HMDB0001409	C00365	Nucleosides, nucleotides, and analogues	Pyrimidine nucleotides	Pyrimidine deoxyribonucleotides	5.43306e+07	4.93934e+07	1.43222e+07	5.40937e+07	4.78729e+07	4.61628e+07	1.33116e+08	1.39135e+08	1.19696e+08	1.51683e+08	1.28662e+08	1.30968e+08	4.43626e+07	1.33877e+08	0.33137	3.35645e-07	1.86305
M257T107	257.07800	106.832500	diff	2'-o-methyluridine	[M-H]-	0.911683196424592						1.64019e+08	1.48741e+08	1.18976e+08	1.12594e+08	1.41205e+08	1.31548e+08	5.66453e+07	6.06778e+07	1.24155e+08	1.14323e+08	1.14483e+08	9.504e+07	1.3618e+08	9.42207e+07	1.44533	0.0146005	1.11841
M164T65	164.00226	64.967800	diff	2s-amino-4-phosphonobutyric acid	[M-H-H2O]-	0.989814796			Organic acids and derivatives	Carboxylic acids and derivatives	Amino acids, peptides, and analogues	4.31748e+08	4.05654e+08	3.49344e+08	3.70072e+08	3.84147e+08	3.61169e+08	4.88668e+08	4.88211e+08	4.52865e+08	4.9335e+08	4.6957e+08	4.67845e+08	3.83689e+08	4.76752e+08	0.804798	5.8704e-05	1.83805
M161T415	161.04550	415.368000	diff	3-hydroxy-3-methylglutaric acid	[M-H]-	0.989116603	HMDB0000355	C03761	Lipids and lipid-like molecules	Fatty Acyls	Fatty acids and conjugates	3.03929e+08	3.09262e+08	3.02909e+08	3.06686e+08	2.95981e+08	3.21433e+08	2.03874e+08	2.15456e+08	2.12911e+08	1.99015e+08	2.08048e+08	2.04639e+08	3.067e+08	2.07324e+08	1.47933	4.83727e-10	2.0002
M327T437	327.09337	437.226000	diff	3-hydroxy-6,2',4'-trimethoxyflavone	[M-H]-	0.966753365013051			Phenylpropanoids and polyketides	Flavonoids	Flavones	8.69528e+07	8.8066e+07	8.8376e+07	8.73161e+07	8.23347e+07	5.55406e+07	5.2903e+07	3.23667e+07	3.35222e+07	5.4339e+07	3.4839e+07	3.62144e+07	8.1431e+07	4.06974e+07	2.00089	0.000116094	1.22524
M357T89	357.08578	89.098050	diff	3-hydroxy-7,8,2',3'-tetramethoxyflavone	[M-H]-	0.987891163899721			Phenylpropanoids and polyketides	Flavonoids	Flavones	3.3727e+07	3.13735e+07	5.97821e+07	6.1596e+07	4.19799e+07	5.8426e+07	1.84897e+07	1.98075e+07	5.76624e+06	1.86356e+07	1.86501e+07	9.98645e+06	4.78141e+07	1.52226e+07	3.14099	0.000331608	1.08487
M108T40	108.02167	39.522450	diff	3-nitrophenol	[M-H-NO]-	0.887346432632973		C14418	Benzenoids	Phenols	Nitrophenols	1.59131e+08	1.28772e+08	1.13221e+08	1.23236e+08	9.58066e+07	1.17636e+08	5.00408e+07	4.53301e+07	4.81899e+07	5.1395e+07	3.75877e+07	4.16453e+07	1.22967e+08	4.56981e+07	2.69086	5.35845e-06	1.72576
M387T325_2	387.27490	325.221000	diff	3.alpha.,7.alpha.-dihydroxy-12-oxocholanoic acid	[M-H-H2O]-	0.929526788	HMDB0000400		Lipids and lipid-like molecules	Steroids and steroid derivatives	Bile acids, alcohols and derivatives	8.7195e+07	7.79695e+07	8.45723e+07	9.03351e+07	8.19097e+07	8.27818e+07	4.30069e+07	4.7403e+07	4.1642e+07	3.46319e+07	4.23643e+07	3.62046e+07	8.41272e+07	4.08755e+07	2.05814	1.31176e-08	1.31499
M237T121	237.08944	121.314000	diff	4-(2-hydroxyethyl)piperazine-1-ethanesulfonic acid	[M-H]-	0.878999928424199	HMDB0062295		Organoheterocyclic compounds	Diazinanes	Piperazines	4.20641e+07	6.81584e+07	6.61304e+07	5.41654e+07	4.5173e+07	4.14247e+07	7.49081e+07	8.8305e+07	1.38258e+08	2.42256e+08	5.66437e+07	9.35842e+07	5.28527e+07	1.15659e+08	0.456969	0.0492013	1.26999
M144T234_2	144.04539	233.842000	diff	4-hydroxyquinoline	[M-H]-	0.999940178232176		C06343	Organoheterocyclic compounds	Quinolines and derivatives	Quinolones and derivatives	8.24945e+09	9.0667e+09	9.7129e+09	7.49282e+09	9.78508e+09	6.91175e+09	4.35979e+09	4.89709e+09	4.43634e+09	4.45699e+09	5.46049e+09	6.03269e+09	8.53645e+09	4.94056e+09	1.72783	7.3529e-05	11.4789
M173T260	173.04550	259.573000	diff	4-ketopimelic acid	[M-H]-	0.876513298			Organic acids and derivatives	Keto acids and derivatives	Medium-chain keto acids and derivatives	2.93572e+08	2.99761e+08	2.37788e+08	2.78287e+08	2.41908e+08	3.33459e+08	1.5317e+08	1.58962e+08	1.42754e+08	1.4697e+08	1.47438e+08	1.1715e+08	2.80796e+08	1.44407e+08	1.94447	6.8609e-06	2.29006
M177T302	177.07675	302.426000	diff	4-methoxycinnamic acid	[M-H]-	0.967975363448991	HMDB0002040		Phenylpropanoids and polyketides	Cinnamic acids and derivatives	Cinnamic acids	1.13329e+08	1.11026e+08	1.04714e+08	1.10561e+08	1.00383e+08	1.14986e+08	8.00095e+07	7.72568e+07	7.35855e+07	7.48291e+07	7.25024e+07	7.11363e+07	1.09167e+08	7.48866e+07	1.45776	1.31849e-07	1.16995
M148T227	148.07679	227.366500	diff	4-methylhippuric acid	[M-H-CO2]-	0.845620572364686	HMDB0013292		Benzenoids	Benzene and substituted derivatives	Benzoic acids and derivatives	3.6677e+07	4.83563e+07	4.18776e+07	3.41379e+07	4.14171e+07	3.22831e+07	2.4193e+06	2.64783e+06	2.36266e+06	2.99829e+06	2.07008e+06	2.92546e+06	3.91248e+07	2.5706e+06	15.2201	3.32912e-08	1.20551
M249T36	249.00740	36.172000	diff	4,4'-sulfonylbisphenol	[M-H]-	0.806603295519109		C14216	Benzenoids	Benzene and substituted derivatives	Benzenesulfonyl compounds	2.52573e+08	2.18177e+08	2.12107e+08	2.45444e+08	2.28963e+08	2.58625e+08	1.51775e+08	1.50717e+08	1.68521e+08	1.37438e+08	1.27788e+08	1.48233e+08	2.35981e+08	1.47412e+08	1.60083	3.36243e-06	1.84369
M285T35	285.01865	34.564500	diff	4,5-dihydro-4,5-dioxo-1h-pyrrolo[2,3-f]quinoline-2,7,9-tricarboxylic acid	[M-H-CO2]-	0.868979616090078	HMDB0013636	C00113	Organoheterocyclic compounds	Quinolines and derivatives	Pyrroloquinolines	1.17656e+08	1.44955e+08	1.16564e+08	8.88675e+07	1.16564e+08	1.17656e+08	6.66723e+07	4.94505e+06	2.67355e+06	2.43325e+06	7.57224e+06	2.6054e+06	1.17044e+08	1.44836e+07	8.08111	1.10773e-05	1.98198
M377T30	377.09059	30.139300	diff	4.alpha.-mannobiose	[M+Cl]-	0.959952922871897			Organic oxygen compounds	Organooxygen compounds	Carbohydrates and carbohydrate conjugates	7.45761e+07	6.12402e+07	4.78909e+07	6.29309e+07	6.13206e+07	5.15536e+07	2.42586e+07	2.28556e+07	3.35935e+07	1.97329e+07	2.01163e+07	1.64407e+07	5.99187e+07	2.28329e+07	2.62422	9.7752e-06	1.19153
M223T316	223.05469	316.133000	diff	4'-hydroxychalcone	[M-H]-	0.991153876853335	HMDB0135607	C14232	Phenylpropanoids and polyketides	Linear 1,3-diarylpropanoids	Chalcones and dihydrochalcones	2.75557e+07	2.38882e+07	2.03713e+07	3.02068e+07	1.88853e+07	2.96384e+07	6.58909e+07	8.4326e+07	6.52909e+07	5.92984e+07	8.88655e+07	6.10414e+07	2.50909e+07	7.07855e+07	0.354464	8.40049e-06	1.31431
M389T118	389.09078	117.538000	diff	4',5,7-trihydroxy 3,3',6,8-tetramethoxyflavone	[M-H]-	0.936193069486331	HMDB0136142		Phenylpropanoids and polyketides	Flavonoids	O-methylated flavonoids	2.67493e+09	2.79338e+09	2.63146e+09	2.51441e+09	3.06232e+09	2.79419e+09	1.3586e+09	1.43162e+09	1.22225e+09	1.37548e+09	1.19721e+09	1.28919e+09	2.74512e+09	1.31239e+09	2.09169	1.18449e-08	7.55973
M254T215	254.04370	214.867000	diff	5-(3-indolylmethylene)barbituric acid	[M-H]-	0.757735189			Organoheterocyclic compounds	Indoles and derivatives	Indoles	1.35755e+09	1.34418e+09	1.54811e+09	1.35253e+09	1.40716e+09	1.35743e+09	5.05049e+08	4.85371e+08	4.80759e+08	4.89016e+08	4.56288e+08	5.17081e+08	1.39449e+09	4.88927e+08	2.85215	1.00324e-10	6.03414
M112T170	112.01521	169.851000	diff	5-azauracil	[M-H]-	0.841733311304162			Organoheterocyclic compounds	Triazines	Triazinones	3.70171e+08	2.69091e+08	2.44661e+08	3.99726e+08	3.3724e+08	4.09779e+08	1.52669e+08	1.59779e+08	1.52823e+08	1.30932e+08	1.53095e+08	1.60015e+08	3.38445e+08	1.51552e+08	2.23319	6.04817e-05	2.61363
M247T253	247.11226	252.835000	diff	6-hydroxymelatonin	[M-H]-	0.958844395097664	HMDB0004081	C05643	Organoheterocyclic compounds	Indoles and derivatives	Hydroxyindoles	4.61234e+07	5.05176e+07	5.07359e+07	4.68414e+07	4.59489e+07	4.8041e+07	7.71337e+07	7.778e+07	7.64712e+07	7.52465e+07	7.86305e+07	8.24029e+07	4.80347e+07	7.79441e+07	0.616271	6.99449e-10	1.09058
M175T393	175.06140	393.052000	diff	7-hydroxy-4-methylchromen-2-one	[M-H]-	0.992316595209007	HMDB0059622	C03081	Phenylpropanoids and polyketides	Coumarins and derivatives	Hydroxycoumarins	4.40107e+07	4.9891e+07	4.14176e+07	7.03308e+07	3.36369e+07	2.16079e+08	1.67546e+08	1.69635e+08	1.60784e+08	1.86341e+08	1.66458e+08	1.36183e+08	7.58943e+07	1.64491e+08	0.461388	0.0127191	1.58873
M321T23	321.21044	23.346700	diff	8-gingerol	[M-H]-	0.964812689		C17495	Benzenoids	Phenols	Methoxyphenols	1.05586e+09	1.03351e+09	1.05976e+09	1.08582e+09	1.01958e+09	1.00429e+09	1.00629e+09	1.03819e+09	9.77443e+08	9.97824e+08	9.34338e+08	9.83428e+08	1.04314e+09	9.89586e+08	1.05411	0.0163524	1.32367
M293T54	293.21229	53.856600	diff	9-oxo-10(e),12(e)-octadecadienoic acid	[M-H]-	0.998009108492814			Lipids and lipid-like molecules	Fatty Acyls	Lineolic acids and derivatives	1.81092e+08	2.23121e+08	1.31975e+08	2.15742e+08	1.35171e+08	2.01633e+08	1.81752e+08	5.95643e+08	1.9172e+08	5.98196e+08	3.90484e+08	5.07608e+08	1.81456e+08	4.109e+08	0.441605	0.0157589	2.5515
M159T366	159.07749	365.849000	diff	Ala-Ala	[M-H]-	0.985636269242825	HMDB0000303	C00398	Organoheterocyclic compounds	Indoles and derivatives	Tryptamines and derivatives	1.44366e+08	1.35106e+08	1.36682e+08	1.35898e+08	1.35571e+08	1.44362e+08	1.13528e+08	1.15298e+08	1.16245e+08	1.08058e+08	1.10009e+08	1.12462e+08	1.38664e+08	1.126e+08	1.23148	3.55446e-07	1.01229
M201T308	201.12443	307.627000	diff	Ala-Leu	[M-H]-	0.999862328013033			Organic acids and derivatives	Carboxylic acids and derivatives	Amino acids, peptides, and analogues	1.14122e+09	1.47154e+09	1.30377e+09	1.13451e+09	1.31416e+09	1.47872e+09	1.70605e+09	1.56976e+09	1.70263e+09	1.67351e+09	1.25098e+09	1.49313e+09	1.30732e+09	1.56601e+09	0.834808	0.0209885	2.97328
M145T411	145.01423	411.410000	diff	Alpha-ketoglutarate	[M-H]-	0.979380271772308	HMDB0000208	C00026	Organic acids and derivatives	Keto acids and derivatives	Gamma-keto acids and derivatives	6.52277e+08	6.43551e+08	6.5187e+08	6.54743e+08	6.52392e+08	6.56588e+08	1.00374e+09	1.02651e+09	9.76533e+08	9.85772e+08	9.91559e+08	9.66253e+08	6.51903e+08	9.91727e+08	0.657342	3.56764e-12	3.67215
M115T93	115.04003	93.275100	diff	Alpha-ketoisovaleric acid	(M-H)-	0.7162	HMDB0000019	C00141	Organic acids and derivatives	Keto acids and derivatives	Short-chain keto acids and derivatives	1.4365e+08	3.05448e+08	1.18809e+08	1.35323e+08	1.01406e+08	1.44148e+08	1.91948e+08	2.84453e+08	1.96199e+08	4.13054e+08	2.48759e+08	3.76934e+08	1.58131e+08	2.85224e+08	0.554408	0.0251953	1.82482
M221T271	221.01230	270.569000	diff	Aminomethylphosphonic acid	[2M-H]-	0.888335076		C11033	Organic acids and derivatives	Organic phosphonic acids and derivatives	Organic phosphonic acids	2.73761e+07	3.42431e+07	8.92376e+06	2.80098e+07	2.99923e+07	2.8965e+07	1.72118e+08	1.62357e+08	1.87951e+08	1.89743e+08	1.63953e+08	1.6059e+08	2.62517e+07	1.72785e+08	0.151932	6.03999e-10	2.42012
M269T380_2	269.07014	379.720000	diff	Apigenin	[M-H]-	0.816538351236729	HMDB0002124	C01477	Phenylpropanoids and polyketides	Flavonoids	Flavones	9.25046e+07	9.4167e+07	9.08311e+07	9.36621e+07	9.00122e+07	9.23242e+07	4.42302e+07	4.21711e+07	4.19708e+07	4.33426e+07	4.15895e+07	4.15378e+07	9.22502e+07	4.24737e+07	2.17194	2.38857e-14	1.42163
M461T225	461.31164	225.330000	diff	Arachidonoylserotonin	[M-H]-	0.97113406			Organoheterocyclic compounds	Indoles and derivatives	Tryptamines and derivatives	5.76241e+06	4.84495e+06	6.70368e+06	4.46409e+06	4.67588e+06	4.44049e+06	2.92549e+07	2.94524e+07	2.93004e+07	2.88685e+07	2.95523e+07	3.58616e+07	5.14858e+06	3.03817e+07	0.169463	9.45193e-10	1.00475
M345T343	345.17753	343.388000	diff	Arg-Gly-Asp	[M-H]-	0.706137554			Organic acids and derivatives	Carboxylic acids and derivatives	Amino acids, peptides, and analogues	8.70157e+07	1.27131e+08	8.74312e+07	1.24816e+08	1.0358e+08	1.29158e+08	1.49032e+08	1.38226e+08	1.53062e+08	1.58502e+08	1.32579e+08	1.41613e+08	1.09855e+08	1.45503e+08	0.755006	0.00269144	1.08193
M274T340	274.14084	340.395000	diff	Arg-Thr	[M-H]-	0.849401061154741			Organic acids and derivatives	Carboxylic acids and derivatives	Amino acids, peptides, and analogues	4.19664e+08	4.40356e+08	4.40603e+08	4.24947e+08	4.33187e+08	4.16666e+08	5.84647e+08	5.78983e+08	5.7929e+08	5.95269e+08	5.93476e+08	6.26809e+08	4.29237e+08	5.93079e+08	0.723744	2.88534e-09	2.54075
M246T46	246.07727	46.274350	diff	Asp-Asn	[M-H]-	0.944549005717702			Organic acids and derivatives	Carboxylic acids and derivatives	Amino acids, peptides, and analogues	4.04418e+08	1.70413e+08	1.57095e+08	2.0516e+08	4.45605e+08	2.23717e+08	1.30563e+09	1.2872e+09	7.93016e+08	1.19847e+09	6.09948e+08	1.43147e+09	2.67735e+08	1.10429e+09	0.24245	0.000157048	5.44803
M131T416_1	131.04621	416.349000	diff	Asparagine	[M-H]-	0.993976732043645	HMDB0000168	C00152	Organic acids and derivatives	Carboxylic acids and derivatives	Amino acids, peptides, and analogues	2.07569e+08	2.17367e+08	2.1263e+08	2.19042e+08	2.06228e+08	2.23569e+08	2.97333e+08	3.03305e+08	2.93942e+08	3.05546e+08	2.96915e+08	2.8931e+08	2.14401e+08	2.97725e+08	0.72013	6.59111e-10	1.80871
M373T57	373.09574	56.850300	diff	Atranorin	[M-H]-	0.849445619084716						7.06514e+07	6.68803e+07	6.1091e+07	7.0142e+07	6.8582e+07	6.45994e+07	1.63357e+07	1.69745e+07	1.95357e+07	2.27425e+07	1.85611e+07	1.95043e+07	6.6991e+07	1.89423e+07	3.53658	9.746e-11	1.39149
M329T33	329.09123	33.085900	diff	Aurantio-obtusin	[M-H]-	0.998662631439973		C17670	Benzenoids	Anthracenes	Anthraquinones	5.04697e+08	4.28058e+08	4.18913e+08	4.85643e+08	4.05656e+08	4.45981e+08	1.61402e+07	2.29892e+07	2.04922e+07	2.23887e+07	1.92125e+07	2.46763e+07	4.48158e+08	2.09832e+07	21.358	1.28615e-10	4.14822
M187T389	187.09777	388.733000	diff	Azelaic acid	[M-H]-	0.998956952208378	HMDB0000784	C08261	Lipids and lipid-like molecules	Fatty Acyls	Fatty acids and conjugates	1.26894e+08	1.51865e+08	1.45717e+08	1.52717e+08	1.16013e+08	1.50497e+08	7.86354e+07	7.50171e+07	4.44133e+07	7.90892e+07	4.43338e+07	3.95448e+07	1.40617e+08	6.01723e+07	2.33691	1.17847e-05	1.75106
M335T32	335.04427	31.677400	diff	Bisphenol af	[M-H]-	0.97466416061453		C14350	Benzenoids	Benzene and substituted derivatives	Diphenylmethanes	7.60672e+08	6.66714e+08	6.17569e+08	7.29277e+08	4.64686e+08	6.38441e+08	4.85749e+08	5.10112e+08	4.80052e+08	5.03854e+08	4.81263e+08	3.11243e+08	6.46227e+08	4.62046e+08	1.39862	0.00557296	2.39685
M426T59_2	426.30107	58.612250	diff	Borrelidin	[M-H-CH2O3]-	0.871343328		C15687				1.2427e+08	4.3756e+07	723020	9.1323e+07	8.70895e+07	1.39657e+08	3.31379e+08	3.63084e+08	2.85102e+08	3.25021e+08	2.93097e+08	2.45044e+07	8.11364e+07	2.70364e+08	0.3001	0.00613177	2.44669
M429T387	429.12577	387.416000	diff	Bungeiside c	[M-H]-	0.974049695			Organic oxygen compounds	Organooxygen compounds	Carbohydrates and carbohydrate conjugates	6.0172e+06	7.78006e+06	6.84989e+06	7.05716e+06	6.81342e+06	7.55734e+06	1.18907e+08	1.14108e+08	1.19298e+08	1.20171e+08	1.14041e+08	1.13794e+08	7.01251e+06	1.16719e+08	0.06008	9.98958e-16	2.09967
M309T24	309.17409	24.272700	diff	Cannabinol	[M-H]-	0.996706282488734		C07580	Organoheterocyclic compounds	Benzopyrans	1-benzopyrans	6.48778e+08	6.51572e+08	6.51512e+08	6.59843e+08	6.21919e+08	6.38587e+08	5.91113e+08	6.18682e+08	5.67685e+08	5.8418e+08	5.75227e+08	5.68825e+08	6.45369e+08	5.84285e+08	1.10454	7.67948e-05	1.54283
M171T56	171.13905	55.782700	diff	Capric acid	[M-H]-	0.958670365	HMDB0000511	C01571	Lipids and lipid-like molecules	Fatty Acyls	Fatty acids and conjugates	3.01746e+07	2.77943e+07	2.96051e+07	3.54656e+07	2.81301e+07	3.61407e+07	1.00049e+08	1.02385e+08	8.77844e+07	6.80716e+07	6.45849e+07	7.08395e+07	3.12184e+07	8.22857e+07	0.37939	2.56523e-05	1.37139
M337T248	337.13275	247.507500	diff	Chalcone base + 2o, 1meo, 1prenyl or licochalcone a (not validated)	[M-H]-	0.925339604386712		C00652	Phenylpropanoids and polyketides	Linear 1,3-diarylpropanoids	Chalcones and dihydrochalcones	1.2997e+08	1.21801e+08	1.16583e+08	1.29828e+08	1.17931e+08	1.26142e+08	6.77466e+07	7.45449e+07	6.57986e+07	6.19672e+07	7.63558e+07	2.56775e+07	1.23709e+08	6.20151e+07	1.99482	1.55153e-05	1.52867
M465T115	465.31195	114.711000	diff	Cholesterol 3-sulfate	(M-H)-	0.9974						5.56821e+06	330702	1.76842e+06	1.00877e+06	2.86926e+06	2.70383e+06	4.3315e+07	1.32354e+07	7.79387e+07	4.77035e+07	5.26522e+07	1.00169e+06	2.37486e+06	3.93077e+07	0.0604172	0.00901303	1.09357
M407T212	407.29115	211.565000	diff	Cholic acid	[M-H]-	0.917357380632922	HMDB0000619	C00695	Lipids and lipid-like molecules	Steroids and steroid derivatives	Bile acids, alcohols and derivatives	9.31078e+07	5.8247e+07	4.54267e+07	9.86103e+07	4.00571e+07	9.51458e+07	2.45239e+08	3.02386e+08	2.20954e+08	2.46882e+08	2.82974e+08	1.89299e+08	7.17658e+07	2.47956e+08	0.28943	4.9613e-06	2.58106
M253T31_2	253.07512	31.069250	diff	Chrysin	[M-H]-	0.740498240388121	HMDB0036619	C10028	Phenylpropanoids and polyketides	Flavonoids	Flavones	5.04378e+08	4.4196e+08	3.93462e+08	4.99189e+08	4.86321e+08	4.23114e+08	3.73638e+08	3.72893e+08	3.68363e+08	3.88963e+08	3.60388e+08	2.77365e+08	4.5807e+08	3.56935e+08	1.28334	0.00217095	1.83833
M289T25	289.03538	25.162600	diff	Ciprofibrate	[M-H+2i]-	0.938926912			Benzenoids	Benzene and substituted derivatives	Phenoxyacetic acid derivatives	1.65537e+08	1.64598e+08	1.44199e+08	1.68628e+08	1.44504e+08	1.40195e+08	2.51959e+08	2.29817e+08	2.30965e+08	2.43507e+08	2.35675e+08	1.83018e+08	1.5461e+08	2.29157e+08	0.674692	5.49186e-05	1.6339
M129T489	129.01938	489.337000	diff	Citraconic acid	[M-H]-	0.999901954187685	HMDB0000634	C02226	Lipids and lipid-like molecules	Fatty Acyls	Fatty acids and conjugates	7.43382e+07	7.34656e+07	6.79871e+07	6.60924e+07	7.01586e+07	8.18609e+07	1.80353e+08	1.06869e+08	7.41529e+07	1.75792e+08	1.08019e+08	1.22782e+08	7.23171e+07	1.27995e+08	0.565001	0.0091374	1.24295
M249T303	249.09144	303.461000	diff	Citrinin	[M-H]-	0.903244121959851	HMDB0041857	C16765				1.09907e+08	1.21128e+08	1.08988e+08	1.08226e+08	1.01776e+08	1.12448e+08	1.50242e+08	1.52353e+08	1.50006e+08	1.53815e+08	1.49561e+08	1.35047e+08	1.10412e+08	1.48504e+08	0.743496	1.52076e-06	1.20981
M379T29	379.21558	28.559700	diff	Clausarin	[M-H]-	0.951262557			Phenylpropanoids and polyketides	Coumarins and derivatives	Pyranocoumarins	1.6158e+07	1.19348e+07	2.07326e+07	1.74747e+07	1.64343e+07	1.48269e+07	1.53975e+08	1.81362e+08	1.53987e+08	1.53478e+08	1.497e+08	1.28373e+08	1.62602e+07	1.53479e+08	0.105944	2.56657e-09	2.33509
M317T456	317.16067	456.490500	diff	Coenzyme q2	[M-H]-	0.965372013584401	HMDB0006709	C00399	Lipids and lipid-like molecules	Prenol lipids	Quinone and hydroquinone lipids	1.09076e+08	1.06605e+08	1.08688e+08	9.961e+07	1.05506e+08	1.02847e+08	6.687e+07	6.36477e+07	6.62801e+07	6.78274e+07	6.56831e+07	6.98778e+07	1.05389e+08	6.66977e+07	1.58009	6.41475e-10	1.24939
M130T303	130.05096	302.630000	diff	Creatine	[M-H]-	0.989869273478823	HMDB0000064	C00300	Organic acids and derivatives	Carboxylic acids and derivatives	Amino acids, peptides, and analogues	1.11142e+08	1.06338e+08	1.05285e+08	1.00705e+08	9.73101e+07	1.19994e+08	1.42016e+08	1.47691e+08	1.31584e+08	1.34562e+08	1.41125e+08	1.39e+08	1.06796e+08	1.3933e+08	0.766497	1.07381e-05	1.09996
M112T141	112.04034	140.621000	diff	Creatinine	[M-H]-	0.875554848863616	HMDB0000562	C00791	Organic acids and derivatives	Carboxylic acids and derivatives	Amino acids, peptides, and analogues	3.74982e+08	3.23012e+08	3.30862e+08	4.00377e+08	3.03874e+08	3.29795e+08	1.50999e+08	1.39111e+08	1.58345e+08	1.35776e+08	1.4123e+08	1.62427e+08	3.43817e+08	1.47981e+08	2.32338	1.74309e-07	2.79513
M235T49_1	235.06127	48.526400	diff	Cys-Asp	[M-H]-	0.765838318146187			Organic acids and derivatives	Carboxylic acids and derivatives	Amino acids, peptides, and analogues	1.78845e+08	1.13382e+08	1.02382e+08	1.71742e+08	8.93128e+07	1.21147e+08	8.90697e+07	7.2526e+07	8.68375e+07	9.28598e+07	8.21251e+07	4.69155e+07	1.29469e+08	7.8389e+07	1.65162	0.0119457	1.22253
M113T345	113.02446	344.918500	diff	D-galacturonic acid	[M-H-CH4O4]-	0.994393153159333	HMDB0002545	C00333	Organic oxygen compounds	Organooxygen compounds	Carbohydrates and carbohydrate conjugates	3.18782e+08	1.19777e+08	1.30424e+08	1.2563e+08	1.23039e+08	1.27333e+08	2.08109e+08	2.43315e+08	2.67315e+08	2.39885e+08	2.10004e+08	2.3208e+08	1.57497e+08	2.33451e+08	0.674648	0.0470362	1.32717
M177T135	177.04046	135.497000	diff	D-glucono-1,5-lactone	[M-H]-	0.761566528058523	HMDB0000150	C00198	Organic oxygen compounds	Organooxygen compounds	Carbohydrates and carbohydrate conjugates	1.37364e+08	1.31657e+08	1.32314e+08	1.50557e+08	6.75236e+07	1.30962e+08	7.56835e+07	6.94562e+07	4.6796e+07	3.38151e+07	7.04172e+07	3.5477e+07	1.25063e+08	5.52742e+07	2.26259	0.000596843	1.56717
M258T31_2	258.04415	30.763500	diff	D-glucosamine 1-phosphate	[M-H]-	0.846768266525018	HMDB0001109	C06156	Organic oxygen compounds	Organooxygen compounds	Carbohydrates and carbohydrate conjugates	4.83017e+08	4.43197e+08	3.92176e+08	4.70988e+08	3.57625e+08	3.70813e+08	1.19292e+08	1.11829e+08	1.23163e+08	1.27955e+08	1.22246e+08	8.97986e+07	4.19636e+08	1.15714e+08	3.6265	9.38783e-08	3.47813
M459T33_1	459.05343	33.085900	diff	D-ribose 5-phosphate	[2M-H]-	0.940718775610779		C00117	Organic oxygen compounds	Organooxygen compounds	Carbohydrates and carbohydrate conjugates	4.68801e+06	1.97902e+06	1.98012e+06	2.11299e+06	2.68766e+06	3.47889e+07	5.31449e+07	5.01032e+07	5.01032e+07	5.3263e+07	1.85132e+06	5.54632e+07	8.03946e+06	4.39882e+07	0.182764	0.0049667	1.05494
M149T379	149.04557	378.572000	diff	D-xylose	[M-H]-	0.770808405203182	HMDB0060254	C00181	Organic oxygen compounds	Organooxygen compounds	Carbohydrates and carbohydrate conjugates	2.56493e+08	2.56178e+08	2.50978e+08	2.60971e+08	2.5331e+08	2.49319e+08	2.90155e+08	2.9151e+08	3.05381e+08	2.94366e+08	2.98984e+08	2.85017e+08	2.54541e+08	2.94235e+08	0.865094	3.69871e-07	1.20572
M333T411	332.99199	411.353000	diff	Daidzein 4'-sulfate	[M-H]-	0.940196527983235			Phenylpropanoids and polyketides	Isoflavonoids	Isoflav-2-enes	3.49868e+07	3.34501e+07	3.10261e+07	3.39884e+07	3.18344e+07	3.27962e+07	1.42222e+08	1.39901e+08	1.37411e+08	1.24414e+08	1.29141e+08	1.20396e+08	3.30137e+07	1.32247e+08	0.249635	1.14186e-10	1.98946
M351T45	351.03858	45.492600	diff	Daphnoretin	[M-H]-	0.962598408192593		C09216	Phenylpropanoids and polyketides	Coumarins and derivatives	Hydroxycoumarins	2.62654e+10	2.49899e+10	1.78795e+10	2.60287e+10	1.84805e+10	2.61786e+10	1.62347e+10	1.74857e+10	1.5286e+10	1.55137e+10	1.53361e+10	1.46982e+10	2.33038e+10	1.57591e+10	1.47875	0.00116475	16.0197
M263T147	263.04409	147.290000	diff	Dapsone hydroxylamine	[M-H]-	0.895798266	HMDB0060984		Benzenoids	Benzene and substituted derivatives	Benzenesulfonyl compounds	3.83651e+08	3.89322e+08	3.73943e+08	3.6624e+08	3.35601e+08	3.8391e+08	3.5779e+08	3.45974e+08	3.54496e+08	3.32574e+08	3.35548e+08	3.1938e+08	3.72111e+08	3.4096e+08	1.09136	0.0109303	1.00621
M379T45	379.06998	44.547350	diff	Daunorubicin	[M-H-C6H13O3N]-	0.967520156586332	HMDB0014832	C01907				8.83425e+08	7.18426e+08	5.00657e+08	7.31253e+08	6.84275e+08	7.1498e+08	2.38042e+08	2.63952e+08	2.45791e+08	2.46254e+08	2.34147e+08	2.15063e+08	7.05503e+08	2.40541e+08	2.93298	3.32837e-06	4.23554
M401T402_2	401.25408	402.205000	diff	Dehydrocholic acid	[M-H]-	0.973305287274543		C13154	Lipids and lipid-like molecules	Steroids and steroid derivatives	Bile acids, alcohols and derivatives	8.67911e+07	8.08666e+07	8.3252e+07	7.91748e+07	8.18184e+07	8.70024e+07	4.47749e+07	4.6885e+07	4.39023e+07	4.12601e+07	4.4883e+07	4.01726e+07	8.31509e+07	4.36463e+07	1.90511	3.74941e-10	1.25913
M367T57_1	367.03367	56.652900	diff	Diacetylrhein	[M-H]-	0.732540062282903			Benzenoids	Anthracenes	Anthracenecarboxylic acids and derivatives	2.21644e+08	2.13777e+08	2.22316e+08	2.17366e+08	2.2256e+08	2.22473e+08	1.54781e+08	1.65322e+08	1.46494e+08	1.53262e+08	1.42659e+08	1.59843e+08	2.20023e+08	1.53727e+08	1.43126	6.54785e-09	1.63179
M377T34_1	377.05432	33.698300	diff	Diadenosine triphosphate	[M-2H]2-	0.840813873393014		C06197				1.28199e+08	1.12232e+08	1.01832e+08	1.20883e+08	9.78546e+07	1.12525e+08	4.46668e+07	5.14774e+07	4.32803e+07	4.75027e+07	4.2579e+07	4.17684e+07	1.12254e+08	4.52124e+07	2.48282	7.98355e-08	1.63316
M369T36	369.04929	35.736900	diff	Digalacturonic acid	[M-H]-	0.944547059		C02273				4.51297e+08	4.07072e+08	3.68676e+08	4.41205e+08	3.92918e+08	4.30379e+08	3.75897e+08	4.04123e+08	3.17876e+08	3.71768e+08	3.39863e+08	3.55729e+08	4.15258e+08	3.60876e+08	1.15069	0.0120217	1.30106
M145T384	145.06187	384.101500	diff	Dimethylbenzimidazole	[M-H]-	0.77232680315297	HMDB0003701	C03114	Organoheterocyclic compounds	Benzimidazoles		1.97176e+08	2.15459e+08	2.11882e+08	1.93203e+08	2.1651e+08	2.01132e+08	1.87076e+08	1.74348e+08	1.86527e+08	1.86608e+08	1.61689e+08	1.64642e+08	2.05893e+08	1.76815e+08	1.16446	0.000922328	1.04473
M239T429	239.07722	429.280000	diff	Dinoseb	[M-H]-	0.834010046093732	HMDB0032559	C14302	Benzenoids	Phenols	Nitrophenols	3.10626e+08	3.20278e+08	3.28515e+08	3.10523e+08	3.07734e+08	3.18992e+08	2.55697e+08	2.60508e+08	2.46268e+08	2.51735e+08	2.51502e+08	2.58952e+08	3.16111e+08	2.5411e+08	1.24399	1.90478e-08	1.58173
M103T434	103.04001	434.352000	diff	Dl-a-hydroxybutyric acid	[M-H]-	0.991336634234299	HMDB0000008	C05984	Organic acids and derivatives	Hydroxy acids and derivatives	Alpha hydroxy acids and derivatives	6.97896e+07	7.26555e+07	6.87097e+07	6.75298e+07	6.65308e+07	6.86128e+07	1.15993e+08	1.09976e+08	1.0995e+08	1.11445e+08	1.11642e+08	1.14171e+08	6.89714e+07	1.12196e+08	0.614739	1.56574e-11	1.31132
M411T60	411.05993	59.561000	diff	Dl-alpha-lipoic acid	[2M-H]-	0.854070198		C00725	Organoheterocyclic compounds	Dithiolanes	Lipoic acids and derivatives	1.77374e+08	1.67703e+08	1.67881e+08	1.71859e+08	1.72133e+08	1.66718e+08	8.80269e+07	9.61858e+07	8.67241e+07	8.75267e+07	9.61197e+07	8.92278e+07	1.70611e+08	9.06352e+07	1.8824	1.50274e-11	1.79884
M89T271_1	89.02436	270.937000	diff	Dl-lactate	[M-H]-	0.998723545363405		C01432	Organic acids and derivatives	Hydroxy acids and derivatives	Alpha hydroxy acids and derivatives	6.68896e+09	7.429e+09	2.4381e+09	7.78243e+09	7.05397e+09	6.90557e+09	1.3115e+10	1.26924e+10	1.29765e+10	1.34508e+10	1.29853e+10	1.42354e+10	6.383e+09	1.32426e+10	0.482007	9.32683e-06	16.0499
M203T302	203.08254	302.409000	diff	DL-tryptophan	[M-H]-	0.985457274361994	HMDB0030396	C00078	Organoheterocyclic compounds	Indoles and derivatives	Indolyl carboxylic acids and derivatives	2.41667e+09	2.26879e+09	2.16907e+09	2.42975e+09	2.02861e+09	2.36766e+09	3.74928e+09	3.89519e+09	3.76535e+09	3.76979e+09	3.85234e+09	3.52332e+09	2.28009e+09	3.75921e+09	0.606534	6.73472e-09	7.6184
M199T51	199.17033	50.769300	diff	Dodecanoic acid	[M-H]-	0.99979607852752	HMDB0000638	C02679	Lipids and lipid-like molecules	Fatty Acyls	Fatty acids and conjugates	5.82748e+08	4.81021e+08	4.99767e+08	5.42457e+08	5.18379e+08	6.42119e+08	1.21605e+09	1.85786e+09	1.21514e+09	1.14032e+09	1.12838e+09	1.22138e+09	5.44415e+08	1.29652e+09	0.419905	7.07883e-05	5.23775
M292T307	292.13030	307.420000	diff	Domoic acid	[M-H-H2O]-	0.914489128695817		C13732	Organic acids and derivatives	Carboxylic acids and derivatives	Amino acids, peptides, and analogues	1.93579e+08	2.20463e+08	1.92453e+08	1.63367e+08	1.96386e+08	2.18423e+08	2.84025e+08	3.08499e+08	2.75846e+08	2.63086e+08	1.98198e+08	2.16331e+08	1.97445e+08	2.57664e+08	0.766289	0.0105663	1.42154
M365T42	365.05423	41.957900	diff	Doxorubicin	[M-H-C7H15NO4]-	0.921356453141727	HMDB0015132	C01661				5.50303e+08	4.71195e+08	5.74717e+08	5.08948e+08	8.74042e+08	4.75654e+08	2.93291e+08	3.19088e+08	3.04409e+08	2.96577e+08	3.10134e+08	5.18109e+08	5.7581e+08	3.40268e+08	1.69222	0.00809971	2.63307
M245T472	245.10315	471.636500	diff	Ellipticine	[M-H]-	0.947690260893086		C09154	Organoheterocyclic compounds	Indoles and derivatives	Carbazoles	1.0745e+08	1.00768e+08	1.21204e+08	9.5924e+07	9.06942e+07	9.92583e+07	5.01444e+07	4.94772e+07	6.21144e+07	6.09944e+07	6.38348e+07	4.73877e+07	1.0255e+08	5.56588e+07	1.84247	4.87095e-06	1.33661
M293T24_2	293.17916	23.816400	diff	Embelin	[M-H]-	0.950981426356894		C10342	Organic oxygen compounds	Organooxygen compounds	Carbonyl compounds	6.84125e+08	6.62206e+08	6.74799e+08	6.88986e+08	6.58818e+08	6.13437e+08	5.84938e+08	6.12497e+08	5.59714e+08	5.74171e+08	5.74958e+08	5.7551e+08	6.63728e+08	5.80298e+08	1.14377	9.20092e-05	1.80879
M297T36_2	297.13774	36.446800	diff	Enterolactone	[M-H]-	0.957354076155797	HMDB0006101	C18165	Lignans, neolignans and related compounds	Furanoid lignans	Tetrahydrofuran lignans	7.73276e+07	5.23267e+07	5.20023e+07	7.38474e+07	5.51966e+07	6.56679e+07	1.34263e+07	1.52003e+07	1.25448e+07	1.58291e+07	1.15816e+07	1.18422e+07	6.27281e+07	1.3404e+07	4.67979	8.7401e-07	1.38876
M189T31	188.98617	31.041000	diff	Epoxytricarballylic acid	[M-H]-	0.82758298391752			Organic acids and derivatives	Carboxylic acids and derivatives	Tricarboxylic acids and derivatives	1.31232e+10	1.16289e+10	1.02804e+10	1.28561e+10	9.90523e+09	1.07638e+10	5.99725e+09	5.76081e+09	5.83142e+09	5.89336e+09	5.68103e+09	4.42937e+09	1.14263e+10	5.59887e+09	2.04082	2.01554e-06	15.0896
M227T230	227.20166	230.425000	diff	Ethyl laurate	[M-H]-	0.994292549882082	HMDB0033788	C05437	Lipids and lipid-like molecules	Fatty Acyls	Fatty acid esters	3.56768e+07	4.01502e+07	3.77376e+07	4.01854e+07	3.53885e+07	3.13669e+07	1.07578e+08	1.26967e+08	7.93505e+07	7.78335e+07	6.94455e+07	9.96266e+07	3.67509e+07	9.34668e+07	0.393198	8.98274e-05	1.43231
M260T102	260.09291	102.225900	diff	Flumequine	[M-H]-	0.956686612383487	HMDB0041895		Organoheterocyclic compounds	Quinolines and derivatives	Quinoline carboxylic acids	1.38602e+08	1.19205e+08	1.23196e+08	1.33537e+08	1.25753e+08	1.14335e+08	2.66651e+08	2.65837e+08	2.81894e+08	2.47553e+08	2.99371e+08	9.29868e+08	1.25771e+08	3.81862e+08	0.329363	0.0420228	2.73413
M355T48	355.03346	47.798800	diff	Fumarprotocetraric acid	[M-H-C4H4O4]-	0.923428881						4.54452e+08	4.63774e+08	4.16427e+08	4.27522e+08	4.32489e+08	4.54125e+08	3.29051e+08	3.39255e+08	3.24446e+08	3.28031e+08	3.14242e+08	3.17995e+08	4.41465e+08	3.25503e+08	1.35625	7.81557e-08	2.16744
M216T386	216.09903	386.377500	diff	Gln-Ala	[M-H]-	0.995895708843853	HMDB0028790		Organic acids and derivatives	Carboxylic acids and derivatives	Amino acids, peptides, and analogues	1.56078e+08	6.61725e+07	1.57529e+08	1.5427e+08	6.02078e+07	1.52921e+08	5.97512e+07	4.92977e+07	6.11908e+07	5.86288e+07	5.26512e+07	5.52497e+07	1.2453e+08	5.61283e+07	2.21866	0.00567404	1.49848
M339T27	339.19937	27.168500	diff	Gly-His-Lys	[M-H]-	0.999325920196568			Organic acids and derivatives	Carboxylic acids and derivatives	Amino acids, peptides, and analogues	1.95713e+09	1.96491e+09	1.9666e+09	1.94175e+09	1.9184e+09	1.77583e+09	1.4303e+09	1.25417e+09	1.24578e+09	1.36491e+09	1.2744e+09	1.19977e+09	1.92077e+09	1.29489e+09	1.48335	8.97318e-08	5.00793
M187T331	187.10878	330.888000	diff	Gly-Leu	[M-H]-	0.980303894836371	HMDB0000759	C02155	Organic acids and derivatives	Carboxylic acids and derivatives	Amino acids, peptides, and analogues	8.34507e+08	8.69678e+08	9.38584e+08	8.44691e+08	9.16014e+08	8.34549e+08	7.90131e+08	7.79934e+08	7.72074e+08	7.83493e+08	7.61091e+08	8.10826e+08	8.73004e+08	7.82925e+08	1.11505	0.000936936	1.74729
M116T409	116.03456	409.400500	diff	Guanidoacetic acid	[M-H]-	0.900271676386866	HMDB0000128	C00581	Organic acids and derivatives	Carboxylic acids and derivatives	Amino acids, peptides, and analogues	3.85838e+08	3.57712e+08	3.5008e+08	3.62814e+08	3.71215e+08	3.60139e+08	2.56974e+08	2.59659e+08	3.78024e+08	2.73711e+08	2.79734e+08	2.65098e+08	3.64633e+08	2.85533e+08	1.27702	0.00229931	1.62668
M225T403	225.09934	402.782500	diff	His-Ala	[M-H]-	0.992909370489604			Organic acids and derivatives	Carboxylic acids and derivatives	Amino acids, peptides, and analogues	9.31931e+07	9.53473e+07	9.57858e+07	8.67182e+07	9.38694e+07	8.86126e+07	1.2488e+08	1.15412e+08	1.19368e+08	1.21429e+08	1.11366e+08	1.22299e+08	9.22544e+07	1.19126e+08	0.774429	9.11965e-07	1.00924
M282T307_2	282.08437	307.228000	diff	His-Lys	[M-H]-	0.998880563378618	HMDB0000133	C00387				1.47345e+09	1.48736e+09	1.44192e+09	1.43809e+09	1.50279e+09	1.57565e+09	2.16089e+09	2.17629e+09	2.19348e+09	2.15563e+09	1.93555e+09	1.90482e+09	1.48654e+09	2.08778e+09	0.712023	1.01259e-06	4.81866
M241T124	241.08300	123.989000	diff	His-ser	[M-H]-	0.998350786969759	HMDB0000273	C00214	Nucleosides, nucleotides, and analogues	Pyrimidine nucleosides	Pyrimidine 2'-deoxyribonucleosides	5.45263e+09	5.28305e+09	6.35053e+09	5.26242e+09	5.16283e+09	5.13678e+09	4.38076e+09	4.65154e+09	4.43657e+09	4.69005e+09	4.89406e+09	5.37358e+09	5.44137e+09	4.73776e+09	1.14851	0.0146219	4.89895
M110T199	110.07234	199.035000	diff	Histamine	[M-H]-	0.998820067	HMDB0060263	C00388	Organic nitrogen compounds	Organonitrogen compounds	Amines	1.19444e+08	1.21397e+08	1.28461e+08	1.21182e+08	1.2304e+08	1.1525e+08	8.38921e+07	8.21517e+07	8.25994e+07	8.95369e+07	8.0292e+07	8.6525e+07	1.21462e+08	8.41662e+07	1.44312	1.26516e-08	1.22308
M205T507	205.03541	507.420500	diff	Homocitrate	[M-H]-	0.844414993	HMDB0003518	C01251	Organic acids and derivatives	Carboxylic acids and derivatives	Tricarboxylic acids and derivatives	1.07868e+09	1.13049e+09	1.13585e+09	1.06563e+09	1.0442e+09	1.16796e+09	6.97586e+08	6.99634e+08	6.57835e+08	7.12596e+08	7.80888e+08	7.67303e+08	1.1038e+09	7.19307e+08	1.53453	6.28192e-08	3.90953
M149T57	149.02530	56.850300	diff	Homogentisic acid	[M-H-H2O]-	0.981274406235543	HMDB0000130	C00544	Benzenoids	Benzene and substituted derivatives	Phenylacetic acids	2.93912e+08	4.35425e+08	1.04621e+08	4.63089e+08	2.99403e+08	3.82484e+08	1.61308e+08	2.23875e+08	2.00423e+08	1.4513e+08	1.88998e+08	2.54421e+08	3.29822e+08	1.95693e+08	1.68541	0.0364712	1.83084
M325T28_2	325.18421	27.800700	diff	Hydroquinidine	[M-H]-	0.998312778867163		C10696				2.39448e+09	2.35771e+09	2.31602e+09	2.31344e+09	2.29018e+09	2.2306e+09	1.59703e+09	1.49949e+09	1.50392e+09	1.48678e+09	1.467e+09	1.565e+09	2.31707e+09	1.51987e+09	1.52452	1.68886e-10	5.69602
M130T386	130.05097	386.193500	diff	Hydroxyproline	[M-H]-	0.969634545025889	HMDB0000725	C01157	Organic acids and derivatives	Carboxylic acids and derivatives	Amino acids, peptides, and analogues	2.96647e+08	2.90116e+08	2.89245e+08	3.04762e+08	2.87713e+08	2.8808e+08	2.07645e+08	2.0386e+08	2.00954e+08	2.05214e+08	2.08542e+08	2.08729e+08	2.9276e+08	2.05824e+08	1.42238	5.8909e-11	1.88303
M259T404_1	259.12994	404.384000	diff	Ile-Glu	[M-H]-	0.991908116460883			Organic acids and derivatives	Carboxylic acids and derivatives	Amino acids, peptides, and analogues	9.50046e+08	9.23116e+08	9.2189e+08	5.48353e+08	8.88987e+08	9.41523e+08	1.67892e+09	1.7572e+09	1.58487e+09	1.51143e+09	1.73473e+09	1.56671e+09	8.62319e+08	1.63898e+09	0.526133	1.18199e-06	5.48017
M243T238	243.17133	237.842000	diff	Ile-Leu	[M-H]-	0.997544064132324			Organic acids and derivatives	Carboxylic acids and derivatives	Amino acids, peptides, and analogues	4.8569e+08	4.02877e+08	5.56829e+08	4.42426e+08	5.23064e+08	4.29703e+08	7.94949e+08	9.16576e+08	7.95354e+08	7.94215e+08	1.05037e+09	1.18999e+09	4.73432e+08	9.23576e+08	0.512607	9.16782e-05	4.14184
M231T426_1	231.09868	425.637000	diff	Ile-thr	[M-H]-	0.818280421546485	HMDB0014917	C05079	Organoheterocyclic compounds	Diazanaphthalenes	Naphthyridines	2.27456e+08	2.34497e+08	2.49279e+08	2.2661e+08	2.28443e+08	2.29348e+08	4.00688e+08	3.8128e+08	3.75562e+08	3.62311e+08	3.89523e+08	3.79941e+08	2.32605e+08	3.81551e+08	0.609631	4.50885e-10	2.42612
M260T46	260.09288	46.140300	diff	Imazapyr	[M-H]-	0.950064133798171		C18864	Organic acids and derivatives	Carboxylic acids and derivatives	Amino acids, peptides, and analogues	3.86483e+08	3.18497e+08	3.64918e+08	1.02921e+09	4.17838e+08	3.97923e+08	1.34841e+09	2.15069e+09	2.14442e+09	1.006e+09	1.06623e+09	1.08222e+09	4.85812e+08	1.46633e+09	0.331312	0.00260505	5.55667
M288T327	288.15654	326.981000	diff	Imazethapyr	[M-H]-	0.895775339955208		C18865	Organic acids and derivatives	Carboxylic acids and derivatives	Amino acids, peptides, and analogues	3.65968e+08	3.49996e+08	3.80509e+08	3.55993e+08	3.73682e+08	3.47204e+08	3.11731e+08	3.24685e+08	3.25653e+08	2.89506e+08	3.38209e+08	3.13254e+08	3.62225e+08	3.17173e+08	1.14204	0.000416881	1.24909
M116T343_1	116.07168	343.393000	diff	Indole	[M-H]-	0.999970950423893	HMDB0000738	C00463	Organoheterocyclic compounds	Indoles and derivatives	Indoles	8.40449e+09	8.08568e+09	8.0086e+09	8.66428e+09	8.02265e+09	8.45455e+09	9.04503e+09	8.89641e+09	8.77672e+09	8.80208e+09	9.12312e+09	8.73689e+09	8.27338e+09	8.89671e+09	0.929937	0.000659847	4.28369
M202T227	202.10852	227.463000	diff	Indole-3-butyric acid	[M-H]-	0.98806980356396	HMDB0002096	C11284	Organoheterocyclic compounds	Indoles and derivatives	Indoles	2.43937e+08	2.73222e+08	2.49584e+08	2.22001e+08	2.65675e+08	2.37278e+08	5.76812e+08	4.51127e+08	5.46905e+08	5.7736e+08	4.77166e+08	4.93263e+08	2.48616e+08	5.20439e+08	0.477705	3.81075e-07	3.24865
M186T431	186.04076	431.459000	diff	Indolelactic acid	[M-H-H2O]-	0.755030053559715	HMDB0000671	C02043	Organoheterocyclic compounds	Indoles and derivatives	Indolyl carboxylic acids and derivatives	5.48509e+07	5.79466e+07	6.07704e+07	5.33002e+07	5.49017e+07	5.57302e+07	2.66911e+07	2.96791e+07	2.72398e+07	2.73835e+07	2.92003e+07	2.94232e+07	5.625e+07	2.82695e+07	1.98978	5.56154e-10	1.05994
M212T28	212.00211	27.592100	diff	Indoxyl sulfate	[M-H]-	0.990440292	HMDB0000682		Organic acids and derivatives	Organic sulfuric acids and derivatives	Arylsulfates	3.19224e+08	3.14244e+08	2.66387e+08	3.21735e+08	2.82366e+08	2.69053e+08	3.9427e+08	3.64126e+08	3.76342e+08	3.8516e+08	3.53716e+08	2.9533e+08	2.95502e+08	3.61491e+08	0.817453	0.00421361	1.42355
M267T262_2	267.07348	262.003500	diff	Inosine	[M-H]-	0.996729687217549	HMDB0000195	C00294	Nucleosides, nucleotides, and analogues	Purine nucleosides		5.94935e+09	5.8357e+09	5.32228e+09	6.11117e+09	5.31178e+09	6.09469e+09	6.43648e+09	6.71304e+09	6.38264e+09	6.43481e+09	6.54604e+09	5.42157e+09	5.77083e+09	6.32243e+09	0.912755	0.0435815	3.56175
M125T189	124.99139	188.864000	diff	Isethionate	[M-H]-	0.853928972946561	HMDB0003903	C05123	Organic acids and derivatives	Organic sulfonic acids and derivatives	Organosulfonic acids and derivatives	3.22056e+09	3.12331e+09	3.19848e+09	3.21359e+09	3.09858e+09	3.37559e+09	2.56663e+09	2.88014e+09	2.19989e+09	2.7556e+09	2.65268e+09	2.84985e+09	3.20502e+09	2.6508e+09	1.20908	0.000497875	4.5373
M173T23	172.99135	23.321950	diff	Isocitric acid	[M-H-H2O]-	0.905205988910421	HMDB0000193	C00311	Organic acids and derivatives	Carboxylic acids and derivatives	Tricarboxylic acids and derivatives	2.84383e+08	2.49504e+08	2.84568e+08	2.90758e+08	2.72088e+08	2.53281e+08	3.26943e+08	3.61255e+08	3.15141e+08	3.37244e+08	3.26916e+08	3.25748e+08	2.7243e+08	3.32208e+08	0.820059	9.96414e-05	1.46352
M130T308	130.08730	308.245000	diff	Isoleucine	[M-H]-	0.999958202031698	HMDB0033923	C00407	Organic acids and derivatives	Carboxylic acids and derivatives	"Amino acids, peptides, and analogues"	1.54593e+10	1.51835e+10	1.47582e+10	1.52761e+10	1.49878e+10	1.62575e+10	1.73093e+10	1.73684e+10	1.69869e+10	1.77167e+10	1.69892e+10	1.62318e+10	1.53204e+10	1.71004e+10	0.895909	0.000128036	7.71691
M188T234_2	188.03523	233.846500	diff	Kynurenic acid	[M-H]-	0.996259482444684	HMDB0000715	C01717	Organoheterocyclic compounds	Quinolines and derivatives	Quinoline carboxylic acids	1.6558e+10	1.79445e+10	1.9073e+10	1.50119e+10	1.92697e+10	1.3833e+10	8.77079e+09	9.50884e+09	9.01186e+09	8.91552e+09	1.10718e+10	1.20589e+10	1.69484e+10	9.88962e+09	1.71375	5.65385e-05	16.136
M147T434_2	147.02989	434.352000	diff	L-2-hydroxyglutaric acid	[M-H]-	0.988532801992073	HMDB0059655	C03196	Organic acids and derivatives	Hydroxy acids and derivatives	Short-chain hydroxy acids and derivatives	2.74973e+09	2.70121e+09	2.72957e+09	2.58223e+09	2.54265e+09	2.65359e+09	4.22832e+09	4.22118e+09	4.18682e+09	4.26982e+09	4.36038e+09	4.37348e+09	2.65983e+09	4.27333e+09	0.622425	8.96177e-12	8.01708
M132T442	132.03025	442.350000	diff	L-aspartic acid	[M-H]-	0.997455357240101	HMDB0062186	C00049	Organic acids and derivatives	Carboxylic acids and derivatives	Amino acids, peptides, and analogues	1.53864e+09	1.55888e+09	1.57875e+09	1.56304e+09	1.52116e+09	1.61693e+09	1.43185e+09	1.49408e+09	1.45704e+09	1.43002e+09	1.50564e+09	1.42941e+09	1.5629e+09	1.45801e+09	1.07194	0.000307042	1.90384
M243T404	243.01801	404.187000	diff	L-fucose-1-phosphate	[M-H]-	0.94713858408939	HMDB0001265	C02985	Organic oxygen compounds	Organooxygen compounds	Carbohydrates and carbohydrate conjugates	3.50229e+07	3.38958e+07	3.45152e+07	3.42822e+07	3.42796e+07	3.56272e+07	6.47128e+07	6.57737e+07	6.18734e+07	6.42616e+07	6.22103e+07	6.72545e+07	3.46038e+07	6.43477e+07	0.537763	1.22103e-11	1.09019
M220T234	220.06486	233.841000	diff	L-Histidinol phosphate	[M-H]-	0.9170640692652		C01100				1.01587e+07	1.5378e+07	1.11922e+07	6.78134e+06	1.2228e+07	1.02806e+07	4.97731e+07	4.06868e+07	5.0658e+07	4.93939e+07	5.31271e+07	5.23766e+07	1.10032e+07	4.93359e+07	0.223025	6.91406e-09	1.23243
M148T327_1	148.04376	327.039000	diff	L-methionine	[M-H]-	0.999512948686998	HMDB0000696	C00073	Organic acids and derivatives	Carboxylic acids and derivatives	Amino acids, peptides, and analogues	1.68325e+09	1.66367e+09	1.68493e+09	1.59519e+09	1.66551e+09	1.59768e+09	1.73971e+09	1.7246e+09	1.70481e+09	1.73201e+09	1.68173e+09	1.73059e+09	1.64837e+09	1.71891e+09	0.958965	0.00402929	1.32585
M128T345	128.03531	345.341000	diff	L-pyroglutamic acid	[M-H]-	0.999951566775635	HMDB0000267	C01879	Organic acids and derivatives	Carboxylic acids and derivatives	Amino acids, peptides, and analogues	1.2365e+09	1.32921e+09	1.02467e+09	1.39074e+09	1.2648e+09	1.48279e+09	2.27684e+09	2.09521e+09	2.35308e+09	2.42792e+09	2.08696e+09	1.92342e+09	1.28812e+09	2.1939e+09	0.587135	4.14922e-06	5.88838
M118T393	118.05097	393.039000	diff	L-threonine	[M-H]-	0.998712057850877	HMDB0004041	C05519	Organic acids and derivatives	Carboxylic acids and derivatives	Amino acids, peptides, and analogues	2.06351e+09	2.13267e+09	2.06463e+09	2.11733e+09	2.06321e+09	2.14147e+09	2.32282e+09	2.37353e+09	2.28315e+09	2.33002e+09	2.29387e+09	2.30155e+09	2.09714e+09	2.31749e+09	0.904917	7.25942e-07	2.84716
M345T46	345.06127	45.698900	diff	Leiocarposide	[M-H-C13H16O6]-	0.973067906432164		C10805	Organic oxygen compounds	Organooxygen compounds	Carbohydrates and carbohydrate conjugates	2.9473e+08	2.91075e+08	2.22072e+08	2.78516e+08	2.36191e+08	3.04249e+08	5.56884e+07	6.28493e+07	7.1904e+07	6.342e+07	6.2869e+07	3.82798e+07	2.71139e+08	5.91684e+07	4.58249	4.76319e-08	2.90192
M286T301	286.17721	300.965000	diff	Leu-Arg	[M-H]-	0.921030351253299			Organic acids and derivatives	Carboxylic acids and derivatives	Amino acids, peptides, and analogues	3.71777e+08	3.7408e+08	3.8246e+08	3.7975e+08	4.55508e+08	3.66255e+08	3.1782e+08	3.20582e+08	3.16106e+08	3.13656e+08	3.45242e+08	3.3455e+08	3.88305e+08	3.24659e+08	1.19604	0.00139982	1.44115
M244T330	244.13026	329.884500	diff	Leu-Gly-Gly	[M-H]-	0.940191281435869			Organic acids and derivatives	Carboxylic acids and derivatives	Amino acids, peptides, and analogues	4.37947e+08	3.69054e+08	3.17652e+08	4.56259e+08	3.5858e+08	2.95962e+08	2.54232e+08	2.90209e+08	2.61902e+08	2.44909e+08	2.81097e+08	2.63224e+08	3.72576e+08	2.65929e+08	1.40104	0.00269999	1.90715
M279T46_2	279.23293	45.578750	diff	Linoleic acid	[M-H]-	0.999945529426734	HMDB0000673	C01595	Lipids and lipid-like molecules	Fatty Acyls	Lineolic acids and derivatives	3.73129e+10	3.64835e+10	3.68265e+10	3.31154e+10	3.54368e+10	4.05198e+10	4.8062e+10	6.21243e+10	5.81979e+10	4.54075e+10	5.05438e+10	4.98643e+10	3.66158e+10	5.23666e+10	0.69922	0.000219811	23.6282
M336T180_2	336.25456	180.290500	diff	Linoleoylglycine	[M-H]-	0.967171293			Organic acids and derivatives	Carboxylic acids and derivatives	Amino acids, peptides, and analogues	1.86599e+08	2.22948e+08	3.23233e+08	2.42525e+08	3.19128e+08	1.92344e+08	4.06969e+08	4.90045e+08	3.72023e+08	3.87352e+08	3.2049e+08	5.17011e+08	2.47796e+08	4.15648e+08	0.596168	0.00158174	2.3628
M342T231	342.23939	230.669000	diff	Lisinopril (8r,s)-diketopiperazine	[M-H-CO2]-	0.885934975			Organic acids and derivatives	Carboxylic acids and derivatives	Amino acids, peptides, and analogues	3.08298e+08	2.70417e+08	4.0764e+08	4.03737e+08	3.08579e+08	3.52939e+08	3.82785e+08	5.14459e+08	3.66408e+08	3.93944e+08	4.64105e+08	4.28436e+08	3.41935e+08	4.25023e+08	0.804509	0.0278579	1.65723
M273T179_2	273.20723	179.204000	diff	Lys-lys	[M-H]-	0.985998031316008			Organic acids and derivatives	Carboxylic acids and derivatives	Amino acids, peptides, and analogues	1.26493e+08	5.77748e+07	7.70645e+07	8.62257e+07	8.38993e+07	1.20123e+08	4.52624e+07	5.67688e+07	4.36635e+07	4.63599e+07	5.83643e+07	5.88077e+07	9.19301e+07	5.15378e+07	1.78374	0.00466696	1.12207
M265T24_2	265.14782	24.272700	diff	Magnolol	[M-H]-	0.987532058583419		C10651	Benzenoids	Benzene and substituted derivatives	Biphenyls and derivatives	5.21168e+09	5.21064e+09	5.26231e+09	5.39382e+09	5.06182e+09	5.0431e+09	4.90853e+09	5.15508e+09	4.83859e+09	4.92456e+09	4.85694e+09	4.83212e+09	5.19723e+09	4.9193e+09	1.0565	0.00339355	3.17337
M133T446_2	133.01423	446.012000	diff	Malate	[M-H]-	0.994794403668516	HMDB0000156	C00149	Organic acids and derivatives	Hydroxy acids and derivatives	Beta hydroxy acids and derivatives	4.08535e+09	4.12497e+09	4.15176e+09	4.03325e+09	4.0663e+09	4.06729e+09	4.44877e+09	4.42616e+09	4.2491e+09	4.26932e+09	4.37909e+09	4.3608e+09	4.08815e+09	4.35554e+09	0.93861	3.23365e-05	2.97889
M665T523_2	665.21472	522.802000	diff	Maltotetraose	[M-H]-	0.811510902872775	HMDB0001296	C02052	Organic oxygen compounds	Organooxygen compounds	Carbohydrates and carbohydrate conjugates	3.15812e+06	2.54124e+06	2.39401e+06	3.02022e+06	2.55072e+06	3.23917e+06	3.20755e+07	3.29923e+07	3.10903e+07	3.22407e+07	3.20874e+07	3.18817e+07	2.81725e+06	3.20613e+07	0.0878706	2.31457e-16	1.08453
M221T451	221.06673	450.649000	diff	Melibiose	[M-H-C4H8O4]-	0.820776625162739	HMDB0000048	C05402	Lipids and lipid-like molecules	Fatty Acyls	Fatty acyl glycosides	1.52093e+07	1.46037e+07	1.99612e+07	1.21877e+07	1.18672e+07	1.58262e+07	3.8574e+07	5.31442e+07	3.88323e+07	5.20978e+07	5.11252e+07	3.91067e+07	1.49425e+07	4.548e+07	0.328551	2.54292e-06	1.08007
M303T21_2	303.05110	21.428700	diff	Melphalan	[M-H]-	0.841626334789934	HMDB0015176	C07122	Organic acids and derivatives	Carboxylic acids and derivatives	Amino acids, peptides, and analogues	5.66673e+07	5.1523e+07	5.23104e+07	6.25569e+07	5.35813e+07	5.59257e+07	7.63373e+07	7.72658e+07	8.23665e+07	9.21857e+07	8.71369e+07	8.65758e+07	5.54274e+07	8.36447e+07	0.662653	2.79943e-06	1.03089
M261T239	261.12779	239.364000	diff	Met-Ile	[M-H]-	0.850185751191114			Organic acids and derivatives	Carboxylic acids and derivatives	Amino acids, peptides, and analogues	1.38497e+08	1.09366e+08	1.6275e+08	1.32183e+08	1.40238e+08	1.27311e+08	2.3892e+08	3.00104e+08	2.42831e+08	2.51251e+08	3.17703e+08	3.94071e+08	1.35058e+08	2.90814e+08	0.464413	0.00011585	2.44261
M95T161_3	94.98082	160.666500	diff	Methylphosphonic acid	[M-H]-	0.997634440459736		C20396	Organic acids and derivatives	Organic phosphonic acids and derivatives	Organic phosphonic acids	2.68744e+09	2.50741e+09	2.95022e+09	2.77256e+09	2.99575e+09	2.75309e+09	1.64196e+09	1.85214e+09	1.4005e+09	1.53726e+09	1.76812e+09	2.05865e+09	2.77775e+09	1.70977e+09	1.62463	4.69773e-06	6.46895
M179T192_1	179.03825	191.997000	diff	Myo-inositol	[M-H]-	0.780979401233238	HMDB0000211	C00137	Organic oxygen compounds	Organooxygen compounds	Alcohols and polyols	5.5864e+07	5.87485e+07	1.76666e+08	1.82289e+08	1.10346e+08	6.54703e+07	2.32711e+07	8.22444e+07	2.28925e+07	1.01693e+07	7.72819e+07	2.56e+07	1.08231e+08	4.02432e+07	2.68942	0.0309884	1.48932
M227T48	227.20168	48.097600	diff	Myristic acid	[M-H]-	0.999828501833447	HMDB0000806	C06424	Lipids and lipid-like molecules	Fatty Acyls	Fatty acids and conjugates	3.46253e+09	3.27657e+09	2.91817e+09	3.19696e+09	3.65057e+09	2.50993e+09	5.65039e+09	5.06281e+09	5.71592e+09	5.40732e+09	4.96021e+09	5.52046e+09	3.16912e+09	5.38619e+09	0.588379	9.24099e-07	9.20049
M293T121_1	293.17596	121.362000	diff	Myristyl sulfate	[M-H]-	0.853332231	HMDB0014607		Organic acids and derivatives	Organic sulfuric acids and derivatives	Sulfuric acid esters	9.42389e+07	8.05469e+07	1.0092e+08	8.84631e+07	7.32984e+07	8.65051e+07	2.17874e+08	1.74068e+08	1.05915e+08	2.0487e+08	1.91186e+08	1.7295e+08	8.73287e+07	1.77811e+08	0.491133	0.000271956	1.77921
M256T302	256.05933	301.679000	diff	N-acetyl-d-glucosamine	[M+Cl]-	0.947787407552642	HMDB0000215	C00140	Organic oxygen compounds	Organooxygen compounds	Carbohydrates and carbohydrate conjugates	1.37762e+09	1.06036e+09	1.06286e+09	1.40964e+09	1.03084e+09	1.17495e+09	7.72706e+08	7.61753e+08	7.63033e+08	7.75155e+08	9.58744e+08	7.61044e+08	1.18605e+09	7.98739e+08	1.4849	0.000461636	3.75259
M172T243	172.09784	243.460500	diff	N-acetyl-d-norleucine	[M-H]-	0.994937355128625			Organic acids and derivatives	Carboxylic acids and derivatives	Amino acids, peptides, and analogues	2.59412e+08	2.59132e+08	2.29923e+08	2.71555e+08	2.18356e+08	2.87888e+08	3.10062e+08	3.44915e+08	3.15763e+08	3.10481e+08	3.15364e+08	2.72632e+08	2.54377e+08	3.11536e+08	0.816526	0.00238675	1.33669
M146T345	146.04585	345.180000	diff	N-acetyl-dl-serine	[M-H]-	0.911587045459395						3.64592e+08	3.70599e+08	3.47756e+08	4.15203e+08	3.78007e+08	4.28762e+08	4.91297e+08	4.73928e+08	4.84475e+08	4.89991e+08	4.75525e+08	4.04763e+08	3.84153e+08	4.69996e+08	0.817353	0.00091538	1.66647
M174T436	174.04073	435.596000	diff	N-acetyl-l-aspartic acid	[M-H]-	0.975979122901133	HMDB0000812	C01042	Organic acids and derivatives	Carboxylic acids and derivatives	Amino acids, peptides, and analogues	1.31325e+08	1.22149e+08	1.24702e+08	1.24036e+08	1.20134e+08	1.23617e+08	5.68743e+07	5.88533e+07	5.62075e+07	5.87299e+07	6.0502e+07	5.7908e+07	1.24327e+08	5.81792e+07	2.13697	2.54072e-12	1.63667
M190T87	190.05092	86.581800	diff	N-acetyl-l-methionine	[M-H]-	0.850186227	HMDB0011745	C02712	Organic acids and derivatives	Carboxylic acids and derivatives	Amino acids, peptides, and analogues	2.06181e+09	3.07493e+09	2.46968e+09	3.06625e+09	2.4689e+09	2.00306e+09	2.6763e+09	1.75359e+09	1.39941e+09	1.647e+09	9.0454e+08	2.02262e+09	2.5241e+09	1.73391e+09	1.45573	0.0285783	4.63453
M164T302_2	164.07163	301.601000	diff	N-acetyl-l-phenylalanine	[M-H-C2H2O]-	0.999245493365782	HMDB0000512	C03519	Organic acids and derivatives	Carboxylic acids and derivatives	Amino acids, peptides, and analogues	8.05482e+09	7.79581e+09	7.83714e+09	8.0488e+09	7.21416e+09	7.98058e+09	8.79862e+09	8.82261e+09	8.62524e+09	8.51132e+09	8.67291e+09	8.55573e+09	7.82188e+09	8.66441e+09	0.902761	0.00012299	5.32979
M294T46	294.07723	46.200850	diff	N-acetylsulfamethoxazole	[M-H]-	0.919687665206716	HMDB0013854	C13061	Benzenoids	Benzene and substituted derivatives	Benzenesulfonamides	1.52824e+08	1.38837e+08	1.54341e+08	1.45405e+08	3.98277e+08	1.80291e+08	4.54076e+08	7.61184e+08	3.58524e+08	4.59494e+08	3.91912e+08	9.06312e+08	1.94996e+08	5.5525e+08	0.351185	0.00487681	3.39523
M290T402_2	290.08816	402.306000	diff	N-fructosyl pyroglutamate	[M-H]-	0.933550939			Organic acids and derivatives	Carboxylic acids and derivatives	Amino acids, peptides, and analogues	1.3455e+09	1.09645e+09	1.33917e+09	1.32229e+09	1.18182e+09	1.21823e+09	8.83792e+08	1.05605e+09	8.56577e+08	8.52708e+08	1.06035e+09	9.76987e+08	1.25058e+09	9.47744e+08	1.31953	0.000351373	3.42213
M645T22	645.47670	22.077300	diff	N-lauroyl-d-erythro-sphingosylphosphorylcholine	[M-H]-	0.885806898	HMDB0012096		Lipids and lipid-like molecules	Sphingolipids	Phosphosphingolipids	2.85929e+07	2.85957e+07	2.47662e+07	2.86554e+07	2.95282e+07	2.32953e+07	1.43393e+08	1.41293e+08	1.31571e+08	1.34486e+08	1.31918e+08	1.29453e+08	2.72389e+07	1.35353e+08	0.201244	1.24951e-12	2.08062
M428T54	428.31713	53.531600	diff	N-oleoyl-phenylalanine	[M-H]-	0.916098667	HMDB0062336		Organic acids and derivatives	Carboxylic acids and derivatives	Amino acids, peptides, and analogues	1.66702e+07	2.0329e+06	1.72401e+07	2.9587e+07	1.05261e+07	6.9946e+06	8.56479e+07	1.25864e+08	8.26124e+07	8.02374e+07	8.36298e+07	487335	1.38418e+07	7.64131e+07	0.181145	0.00453755	1.38473
M338T179	338.27036	178.809000	diff	N-oleoylglycine	[M-H]-	0.987172547312523	HMDB0013631		Organic acids and derivatives	Carboxylic acids and derivatives	Amino acids, peptides, and analogues	1.06416e+08	1.13315e+08	1.50371e+08	9.92072e+07	1.41778e+08	8.33768e+07	2.14934e+08	1.59009e+08	1.96621e+08	2.17942e+08	1.6394e+08	2.3559e+08	1.15744e+08	1.98006e+08	0.584548	0.000525277	1.6586
M333T29	333.06501	28.587500	diff	N-phthalyl-l-tryptophan	[M-H]-	0.822423657998916			Organoheterocyclic compounds	Indoles and derivatives	Indolyl carboxylic acids and derivatives	5.47746e+08	5.21197e+08	4.85215e+08	5.27414e+08	4.76173e+08	4.61362e+08	1.45226e+08	1.25378e+08	1.32377e+08	1.38579e+08	1.31712e+08	1.02136e+08	5.03184e+08	1.29235e+08	3.89356	2.57124e-10	3.88578
M148T288	148.06282	288.315000	diff	N6-methyladenine	[M-H]-	0.99220872583555	HMDB0002099	C08434	Organoheterocyclic compounds	Imidazopyrimidines	Purines and purine derivatives	1.34443e+08	1.37539e+08	1.36742e+08	1.34852e+08	1.37876e+08	1.32333e+08	8.18671e+07	8.46354e+07	8.10465e+07	8.73683e+07	8.56953e+07	8.59598e+07	1.35631e+08	8.44287e+07	1.60646	3.4572e-12	1.44131
M316T284	316.18778	283.793000	diff	Nateglinide	[M-H]-	0.910318365118192		C12508	Organic acids and derivatives	Carboxylic acids and derivatives	Amino acids, peptides, and analogues	5.38487e+08	5.94198e+08	6.04994e+08	5.96674e+08	5.54714e+08	5.88036e+08	5.23383e+08	4.81945e+08	4.93697e+08	4.83442e+08	4.64845e+08	4.81922e+08	5.79517e+08	4.88206e+08	1.18703	4.87156e-05	1.84872
M290T37	290.03394	36.528800	diff	Nicotinate d-ribonucleotide	[M-H-CO2]-	0.725282433	HMDB0001132	C01185	Nucleosides, nucleotides, and analogues	Pyridine nucleotides	Nicotinic acid nucleotides	8.96144e+08	7.92805e+08	7.38959e+08	8.57634e+08	7.70417e+08	8.99036e+08	4.41527e+08	5.19015e+08	3.98872e+08	4.88152e+08	3.97726e+08	4.72564e+08	8.25832e+08	4.52976e+08	1.82313	7.18768e-07	3.82198
M179T324_2	179.04621	324.441000	diff	Nicotinuric acid	[M-H]-	0.989981888290144	HMDB0003269	C05380	Organic acids and derivatives	Carboxylic acids and derivatives	Amino acids, peptides, and analogues	8.01691e+08	7.64523e+08	8.58215e+08	8.92404e+08	8.64666e+08	7.59633e+08	4.91192e+08	6.64243e+08	5.02265e+08	4.61433e+08	5.97647e+08	5.62663e+08	8.23522e+08	5.46574e+08	1.5067	3.00736e-05	3.26212
M328T243	328.22413	243.179000	diff	Octanoic acid, 4-[(1-oxo-7-phenylheptyl)amino]-, (4r)-	[M-H-H2O]-	0.888204622			Organic acids and derivatives	Carboxylic acids and derivatives	Amino acids, peptides, and analogues	6.94383e+08	6.61415e+08	6.95464e+08	7.53839e+08	6.16455e+08	7.70957e+08	8.34604e+08	9.54262e+08	8.3159e+08	8.43667e+08	8.32308e+08	8.40873e+08	6.98752e+08	8.56217e+08	0.816092	0.00043431	2.30948
M155T255	155.00197	254.564000	diff	Orotate	[M-H]-	0.988842217056789	HMDB0000226	C00295	Organoheterocyclic compounds	Diazines	Pyrimidines and pyrimidine derivatives	2.62662e+08	2.97249e+08	2.72224e+08	2.7216e+08	2.64443e+08	2.7424e+08	1.59697e+08	1.58367e+08	1.53099e+08	1.60171e+08	1.60482e+08	1.59996e+08	2.7383e+08	1.58635e+08	1.72616	7.65092e-10	2.15898
M345T51	345.08560	50.613400	diff	Oryzalin	[M-H]-	0.998248346691454		C18877	Benzenoids	Benzene and substituted derivatives	Aniline and substituted anilines	2.82652e+08	2.83807e+08	2.89079e+08	2.89767e+08	2.71533e+08	3.14899e+08	6.72063e+07	7.30082e+07	7.6291e+07	2.89602e+07	2.56851e+07	6.12232e+07	2.88623e+08	5.53957e+07	5.21021	1.07851e-09	3.05311
M297T29_2	297.15297	28.559700	diff	Ostruthin	[M-H]-	0.951063973939941		C09281	Lipids and lipid-like molecules	Prenol lipids	Terpene lactones	4.91842e+08	4.86795e+08	4.59753e+08	4.91918e+08	4.73018e+08	4.88571e+08	4.00971e+08	3.83209e+08	3.68501e+08	3.80239e+08	3.58645e+08	3.9225e+08	4.81983e+08	3.80636e+08	1.26626	2.24288e-07	2.0219
M171T88	170.99688	87.883600	diff	P-toluenesulfonic acid	[M-H]-	0.970199382409045	HMDB0059933	C06677	Benzenoids	Benzene and substituted derivatives	Benzenesulfonic acids and derivatives	4.48695e+08	5.12787e+08	4.41942e+08	4.60325e+08	4.5574e+08	4.64925e+08	3.16122e+08	3.10748e+08	3.08919e+08	3.23437e+08	3.53124e+08	3.29321e+08	4.64069e+08	3.23612e+08	1.43403	4.58407e-07	2.36397
M255T47	255.23293	46.629800	diff	Palmitic acid	[M-H]-	0.999875549616754	HMDB0000220	C00249	Lipids and lipid-like molecules	Fatty Acyls	Fatty acids and conjugates	5.36649e+09	6.9528e+09	6.555e+09	5.23807e+09	5.61977e+09	5.48075e+09	1.25147e+10	1.0426e+10	1.29116e+10	1.17866e+10	1.12508e+10	1.24256e+10	5.86881e+09	1.18859e+10	0.493764	1.78196e-07	15.305
M263T44	263.02320	43.820900	diff	Pentachlorophenol	[M-H]-	0.711704735374348	HMDB0041974	C02575	Benzenoids	Phenols	Halophenols	3.89368e+08	4.06361e+08	2.10516e+08	2.16224e+08	1.93611e+08	2.03218e+08	4.60303e+08	4.58497e+08	3.49189e+08	4.50804e+08	4.68486e+08	3.48215e+08	2.69883e+08	4.22582e+08	0.638652	0.00867559	2.1208
M241T47	241.21721	47.286700	diff	Pentadecanoic acid	[M-H]-	0.96463471009362	HMDB0000826	C16537	Lipids and lipid-like molecules	Fatty Acyls	Fatty acids and conjugates	1.90477e+08	1.96453e+08	2.03867e+08	1.73779e+08	2.15679e+08	1.49385e+08	2.85077e+08	2.45579e+08	2.88608e+08	2.80094e+08	2.55353e+08	2.6941e+08	1.88273e+08	2.70687e+08	0.695539	4.16393e-05	1.72092
M597T285_2	597.30390	285.174000	diff	Phe-met-arg-phe-amide	[M-H]-	0.773526358			Organic acids and derivatives	Carboxylic acids and derivatives	Amino acids, peptides, and analogues	1.14547e+09	1.15638e+09	1.25199e+09	1.17419e+09	1.22967e+09	1.10993e+09	1.41528e+09	1.43144e+09	1.47518e+09	1.45166e+09	1.43066e+09	1.49873e+09	1.17794e+09	1.45049e+09	0.812094	8.09482e-07	3.18724
M192T226	192.06656	226.416000	diff	Phenaceturic acid	[M-H]-	0.884600740976534	HMDB0000821	C05598	Organic acids and derivatives	Carboxylic acids and derivatives	Amino acids, peptides, and analogues	8.80919e+08	1.09043e+09	1.0325e+09	8.39887e+08	1.01261e+09	8.1185e+08	3.6762e+08	1.6774e+08	3.31659e+08	3.54222e+08	1.52705e+08	4.05725e+08	9.44699e+08	2.96612e+08	3.18497	1.53632e-06	5.02464
M313T40	313.27500	39.619900	diff	Phenol, 5-(1,1-dimethyloctyl)-2-[(1s,3s)-3-hydroxycyclohexyl]-	[M-H-H2O]-	0.968454151			Benzenoids	Benzene and substituted derivatives	Cyclohexylphenols	2.37324e+08	1.88522e+08	1.77281e+08	1.95261e+08	2.12683e+08	1.9669e+08	3.96166e+08	4.00091e+08	3.91431e+08	6.04999e+08	6.19086e+08	4.19052e+08	2.01293e+08	4.71804e+08	0.426646	0.000139031	3.08818
M163T58	163.04004	58.216200	diff	Phenylpyruvate	[M-H]-	0.994762558	HMDB0000205	C00166	Benzenoids	Benzene and substituted derivatives	Phenylpyruvic acid derivatives	9.89565e+07	9.80239e+07	1.24592e+08	9.67008e+07	1.39444e+08	1.37359e+08	8.6035e+07	1.05951e+08	6.07237e+07	8.88767e+07	7.22345e+07	3.98478e+07	1.15846e+08	7.56115e+07	1.53212	0.00971099	1.08947
M253T358	253.09291	357.756500	diff	Phomalone	[M-H]-	0.77769386			Organic oxygen compounds	Organooxygen compounds	Carbonyl compounds	4.71988e+07	5.40525e+07	5.37602e+07	4.80851e+07	5.6419e+07	4.86558e+07	2.1898e+08	1.82308e+08	2.28472e+08	2.39194e+08	2.03435e+08	2.26088e+08	5.13619e+07	2.16413e+08	0.237333	2.88106e-09	2.5567
M97T26	96.96000	26.192100	diff	Phosphoric acid	[M-H]-	0.985381835	HMDB0000973	C00009	Homogeneous non-metal compounds	Non-metal oxoanionic compounds	Non-metal phosphates	2.90728e+08	2.81949e+08	2.68181e+08	3.05816e+08	2.52619e+08	2.407e+08	1.15054e+08	8.85784e+07	8.50004e+07	8.14855e+07	7.71046e+07	7.59012e+07	2.73332e+08	8.71873e+07	3.135	1.74074e-08	2.73386
M309T262	309.10135	262.181000	diff	Picrotin	[M-H]-	0.894689796419391		C09528				9.61452e+08	9.8243e+08	9.45269e+08	8.20411e+08	9.42974e+08	8.44121e+08	7.84715e+08	7.6745e+08	8.22295e+08	7.57455e+08	7.53888e+08	7.25352e+08	9.1611e+08	7.68526e+08	1.19203	0.000666408	2.33595
M159T410	159.06625	410.113000	diff	Pimelic acid	[M-H]-	0.930060457487541	HMDB0000857	C02656	Lipids and lipid-like molecules	Fatty Acyls	Fatty acids and conjugates	5.06541e+07	5.30077e+07	4.99575e+07	5.28107e+07	5.29988e+07	5.32976e+07	2.31795e+07	2.33922e+07	2.22777e+07	2.26034e+07	2.26513e+07	2.46143e+07	5.21211e+07	2.31197e+07	2.2544	1.15595e-12	1.08293
M273T264	273.17073	263.639000	diff	Podocarpic acid	[M-H]-	0.975147832729684		C09171	Lipids and lipid-like molecules	Prenol lipids	Diterpenoids	1.30115e+08	1.36645e+08	1.26834e+08	1.30364e+08	1.34578e+08	1.29308e+08	8.13825e+07	9.0482e+07	9.42977e+07	7.67763e+07	8.30134e+07	7.82154e+07	1.31307e+08	8.40279e+07	1.56266	4.03195e-08	1.37433
M459T54	459.10755	53.983250	diff	Podophyllotoxin	[M+HCOO]-	0.974208587119069		C10874	Lignans, neolignans and related compounds	Lignan lactones	Podophyllotoxins	2.98941e+08	2.92285e+08	2.27636e+08	3.01406e+08	1.11198e+08	2.93308e+08	1.59293e+08	1.7165e+08	1.5651e+08	1.48111e+08	1.54472e+08	1.50472e+08	2.54129e+08	1.56751e+08	1.62123	0.010375	1.69306
M569T121	569.42102	120.843000	diff	Podototarin	[M-H]-	0.920945734			Lipids and lipid-like molecules	Prenol lipids	Diterpenoids	4.69446e+08	4.08316e+08	4.80438e+08	4.97764e+08	3.47282e+08	4.22091e+08	6.94836e+08	5.92076e+08	5.80224e+08	6.51419e+08	6.06861e+08	5.99962e+08	4.37556e+08	6.20896e+08	0.704717	8.6765e-05	2.54882
M171T385	171.07754	384.617000	diff	Pro-gly	[M-H]-	0.932854167392706			Organic acids and derivatives	Carboxylic acids and derivatives	Amino acids, peptides, and analogues	1.37512e+08	1.47371e+08	1.40938e+08	1.38935e+08	1.41111e+08	1.42698e+08	1.13951e+08	1.03433e+08	1.12196e+08	1.39545e+08	1.03229e+08	1.04795e+08	1.41427e+08	1.12858e+08	1.25314	0.000621735	1.01708
M313T118_1	313.20206	118.175000	diff	Progesterone	[M-H]-	0.995343932008657	HMDB0001830	C00410	Lipids and lipid-like molecules	Steroids and steroid derivatives	Pregnane steroids	4.25843e+08	3.98753e+08	3.5866e+08	2.91121e+06	3.07456e+08	3.63007e+08	5.11477e+08	5.05749e+08	3.85017e+08	4.7563e+08	5.15042e+08	4.04919e+08	3.09438e+08	4.66306e+08	0.663595	0.0428111	2.04791
M415T284	415.25580	284.051000	diff	Propanoic acid, 2-[[4-[2-[[(cyclohexylamino)carbonyl](4-cyclohexylbutyl)amino]ethyl]phenyl]thio]-2-methyl-	[M-H-C4H6O2]-	0.822107936748567		C15622	Organosulfur compounds	Thioethers	Aryl thioethers	1.85301e+08	1.86039e+08	1.92492e+08	1.8546e+08	1.87576e+08	1.85378e+08	2.21144e+08	2.29666e+08	2.27693e+08	2.17624e+08	2.54606e+08	2.32388e+08	1.87041e+08	2.3052e+08	0.811386	1.1757e-05	1.26413
M391T32	391.06998	32.146600	diff	Propanoic acid, 2-methyl-2-[4-[[[[4-methyl-2-[4-(trifluoromethyl)phenyl]-5- thiazolyl]carbonyl]amino]methyl]phenoxy]-	[M-H-C4H6O2]-	0.912419976127345			Benzenoids	Benzene and substituted derivatives	Phenoxyacetic acid derivatives	2.82135e+09	2.49608e+09	2.22653e+09	2.67227e+09	1.55468e+09	2.27854e+09	3.97054e+09	3.83735e+09	3.86199e+09	3.89956e+09	3.90441e+09	2.18381e+09	2.34158e+09	3.60961e+09	0.648705	0.00384977	6.23212
M73T429	73.02948	428.631000	diff	Propionic acid	[M-H]-	0.999909038258946	HMDB0000237	C00163	Organic acids and derivatives	Carboxylic acids and derivatives	Carboxylic acids	2.04508e+08	2.04456e+08	2.16119e+08	2.02387e+08	2.09496e+08	2.11169e+08	3.19783e+08	3.20379e+08	3.16077e+08	3.07199e+08	3.28117e+08	3.30206e+08	2.08022e+08	3.20293e+08	0.649475	7.92725e-11	2.11173
M309T46_2	309.20728	45.597000	diff	Prostaglandin f2.alpha.	[M-H-C2H4O]-	0.847858948500475		C00639	Lipids and lipid-like molecules	Fatty Acyls	Eicosanoids	1.63732e+08	1.72256e+08	7.28583e+07	1.66875e+08	6.54681e+07	1.14934e+08	5.02221e+08	3.29115e+08	3.37481e+08	4.54379e+08	3.51982e+08	1.97817e+08	1.26021e+08	3.62166e+08	0.347964	0.000594306	2.83099
M309T228_2	309.20729	228.402000	diff	Prostaglandin f2.beta.	[M-H-C2H4O]-	0.952343137419829	HMDB0001483	C02314	Lipids and lipid-like molecules	Fatty Acyls	Eicosanoids	3.41812e+07	3.52238e+07	4.40544e+07	3.65395e+07	4.02173e+07	3.85485e+07	7.68621e+07	7.14744e+07	7.95173e+07	8.21179e+07	7.26423e+07	8.66004e+07	3.81275e+07	7.82024e+07	0.487548	5.1101e-08	1.25168
M785T241	784.51270	241.441000	diff	Ps 36:3	[M-H]-	0.712765593			Lipids and lipid-like molecules	Glycerophospholipids	Glycerophosphoserines	2.77806e+08	2.59504e+08	2.61996e+08	2.66658e+08	2.6537e+08	2.56866e+08	2.27315e+08	2.49937e+08	2.07213e+08	2.21486e+08	2.53435e+08	2.57671e+08	2.647e+08	2.36176e+08	1.12077	0.00917608	1.03993
M361T243	361.05955	242.726500	diff	Pyrasulfotole	[M-H]-	0.781430071			Benzenoids	Benzene and substituted derivatives	Benzoyl derivatives	3.99295e+07	5.4847e+07	3.15125e+07	5.5504e+07	3.05099e+07	5.4939e+07	1.32534e+07	1.0566e+07	1.2351e+07	1.17501e+07	1.02936e+07	1.21813e+07	4.45403e+07	1.17326e+07	3.79629	5.66225e-05	1.09968
M71T343	71.01383	343.089500	diff	Pyruvaldehyde	[M-H]-	0.997525218	HMDB0001167	C00546	Organic oxygen compounds	Organooxygen compounds	Carbonyl compounds	6.83269e+07	7.12551e+07	5.69327e+07	1.45352e+08	1.51869e+08	7.88452e+07	1.32074e+08	1.43252e+08	1.28637e+08	1.30373e+08	1.44465e+08	1.43746e+08	9.54301e+07	1.37091e+08	0.696108	0.0372504	1.00601
M87T179	87.00871	178.583000	diff	Pyruvate	[M-H]-	0.998963424752391	HMDB0000243	C00022	Organic acids and derivatives	Keto acids and derivatives	Alpha-keto acids and derivatives	4.27829e+09	3.70763e+09	2.85162e+09	4.48635e+09	4.62558e+09	4.74904e+09	7.34022e+09	8.89841e+09	6.65837e+09	7.18645e+09	8.35912e+09	9.60115e+09	4.11642e+09	8.00729e+09	0.514084	3.25908e-05	12.1186
M315T35	315.07554	35.325050	diff	Quercetin 3'-methyl ether	[M-H]-	0.998256181695905	HMDB0002655	C10084	Phenylpropanoids and polyketides	Flavonoids	Flavones	6.82377e+08	6.06928e+08	5.88295e+08	6.68311e+08	6.2049e+08	6.89026e+08	2.64437e+08	2.81069e+08	2.31297e+08	2.59549e+08	2.52265e+08	2.70355e+08	6.42571e+08	2.59829e+08	2.47306	1.77099e-09	3.91765
M191T381_2	191.05612	381.317000	diff	Quinate	[M-H]-	0.999748393605624	HMDB0003072	C00296	Organic oxygen compounds	Organooxygen compounds	Alcohols and polyols	1.74345e+08	1.72988e+08	1.71684e+08	1.80113e+08	1.74526e+08	1.80085e+08	1.25871e+08	1.21018e+08	1.24578e+08	1.26244e+08	1.23594e+08	1.23075e+08	1.75623e+08	1.24063e+08	1.41559	3.06277e-11	1.4443
M326T214	326.17217	213.646000	diff	Rac-5-carboxy-desisopropyltolterodine methyl ester	[M-H]-	0.858405461485874			Benzenoids	Benzene and substituted derivatives	Diphenylmethanes	9.51359e+08	5.54424e+08	8.23528e+08	1.01506e+09	7.52538e+08	1.06421e+09	4.16984e+08	7.15737e+08	3.81495e+08	4.0196e+08	6.78654e+08	6.06247e+08	8.60186e+08	5.33513e+08	1.61231	0.00800743	3.3369
M109T36	109.02949	36.172000	diff	Resorcinol	[M-H]-	0.999442130196673	HMDB0032037	C01751	Benzenoids	Phenols	Benzenediols	1.98301e+08	1.58211e+08	1.66072e+08	1.89392e+08	1.81462e+08	1.74773e+08	9.19879e+07	1.16243e+08	9.26186e+07	9.52654e+07	1.01505e+08	1.13909e+08	1.78035e+08	1.01922e+08	1.74679	1.34824e-06	1.73187
M233T28	233.01250	28.408600	diff	Riluzole	[M-H]-	0.774376356394782	HMDB0014878	C07937				1.00111e+10	9.47545e+09	8.81439e+09	1.00839e+10	8.54616e+09	8.81512e+09	6.97587e+09	6.72417e+09	6.73174e+09	6.97154e+09	6.95945e+09	5.75626e+09	9.29102e+09	6.6865e+09	1.38952	1.38107e-05	10.0167
M194T212	194.04583	212.443000	diff	Salicyluric acid	[M-H]-	0.986580908025519	HMDB0000840	C07588	Benzenoids	Benzene and substituted derivatives	Benzoic acids and derivatives	7.31107e+08	5.71405e+08	6.29661e+08	7.28038e+08	5.83036e+08	7.13204e+08	4.2847e+08	5.46149e+08	4.06211e+08	4.38067e+08	5.47744e+08	4.82744e+08	6.59408e+08	4.74897e+08	1.38853	0.000818848	2.59619
M88T387	88.04035	386.616000	diff	Sarcosine	[M-H]-	0.999959622842567	HMDB0000271	C00213	Organic acids and derivatives	Carboxylic acids and derivatives	Amino acids, peptides, and analogues	3.71223e+09	3.58437e+09	3.53608e+09	3.78164e+09	3.48858e+09	3.64707e+09	4.48215e+09	4.24111e+09	4.30526e+09	4.38105e+09	4.39629e+09	4.40869e+09	3.62499e+09	4.36909e+09	0.82969	1.25623e-07	5.30768
M236T222	236.09291	221.502000	diff	Sepiapterin	[M-H]-	0.742339315201505	HMDB0000238	C00835	Organoheterocyclic compounds	Pteridines and derivatives	Pterins and derivatives	2.16676e+08	2.52261e+08	2.51751e+08	2.06372e+08	2.53736e+08	2.14118e+08	5.59208e+08	4.59235e+08	5.64555e+08	5.59541e+08	4.41755e+08	5.28753e+08	2.32486e+08	5.18841e+08	0.448086	3.22996e-07	3.33441
M333T49_1	333.08803	49.256700	diff	Shikonin	[M+COOH]-	0.746032813922069	HMDB0030579	C17412	Benzenoids	Naphthalenes	Naphthoquinones	1.43581e+08	2.38973e+07	6.61082e+07	3.65226e+07	3.11943e+07	1.19764e+08	2.9492e+08	2.99757e+08	2.13909e+08	4.18827e+08	2.54238e+08	2.57594e+08	7.01779e+07	2.89874e+08	0.242098	9.95378e-05	2.79742
M209T369_3	209.06666	368.884000	diff	Sinapyl alcohol	[M-H]-	0.874191245065391	HMDB0013070	C02325	Benzenoids	Phenols	Methoxyphenols	2.97635e+09	3.14148e+09	2.96124e+09	3.02601e+09	2.90401e+09	2.93695e+09	2.67543e+09	2.5694e+09	2.64723e+09	2.63372e+09	2.68899e+09	2.63306e+09	2.99101e+09	2.64131e+09	1.1324	3.71802e-06	3.76346
M760T232	759.56546	231.781500	diff	Sm d34:2	[M+CH3COOH-H]-	0.979002247			Lipids and lipid-like molecules	Sphingolipids	Phosphosphingolipids	9.02254e+07	7.3054e+07	6.13359e+07	7.83235e+07	5.71069e+07	8.79596e+07	1.13632e+08	1.15701e+08	1.09539e+08	1.103e+08	1.15951e+08	8.73224e+07	7.46676e+07	1.08741e+08	0.686655	0.000715493	1.06513
M214T432_2	214.04862	431.978000	diff	sn-Glycerol 3-phosphoethanolamine	[M-H]-	0.996207442141205			Lipids and lipid-like molecules	Glycerophospholipids	Glycerophosphoethanolamines	2.62759e+09	2.61436e+09	2.72399e+09	2.61171e+09	2.58254e+09	2.6463e+09	2.44276e+09	2.41133e+09	2.44143e+09	2.37571e+09	2.47369e+09	2.4812e+09	2.63442e+09	2.43769e+09	1.0807	1.6435e-05	2.72458
M415T31	415.07015	31.410400	diff	Spiro[3h-indole-3,3'-pyrrolidine]-1(2h)-acetic acid, 5-chloro-1'-[(2-fluorophenyl)methyl]-2,2',5'-trioxo-	[M-H]-	0.874751802			Organic acids and derivatives	Carboxylic acids and derivatives	Amino acids, peptides, and analogues	2.69444e+08	2.43902e+08	1.84177e+08	2.0579e+08	1.98679e+08	1.72609e+08	7.57149e+07	7.23021e+07	7.22848e+07	7.12231e+07	7.19446e+07	5.42597e+07	2.12434e+08	6.96215e+07	3.05126	3.23768e-06	2.35562
M117T428_1	117.01934	428.479500	diff	Succinate	[M-H]-	0.999806067225305	HMDB0000254	C00042	Organic acids and derivatives	Carboxylic acids and derivatives	Dicarboxylic acids and derivatives	1.33958e+09	1.34228e+09	1.40105e+09	1.31933e+09	1.38238e+09	1.38816e+09	2.07233e+09	2.10287e+09	2.10833e+09	2.04962e+09	2.15566e+09	2.15591e+09	1.36213e+09	2.10745e+09	0.646339	1.22404e-11	5.4436
M101T411	101.02439	411.415000	diff	Succinic semialdehyde	[M-H]-	0.999110687950562	HMDB0001259	C00232	Lipids and lipid-like molecules	Fatty Acyls	Fatty acids and conjugates	4.40427e+08	4.39744e+08	4.49652e+08	4.39199e+08	4.36878e+08	4.42967e+08	6.8249e+08	7.06883e+08	6.70311e+08	6.70159e+08	6.74718e+08	6.65799e+08	4.41478e+08	6.78393e+08	0.65077	5.01387e-12	3.06834
M397T62	397.05551	62.259900	diff	Sulfasalazine	[M-H]-	0.817001589608093	HMDB0014933	C07316	Organoheterocyclic compounds	Azobenzenes		1.28497e+09	1.25843e+09	1.30092e+09	1.2973e+09	1.28957e+09	1.21903e+09	2.33579e+08	2.29867e+08	2.24691e+08	2.31172e+08	2.26484e+08	2.38201e+08	1.27504e+09	2.30666e+08	5.52763	2.05208e-15	6.50122
M386T218	386.17184	217.946000	diff	Terazosin	[M-H]-	0.733020636997115	HMDB0015293	C07127	Organoheterocyclic compounds	Diazinanes	Piperazines	1.03627e+08	1.29599e+08	1.38738e+08	1.08412e+08	1.27424e+08	1.44643e+08	8.11826e+07	6.85485e+07	7.71101e+07	7.79641e+07	6.95973e+07	7.58081e+07	1.25407e+08	7.50351e+07	1.67131	2.81871e-05	1.36943
M287T228_2	287.18650	227.678000	diff	Testosterone	[M-H]-	0.894090684007275	HMDB0000234	C00535	Lipids and lipid-like molecules	Steroids and steroid derivatives	Androstane steroids	8.3067e+07	9.56286e+07	8.99231e+07	8.36978e+07	8.5797e+07	7.89782e+07	5.06862e+07	4.82511e+07	5.21654e+07	5.22219e+07	4.81296e+07	4.98113e+07	8.6182e+07	5.02109e+07	1.7164	5.22228e-08	1.20073
M349T23_2	349.24132	23.155600	diff	Tetrahydrocorticosterone	[M-H]-	0.997140380217934	HMDB0000268	C05476	Lipids and lipid-like molecules	Steroids and steroid derivatives	Hydroxysteroids	7.32453e+08	7.06581e+08	7.24302e+08	7.4673e+08	7.1524e+08	6.93184e+08	6.99367e+08	7.18329e+08	6.66789e+08	6.81792e+08	6.63472e+08	6.66379e+08	7.19748e+08	6.82688e+08	1.05429	0.0109698	1.10931
M241T272	241.11938	271.635000	diff	Thiopental	[M-H]-	0.838518452848751	HMDB0014737	C07521	Organoheterocyclic compounds	Diazines	Pyrimidines and pyrimidine derivatives	1.07914e+08	1.14745e+08	1.16735e+08	1.1113e+08	1.15605e+08	1.10923e+08	8.62998e+07	8.42803e+07	8.76057e+07	8.66074e+07	8.71301e+07	8.48023e+07	1.12842e+08	8.61209e+07	1.31028	5.91319e-09	1.03381
M125T88	125.03567	87.753000	diff	Thymine	[M-H]-	0.999679506615007	HMDB0000262	C00178	Organoheterocyclic compounds	Diazines	Pyrimidines and pyrimidine derivatives	2.71834e+09	2.67031e+09	2.65795e+09	2.5803e+09	2.55721e+09	2.52307e+09	3.13963e+09	3.04663e+09	3.1245e+09	3.11654e+09	2.99717e+09	2.9982e+09	2.61786e+09	3.07044e+09	0.852601	5.86176e-07	4.10774
M311T28	311.16862	28.125600	diff	Thymol-beta-d-glucoside	[M-H]-	0.999014876630302			Lipids and lipid-like molecules	Prenol lipids	Terpene glycosides	1.68061e+09	1.62352e+09	1.58054e+09	1.62286e+09	1.59034e+09	1.62292e+09	1.2025e+09	1.22906e+09	1.25701e+09	1.24394e+09	1.29537e+09	1.20724e+09	1.62013e+09	1.23919e+09	1.30742	3.60758e-09	3.91863
M285T60_2	285.24349	59.790700	diff	Totarol	[M-H]-	0.93998856			Lipids and lipid-like molecules	Prenol lipids	Diterpenoids	2.58796e+07	3.06371e+07	2.31283e+07	2.50896e+07	2.41536e+07	2.38498e+07	5.6308e+07	5.2437e+07	5.43875e+07	5.26392e+07	5.1777e+07	5.3799e+07	2.54563e+07	5.35579e+07	0.475304	9.76901e-10	1.05701
M163T343	163.03998	342.757000	diff	trans-2-Hydroxycinnamic acid	[M-H]-	0.97620011223858	HMDB0002641	C01772	Phenylpropanoids and polyketides	Cinnamic acids and derivatives	Hydroxycinnamic acids and derivatives	1.27031e+07	1.03545e+07	1.01731e+07	1.3382e+07	1.05963e+07	1.12049e+07	6.89432e+07	8.04802e+07	6.89209e+07	7.2495e+07	8.10179e+07	7.12e+07	1.14023e+07	7.38429e+07	0.154413	1.15904e-10	1.58106
M367T343	367.10473	342.726000	diff	Trans-3'-hydroxycotinine o-.beta.-d-glucuronide	[M-H]-	0.980846490653031			Organic oxygen compounds	Organooxygen compounds	Carbohydrates and carbohydrate conjugates	8.48654e+07	5.52571e+07	4.04048e+07	8.97814e+07	6.74784e+07	5.83767e+07	1.69344e+08	1.76503e+08	1.939e+08	1.92949e+08	1.80542e+08	1.76981e+08	6.60273e+07	1.81703e+08	0.36338	1.01815e-07	2.12176
M343T94_1	343.08532	94.468850	diff	Tricin methyl ether	[M-H]-	0.761917840418587	HMDB0037692	C19807	Phenylpropanoids and polyketides	Flavonoids	O-methylated flavonoids	9.7478e+07	8.98351e+07	9.04299e+07	8.3601e+07	7.96784e+07	8.97755e+07	2.53021e+07	1.60053e+07	2.68428e+07	2.51965e+07	2.17801e+07	2.79472e+07	8.84663e+07	2.38457e+07	3.70996	1.35372e-09	1.61013
M213T51	213.18605	50.635200	diff	Tridecanoic acid (Tridecylic acid)	[M-H]-	0.996123864	HMDB0000910	C17076	Lipids and lipid-like molecules	Fatty Acyls	Fatty acids and conjugates	1.29709e+08	1.10982e+08	1.24005e+08	1.32591e+08	1.22284e+08	1.04457e+08	2.1659e+08	2.02315e+08	2.16948e+08	3.04566e+08	1.94649e+08	2.19878e+08	1.20671e+08	2.25824e+08	0.534359	9.62656e-05	1.92508
M293T254	293.15078	254.447000	diff	Tyr-Ile	[M-H]-	0.988804928161923			Organic acids and derivatives	Carboxylic acids and derivatives	Amino acids, peptides, and analogues	8.21834e+07	8.41602e+07	8.29261e+07	8.22805e+07	7.94036e+07	8.42601e+07	1.59375e+08	1.60287e+08	1.53053e+08	1.54985e+08	1.60208e+08	1.54961e+08	8.25357e+07	1.57145e+08	0.52522	2.35917e-13	1.72683
M606T473_2	606.07440	472.974000	diff	Udp-n-acetylglucosamine	[M-H]-	0.983807910216391	HMDB0000290	C00043	Nucleosides, nucleotides, and analogues	Pyrimidine nucleotides	Pyrimidine nucleotide sugars	2.02763e+08	2.00723e+08	1.99811e+08	1.93195e+08	1.98365e+08	1.92734e+08	2.51104e+08	2.54596e+08	2.47873e+08	2.36231e+08	2.5012e+08	2.27584e+08	1.97932e+08	2.44585e+08	0.809257	1.32223e-06	1.32135
M402T59	402.30102	59.448800	diff	Undecanamide, n-cyclopropyl-11-(3-hydroxy-5-pentylphenoxy)-	[M-H]-	0.8872099						3.76389e+07	9.0299e+06	1.67472e+06	6.7746e+07	3.41095e+07	2.50966e+07	1.36956e+08	1.25047e+08	1.16446e+08	1.37368e+08	1.11907e+08	6.24193e+07	2.92159e+07	1.15024e+08	0.253999	0.000178831	1.72913
M111T103_3	111.02001	103.197000	diff	Uracil	[M-H]-	0.999818627119851	HMDB0000300	C00106	Organoheterocyclic compounds	Diazines	Pyrimidines and pyrimidine derivatives	1.03643e+10	9.59015e+09	9.46544e+09	9.54039e+09	9.49169e+09	8.92813e+09	1.07611e+10	1.09019e+10	1.127e+10	1.02784e+10	1.00132e+10	1.01537e+10	9.56335e+09	1.0563e+10	0.905359	0.00455371	5.37249
M167T372_2	167.02100	371.894000	diff	Uric acid	[M-H]-	0.996339408189168	HMDB0000289	C00366	Organoheterocyclic compounds	Imidazopyrimidines	Purines and purine derivatives	3.39843e+09	3.42051e+09	3.33117e+09	3.4346e+09	3.32915e+09	3.40492e+09	2.74625e+09	2.83049e+09	2.73656e+09	2.83901e+09	2.83586e+09	2.84547e+09	3.38646e+09	2.8056e+09	1.20704	1.29758e-09	4.87726
M323T142	323.01917	141.905000	diff	Uridine 5'-monophosphate	[M-H]-	0.714169292013989	HMDB0000288	C00105	Nucleosides, nucleotides, and analogues	Pyrimidine nucleotides	Pyrimidine ribonucleotides	9.35563e+08	8.96363e+08	9.04021e+08	9.34297e+08	1.04239e+09	8.91599e+08	6.20592e+08	4.91659e+08	4.71418e+08	5.07113e+08	5.08233e+08	4.1092e+08	9.34039e+08	5.01656e+08	1.86191	3.0584e-07	4.1248
M187T306	187.10875	305.779500	diff	Val-Ala	[M-H]-	0.996968797668797			Organic acids and derivatives	Carboxylic acids and derivatives	Amino acids, peptides, and analogues	3.5887e+08	4.28928e+08	5.04653e+08	3.55723e+08	4.25608e+08	5.33184e+08	8.05918e+08	6.85895e+08	9.40455e+08	9.25822e+08	7.02663e+08	8.26781e+08	4.34494e+08	8.14589e+08	0.533391	3.01924e-05	3.75908
M272T301	272.16158	301.125000	diff	Val-Gly-Val	[M-H]-	0.969598586137875			Organic acids and derivatives	Carboxylic acids and derivatives	Amino acids, peptides, and analogues	5.4345e+08	5.08432e+08	5.20674e+08	5.21223e+08	4.3332e+08	5.12396e+08	3.9472e+08	4.18087e+08	3.9381e+08	3.58243e+08	4.00729e+08	3.84544e+08	5.06582e+08	3.91689e+08	1.29333	6.21022e-05	2.08499
M253T359_3	253.13062	359.058000	diff	Val-His	[M-H]-	0.967016452273235			Organic acids and derivatives	Carboxylic acids and derivatives	Amino acids, peptides, and analogues	2.19045e+08	2.3733e+08	2.30722e+08	2.27558e+08	2.18511e+08	2.2009e+08	2.76817e+08	2.65171e+08	2.55721e+08	2.68486e+08	2.59157e+08	2.56828e+08	2.25543e+08	2.63697e+08	0.85531	7.71318e-06	1.17894
M229T249_2	229.15580	249.119000	diff	Val-Ile	[M-H]-	0.995727658695172			Organic acids and derivatives	Carboxylic acids and derivatives	Amino acids, peptides, and analogues	8.11086e+08	7.6621e+08	8.67789e+08	8.10217e+08	8.42374e+08	7.84088e+08	1.06683e+09	1.18497e+09	1.03789e+09	1.03483e+09	1.24125e+09	1.37352e+09	8.13628e+08	1.15655e+09	0.703496	0.000137067	3.61169
M203T339	203.10371	338.683000	diff	Val-Ser	[M-H]-	0.782150167082735			Organic acids and derivatives	Carboxylic acids and derivatives	Amino acids, peptides, and analogues	2.72025e+08	3.28684e+08	3.63082e+08	2.8774e+08	3.41968e+08	2.87534e+08	6.35712e+08	5.73178e+08	6.43614e+08	6.38501e+08	5.99976e+08	7.27425e+08	3.13505e+08	6.36401e+08	0.492622	2.08647e-07	3.54302
M215T264	215.14008	263.504000	diff	Val-Val	[M-H]-	0.99756089338416			Organic acids and derivatives	Carboxylic acids and derivatives	Amino acids, peptides, and analogues	1.21908e+08	1.34005e+08	1.1919e+08	1.18935e+08	1.29924e+08	1.24734e+08	2.23014e+08	2.01401e+08	2.32793e+08	2.17542e+08	1.91476e+08	1.83558e+08	1.24783e+08	2.08297e+08	0.599061	1.383e-06	1.80498
M151T261	151.02613	261.321500	diff	Xanthine	[M-H]-	0.999896130474797	HMDB0000292	C00385	Organoheterocyclic compounds	Imidazopyrimidines	Purines and purine derivatives	4.71533e+09	4.38785e+09	4.35196e+09	4.7357e+09	4.28303e+09	4.89214e+09	5.04977e+09	5.31406e+09	4.9444e+09	5.30626e+09	5.13851e+09	4.88802e+09	4.561e+09	5.10684e+09	0.893117	0.00148376	4.05165

## Sheet: CS_vs_uf
ID	m/z	rt(s)	diff	Name	adduct	score	HMDB	KEGG	SuperClass	Class	SubClass	CS-1	CS-2	CS-3	CS-4	CS-5	CS-6	uf-1	uf-2	uf-3	uf-4	uf-5	uf-6	Average(CS)	Average(uf)	Fold change	p-value	VIP
M194T63	194.08224	63.474650	diff	.alpha.-methyl-l-tyrosine	[M-H]-	0.972855785600337		C07921				3.59897e+08	4.10373e+08	4.02211e+08	3.82927e+08	3.80508e+08	3.47644e+08	9.29736e+08	1.15862e+09	1.03065e+09	9.47281e+08	9.90958e+08	1.604e+09	3.80594e+08	1.11021e+09	0.342813	3.85171e-05	4.79597
M409T210	409.30700	209.972500	diff	.beta.-tocotrienol	[M-H]-	0.900374756930591		C14154	Lipids and lipid-like molecules	Prenol lipids	Quinone and hydroquinone lipids	1.10679e+07	8.25276e+06	1.79219e+07	2.82245e+07	2.7744e+07	1.25439e+07	6.10836e+07	8.29026e+07	6.23239e+07	6.20813e+07	8.0689e+07	4.87811e+07	1.76258e+07	6.63102e+07	0.265808	1.78163e-05	1.23276
M171T135	170.99685	134.619500	diff	(-)-hydroxycitric acid lactone	[M-H-H2O]-	0.984582262			Organic acids and derivatives	Carboxylic acids and derivatives	Tricarboxylic acids and derivatives	8.24666e+08	2.42986e+08	6.56998e+08	6.72014e+08	7.5971e+08	7.19789e+08	9.79782e+08	8.85719e+08	8.82772e+08	7.70281e+08	8.68559e+08	1.03748e+09	6.46027e+08	9.04099e+08	0.714554	0.0191759	2.22662
M314T246	314.20851	246.075500	diff	(2e,4e)-n-[2-(4-hydroxyphenyl)ethyl]dodeca-2,4-dienamide	[M-H]-	0.777818647			Benzenoids	Phenols	1-hydroxy-2-unsubstituted benzenoids	2.22451e+08	2.14506e+08	1.97103e+08	2.10642e+08	1.77871e+08	2.19548e+08	1.69829e+08	1.79004e+08	1.66844e+08	1.64567e+08	1.83472e+08	1.85342e+08	2.0702e+08	1.74843e+08	1.18403	0.00199985	1.10124
M299T46	299.25920	45.720800	diff	(r)-2-hydroxystearic acid	[M-H]-	0.999760552434087			Lipids and lipid-like molecules	Fatty Acyls	Fatty acids and conjugates	1.41084e+09	1.00912e+09	1.15699e+09	9.95928e+08	1.35218e+09	1.19759e+09	3.68324e+09	4.27492e+09	4.04937e+09	3.42292e+09	3.95953e+09	6.75202e+09	1.18711e+09	4.357e+09	0.27246	8.31793e-05	9.9871
M178T240	178.05090	239.747000	diff	1-(3-pyridyl)-1-butanone-4-carboxylic acid	[M-H]-	0.995354866239611	HMDB0000992	C19569	Organic acids and derivatives	Keto acids and derivatives	Gamma-keto acids and derivatives	1.76606e+08	1.75575e+08	1.23152e+08	1.59727e+08	1.24048e+08	1.65876e+08	1.00164e+08	1.20688e+08	1.00354e+08	1.0341e+08	1.40202e+08	1.3538e+08	1.54164e+08	1.167e+08	1.32103	0.0130147	1.1454
M195T187_1	195.06629	186.716000	diff	1-(4-hydroxy-3,5-dimethoxyphenyl)ethanone	[M-H]-	0.876607031647874		C10664	Organic oxygen compounds	Organooxygen compounds	Carbonyl compounds	9.7534e+08	1.09219e+09	9.12384e+08	1.09285e+09	9.1448e+08	9.31145e+08	3.37109e+07	5.42223e+07	5.43594e+07	3.58182e+07	4.86227e+07	4.38714e+07	9.86398e+08	4.51008e+07	21.8709	1.16689e-10	5.72586
M187T271	187.04189	270.834000	diff	1-hydroxy-2-naphthoic acid	[M-H]-	0.986207452711581		C03203	Benzenoids	Naphthalenes	Naphthalenecarboxylic acids and derivatives	3.75932e+07	9.33702e+07	1.65901e+08	1.3164e+08	1.6634e+08	4.11479e+07	5.1013e+08	4.54462e+08	5.06853e+08	5.2215e+08	4.51034e+08	4.63642e+08	1.05999e+08	4.84712e+08	0.218684	6.78678e-08	3.54861
M113T92	112.99930	92.364900	diff	1-methylhydantoin	[M-H]-	0.997637345515822	HMDB0003646	C02565	Organoheterocyclic compounds	Azolines	Imidazolines	1.78711e+08	1.75584e+08	1.86693e+08	1.75272e+08	2.00277e+08	1.77416e+08	2.63023e+08	2.56449e+08	2.64927e+08	2.40721e+08	2.52977e+08	2.47494e+08	1.82325e+08	2.54265e+08	0.717068	1.24252e-07	1.47856
M363T31_2	363.07512	30.928900	diff	1-methyluric acid	[2M-H]-	0.970837342030328	HMDB0003099	C16359	Organoheterocyclic compounds	Imidazopyrimidines	Purines and purine derivatives	1.28324e+09	1.24687e+09	1.41638e+09	1.36572e+09	1.48403e+09	1.29692e+09	7.05038e+07	6.94491e+07	6.99993e+07	9.19063e+07	6.56848e+07	4.86586e+07	1.34886e+09	6.9367e+07	19.4453	1.01669e-11	6.70503
M509T30	509.29398	30.426400	diff	1-oleoyl-2-hydroxy-sn-glycero-3-phospho-(1'-rac-glycerol)	[M-H]-	0.952951317			Lipids and lipid-like molecules	Glycerophospholipids	Glycerophosphoglycerols	4.19775e+08	3.56957e+08	4.05261e+08	3.49959e+08	4.10797e+08	4.11747e+08	2.66037e+08	2.56722e+08	2.8169e+08	2.68117e+08	2.52509e+08	2.75407e+08	3.92416e+08	2.66747e+08	1.47112	2.62559e-06	2.12681
M478T241_2	478.29348	240.899000	diff	1-oleoyl-sn-glycero-3-phosphoethanolamine	[M-H]-	0.996263579184336	HMDB0011506		Lipids and lipid-like molecules	Glycerophospholipids	Glycerophosphoethanolamines	5.17296e+09	4.83806e+09	4.91253e+09	4.87056e+09	5.32307e+09	5.28229e+09	5.73071e+09	5.36169e+09	5.3742e+09	5.61183e+09	5.67742e+09	5.82515e+09	5.06658e+09	5.59683e+09	0.905258	0.00117286	2.90847
M452T248_2	452.27793	247.954000	diff	1-palmitoyl-2-hydroxy-sn-glycero-3-phosphoethanolamine	[M-H]-	0.987327678041447	HMDB0011503		Lipids and lipid-like molecules	Glycerophospholipids	Glycerophosphoethanolamines	2.60722e+08	2.62097e+08	2.5211e+08	2.93505e+08	2.44653e+08	2.54225e+08	4.10635e+08	4.87973e+08	4.2046e+08	4.2316e+08	4.86102e+08	4.52817e+08	2.61219e+08	4.46858e+08	0.584568	3.13137e-07	2.41184
M85T489	85.02946	489.302000	diff	1,4-butynediol	[M-H]-	0.93054655	HMDB0012136	C05771	Organic oxygen compounds	Organooxygen compounds	Alcohols and polyols	5.64227e+08	5.52105e+08	5.43701e+08	5.34504e+08	5.43464e+08	5.40236e+08	4.41605e+07	7.55117e+07	5.03586e+07	4.05628e+07	7.57023e+07	1.33273e+08	5.46373e+08	6.99282e+07	7.81334	1.91269e-11	4.09676
M329T203	329.23341	202.786000	diff	11beta-hydroxyprogesterone	[M-H]-	0.969189812325502	HMDB0004031	C05498	Lipids and lipid-like molecules	Steroids and steroid derivatives	Pregnane steroids	2.21303e+08	2.20107e+08	3.08495e+08	2.39884e+08	2.84718e+08	2.31499e+08	1.55942e+08	1.53936e+08	1.65868e+08	1.82626e+08	1.57314e+08	1.41219e+08	2.51001e+08	1.59484e+08	1.57383	0.00019904	1.79532
M327T39_2	327.29045	39.430550	diff	12-hete-[d8]	[M-H]1-	0.968282141269284			Lipids and lipid-like molecules	Fatty Acyls	Eicosanoids	3.21022e+08	2.56399e+08	2.62626e+08	2.86796e+08	2.89929e+08	4.24353e+08	1.35585e+09	1.31155e+09	1.44562e+09	1.63029e+09	1.68045e+09	1.32499e+09	3.06854e+08	1.45812e+09	0.210445	1.49137e-08	6.15489
M415T241	415.16054	241.110000	diff	13:4+4o fatty acyl hexoside	[M-H]-	0.982845712578714						1.78784e+08	1.66686e+08	1.57782e+08	1.7405e+08	1.5259e+08	1.71635e+08	7.71309e+06	7.41045e+06	4.10958e+06	5.16426e+06	7.1909e+06	7.48579e+06	1.66921e+08	6.51235e+06	25.6315	3.12409e-12	2.37129
M347T210	347.22237	210.170500	diff	15-cyclohexylpentanorprostaglandin f2.alpha.	[M-H-H2O]-	0.998872670110335			Lipids and lipid-like molecules	Fatty Acyls	Eicosanoids	5.42259e+07	6.22533e+07	5.43897e+07	7.29434e+07	6.19323e+07	5.21204e+07	1.58107e+08	2.09e+08	1.57935e+08	1.78182e+08	2.0432e+08	1.47201e+08	5.96442e+07	1.75791e+08	0.339291	1.01868e-06	1.92554
M371T306	371.22955	305.994000	diff	15(r),19(r)-hydroxyprostaglandin f1.alpha.	[M-H]-	0.943352334539489			Lipids and lipid-like molecules	Fatty Acyls	Eicosanoids	1.39871e+08	6.50855e+07	7.12457e+07	7.73434e+07	1.70134e+08	6.5027e+07	3.81496e+08	9.56881e+07	3.81614e+08	3.65647e+08	2.2471e+08	9.65506e+07	9.81177e+07	2.57618e+08	0.380866	0.0229163	2.07448
M271T70	271.22796	69.729500	diff	16-hydroxyhexadecanoic acid	[M-H]-	0.997109013975202	HMDB0006294	C18218	Lipids and lipid-like molecules	Fatty Acyls	Fatty acids and conjugates	1.95028e+08	1.89973e+08	1.57808e+08	1.72591e+08	1.62238e+08	1.7217e+08	6.02617e+08	6.92837e+08	5.49885e+08	6.04102e+08	5.92901e+08	6.55555e+08	1.74968e+08	6.16316e+08	0.283893	1.61888e-09	3.82996
M383T213_2	383.29123	213.442000	diff	17,20-dimethylprostaglandin f1.alpha.	[M-H]-	0.895868728			Lipids and lipid-like molecules	Fatty Acyls	Eicosanoids	1.99338e+07	1.44671e+07	2.12536e+07	2.63895e+07	2.26772e+07	1.50924e+07	9.0471e+07	9.94944e+07	8.30758e+07	8.55734e+07	9.28498e+07	7.29356e+07	1.99689e+07	8.74e+07	0.228477	1.68318e-08	1.49298
M277T45	277.03869	45.062900	diff	2-(4-chlorophenyl)-1-(2,4,6-trihydroxyphenyl)ethanone	[M-H]-	0.717084381						6.62016e+07	8.21344e+07	6.45954e+07	5.6273e+07	6.50961e+07	5.67892e+07	1.00821e+08	1.02394e+08	9.50163e+07	1.11493e+08	1.26162e+08	8.99542e+07	6.51816e+07	1.04307e+08	0.624904	0.000132257	1.04776
M522T279_2	522.28351	278.709000	diff	2-amino-3-[hydroxy-[2-hydroxy-3-[octadec-9-enoyl]oxypropoxy]phosphoryl]oxypropanoic acid	[M-H]-	0.977430462			Lipids and lipid-like molecules	Glycerophospholipids	Glycerophosphoserines	9.17366e+08	8.90477e+08	8.77833e+08	8.1891e+08	8.73091e+08	9.07711e+08	1.03832e+09	9.76207e+08	1.04639e+09	1.01269e+09	9.89192e+08	1.03666e+09	8.80898e+08	1.01658e+09	0.866534	2.44426e-05	1.73047
M126T328	126.01959	328.494000	diff	2-amino-4,6-dihydroxypyrimidine	[M-H]-	0.95818398322024			Organoheterocyclic compounds	Diazines	Pyrimidines and pyrimidine derivatives	3.95178e+08	3.93737e+08	3.75984e+08	3.95144e+08	3.75942e+08	4.11761e+08	4.89517e+07	5.08688e+07	4.97791e+07	4.17403e+07	4.77474e+07	5.15125e+07	3.91291e+08	4.84333e+07	8.07896	4.18547e-14	3.47434
M245T103	245.02918	102.540000	diff	2-chloro-2'-hydroxy-4'-methylbenzophenone	[M-H]-	0.977234041			Benzenoids	Benzene and substituted derivatives	Benzophenones	1.44279e+08	1.45606e+08	1.39941e+08	1.23176e+08	1.25194e+08	1.54163e+08	1.84012e+08	1.77976e+08	2.38498e+08	1.84749e+08	2.24929e+08	2.13974e+08	1.38727e+08	2.04023e+08	0.679957	0.000194596	1.32333
M245T419_1	245.11430	419.262000	diff	2-cis-4-trans-abscisic acid	[M-H-H2O]-	0.814977900227242		C06082	Lipids and lipid-like molecules	Prenol lipids	Sesquiterpenoids	2.3346e+08	2.30916e+08	2.42069e+08	2.30926e+08	3.65959e+08	2.36207e+08	6.4019e+08	6.04517e+08	6.01717e+08	6.11488e+08	6.22304e+08	5.67488e+08	2.56589e+08	6.07951e+08	0.422056	4.54633e-08	3.37599
M223T454	223.04596	453.941500	diff	2-hydroxyanthraquinone	[M-H]-	0.883513139963361		C09605	Benzenoids	Anthracenes	Anthraquinones	6.70409e+08	6.61785e+08	6.62491e+08	6.39994e+08	6.87376e+08	6.31716e+08	4.73313e+08	4.90992e+08	4.18085e+08	1.09387e+08	4.66729e+08	4.71569e+08	6.58962e+08	4.05013e+08	1.62702	0.00184235	2.78627
M237T184	237.06163	183.627000	diff	2-keto-3-deoxyoctonic acid	[M-H]-	0.936732093			Organic oxygen compounds	Organooxygen compounds	Carbohydrates and carbohydrate conjugates	1.64179e+08	1.5745e+08	1.67762e+08	1.30143e+08	1.57262e+08	1.81452e+08	2.39314e+08	2.47512e+08	2.31184e+08	2.45123e+08	2.16728e+08	2.34427e+08	1.59708e+08	2.35715e+08	0.677547	3.53505e-06	1.48827
M159T189	159.02983	188.978000	diff	2-oxoadipic acid	[M-H]-	0.934885541961952	HMDB0000225	C00322	Organic acids and derivatives	Keto acids and derivatives	Medium-chain keto acids and derivatives	2.7775e+08	1.5458e+08	1.09755e+08	1.43861e+08	1.16581e+08	1.29623e+08	3.18004e+08	3.3041e+08	1.37957e+08	3.06822e+08	3.13725e+08	3.22615e+08	1.55358e+08	2.88256e+08	0.53896	0.00717741	1.89276
M173T333	173.09315	332.851000	diff	2-propylglutaric acid	[M-H]-	0.951808870629273	HMDB0060684	C16658	Lipids and lipid-like molecules	Fatty Acyls	Fatty acids and conjugates	2.24411e+07	9.67923e+07	2.53696e+07	1.13421e+08	2.60717e+07	2.90091e+07	1.21317e+08	1.19122e+08	1.22108e+08	1.21683e+08	1.251e+08	8.74456e+07	5.21841e+07	1.16129e+08	0.449362	0.00500668	1.25573
M245T389_1	245.04324	389.127500	diff	2'-chloro-2-hydroxy-5-methylbenzophenone	[M-H]-	0.894634222659808			Benzenoids	Benzene and substituted derivatives	Benzophenones	2.37435e+08	2.4595e+08	2.44764e+08	2.51473e+08	2.5017e+08	2.40143e+08	3.28103e+08	3.13358e+08	3.22128e+08	3.4987e+08	3.18624e+08	3.17499e+08	2.44989e+08	3.2493e+08	0.753974	8.24114e-08	1.53042
M330T35	330.07018	34.522750	diff	2'-deoxyadenosine 5'-monophosphate	[M-H]-	0.774418907265599	HMDB0000905	C00360	Nucleosides, nucleotides, and analogues	Purine nucleotides	Purine deoxyribonucleotides	9.20842e+07	7.96816e+07	1.04999e+08	1.05266e+08	1.27602e+08	8.24525e+07	4.75255e+06	6.14308e+06	5.9059e+06	3.90119e+06	1.11432e+06	8.18478e+06	9.86808e+07	5.0003e+06	19.735	1.63237e-07	1.79814
M307T270	307.03480	270.371000	diff	2'-deoxyuridine 5'-monophosphate	[M-H]-	0.848395317374407	HMDB0001409	C00365	Nucleosides, nucleotides, and analogues	Pyrimidine nucleotides	Pyrimidine deoxyribonucleotides	2.80894e+07	2.05143e+07	4.46775e+07	4.09161e+07	5.12108e+07	2.78333e+07	1.33116e+08	1.39135e+08	1.19696e+08	1.51683e+08	1.28662e+08	1.30968e+08	3.55402e+07	1.33877e+08	0.26547	3.38488e-08	1.79421
M329T147	329.23355	147.207000	diff	21-hydroxyprogesterone	[M-H]-	0.996740778820428	HMDB0000016	C03205	Lipids and lipid-like molecules	Steroids and steroid derivatives	Hydroxysteroids	3.20875e+08	2.7439e+08	2.80027e+08	3.31979e+08	2.64225e+08	2.75429e+08	1.67762e+08	1.86971e+08	1.74804e+08	1.53554e+08	1.81391e+08	1.64478e+08	2.91154e+08	1.71493e+08	1.69776	2.30706e-06	2.04853
M164T65	164.00226	64.967800	diff	2s-amino-4-phosphonobutyric acid	[M-H-H2O]-	0.989814796			Organic acids and derivatives	Carboxylic acids and derivatives	Amino acids, peptides, and analogues	4.15762e+08	4.06645e+08	4.1175e+08	3.9509e+08	3.92351e+08	4.11737e+08	4.88668e+08	4.88211e+08	4.52865e+08	4.9335e+08	4.6957e+08	4.67845e+08	4.05556e+08	4.76752e+08	0.850665	2.7587e-06	1.32633
M160T304	160.06148	304.455000	diff	3-(2-hydroxyethyl)indole	[M-H]-	0.782353676	HMDB0003447	C00955	Organoheterocyclic compounds	Indoles and derivatives	Indoles	3.92932e+08	3.99948e+08	4.6138e+08	4.56918e+08	4.71374e+08	4.10821e+08	4.2875e+07	4.34775e+07	4.42264e+07	4.66097e+07	4.09834e+07	5.00415e+07	4.32229e+08	4.47022e+07	9.66906	1.04199e-10	3.68956
M535T262_2	535.15402	261.908000	diff	3-deoxy-d-glycero-d-galacto-2-nonulosonic acid	[2M-H]-	0.976600601			Organic oxygen compounds	Organooxygen compounds	Carbohydrates and carbohydrate conjugates	1.38691e+08	1.37459e+08	1.68512e+08	1.78992e+08	1.75605e+08	1.44419e+08	1.29466e+08	1.38387e+08	1.35928e+08	1.28302e+08	1.43944e+08	9.65832e+07	1.5728e+08	1.28768e+08	1.22142	0.0208268	1.00151
M507T25	507.31469	24.924700	diff	3-furancarboxylic acid, tetrahydro-4-methylene-2-octyl-5-oxo-, (2r,3s)-	[2M-H]-	0.700488875			Organoheterocyclic compounds	Lactones	Gamma butyrolactones	1.34005e+08	1.14842e+08	1.25747e+08	1.18288e+08	1.23459e+08	1.27457e+08	7.54457e+07	6.41365e+07	6.38542e+07	6.60748e+07	6.1233e+07	5.51902e+07	1.23966e+08	6.43224e+07	1.92727	2.76955e-08	1.46029
M161T415	161.04550	415.368000	diff	3-hydroxy-3-methylglutaric acid	[M-H]-	0.989116603	HMDB0000355	C03761	Lipids and lipid-like molecules	Fatty Acyls	Fatty acids and conjugates	2.84181e+08	2.76849e+08	2.8576e+08	2.81191e+08	2.77504e+08	2.81217e+08	2.03874e+08	2.15456e+08	2.12911e+08	1.99015e+08	2.08048e+08	2.04639e+08	2.81117e+08	2.07324e+08	1.35593	1.86121e-10	1.67409
M327T437	327.09337	437.226000	diff	3-hydroxy-6,2',4'-trimethoxyflavone	[M-H]-	0.966753365013051			Phenylpropanoids and polyketides	Flavonoids	Flavones	2.39578e+08	2.47495e+08	2.49492e+08	2.4144e+08	2.5216e+08	2.35112e+08	5.2903e+07	3.23667e+07	3.35222e+07	5.4339e+07	3.4839e+07	3.62144e+07	2.44213e+08	4.06974e+07	6.0007	1.61133e-12	2.67981
M385T285	385.24522	285.416000	diff	3-methoxyprostaglandin f1.alpha.	[M-H]-	0.942508184606518			Lipids and lipid-like molecules	Fatty Acyls	Eicosanoids	6.49876e+07	6.62685e+07	6.96528e+07	6.26282e+07	6.17244e+07	6.31493e+07	8.6812e+07	8.66001e+07	1.11458e+08	1.11798e+08	1.00962e+08	1.05893e+08	6.47351e+07	1.00587e+08	0.643573	2.25886e-05	1.01939
M129T82	129.05572	82.292700	diff	3-methyl-2-oxopentanoate	[M-H]-	0.99930684300237	HMDB0000491	C03465	Organic acids and derivatives	Keto acids and derivatives	Short-chain keto acids and derivatives	8.71196e+08	8.30553e+08	8.50545e+08	7.23264e+08	8.29285e+08	8.23503e+08	9.56546e+08	9.67577e+08	1.01502e+09	9.17197e+08	9.05413e+08	8.9848e+08	8.21391e+08	9.43373e+08	0.870696	0.00135259	1.55403
M208T360	208.06154	359.791500	diff	4-morpholinopropanesulfonic acid	[M-H]-	0.954067779			Organoheterocyclic compounds	Oxazinanes	Morpholines	1.02638e+08	9.62876e+07	9.07205e+07	7.82967e+07	9.36835e+07	9.39967e+07	5.11251e+07	5.19646e+07	6.26309e+07	4.76381e+07	4.97003e+07	6.88727e+07	9.26038e+07	5.53219e+07	1.67391	1.43916e-05	1.13788
M182T44	182.04589	43.761200	diff	4-pyridoxic acid	[M-H]-	0.995864061497527	HMDB0000017	C00847	Organoheterocyclic compounds	Pyridines and derivatives	Pyridinecarboxylic acids and derivatives	1.23583e+09	1.16902e+09	1.32248e+09	9.74046e+08	9.9965e+08	1.19116e+09	2.84688e+08	2.84753e+08	4.12896e+08	2.78482e+08	2.41036e+08	1.31904e+08	1.1487e+09	2.72293e+08	4.2186	1.24207e-07	5.49427
M399T413	399.09464	413.388000	diff	4'-demethylpodophyllotoxin	[M-H]-	0.928660772745429		C10553	Lignans, neolignans and related compounds	Lignan lactones	Podophyllotoxins	7.32004e+07	7.33325e+07	7.81245e+07	7.27704e+07	7.74805e+07	6.90554e+07	4.12478e+07	4.14206e+07	3.50382e+07	3.22112e+07	3.95569e+07	3.21163e+07	7.3994e+07	3.69318e+07	2.00353	1.37404e-08	1.15334
M223T316	223.05469	316.133000	diff	4'-hydroxychalcone	[M-H]-	0.991153876853335	HMDB0135607	C14232	Phenylpropanoids and polyketides	Linear 1,3-diarylpropanoids	Chalcones and dihydrochalcones	2.44637e+07	2.47348e+07	3.2864e+07	3.7497e+07	2.97946e+07	2.24128e+07	6.58909e+07	8.4326e+07	6.52909e+07	5.92984e+07	8.88655e+07	6.10414e+07	2.86278e+07	7.07855e+07	0.40443	2.18237e-05	1.13495
M389T118	389.09078	117.538000	diff	4',5,7-trihydroxy 3,3',6,8-tetramethoxyflavone	[M-H]-	0.936193069486331	HMDB0136142		Phenylpropanoids and polyketides	Flavonoids	O-methylated flavonoids	1.19862e+09	1.22342e+09	1.21084e+09	1.1936e+09	1.21695e+09	1.13345e+09	1.3586e+09	1.43162e+09	1.22225e+09	1.37548e+09	1.19721e+09	1.28919e+09	1.19615e+09	1.31239e+09	0.911425	0.0153434	1.19064
M319T81_2	319.22790	81.314700	diff	5-(1,2,4a,5-tetramethyl-7-oxo-3,4,8,8a-tetrahydro-2h-naphthalen-1-yl)-3-methylpentanoic acid	[M-H]-	0.914333003067295			Lipids and lipid-like molecules	Prenol lipids	Diterpenoids	8.66327e+07	9.10377e+07	5.74951e+07	6.52288e+07	1.00134e+08	1.07025e+08	1.4597e+07	3.65749e+07	3.65749e+07	1.46468e+07	1.39311e+07	3.27618e+07	8.45921e+07	2.48477e+07	3.40442	7.25126e-05	1.39066
M254T215	254.04370	214.867000	diff	5-(3-indolylmethylene)barbituric acid	[M-H]-	0.757735189			Organoheterocyclic compounds	Indoles and derivatives	Indoles	8.68727e+08	8.46932e+08	8.06215e+08	7.50883e+08	7.75319e+08	8.14839e+08	5.05049e+08	4.85371e+08	4.80759e+08	4.89016e+08	4.56288e+08	5.17081e+08	8.10486e+08	4.88927e+08	1.65768	1.61431e-08	3.41662
M161T168	161.08195	168.367000	diff	5-hydroxylysine	[M-H]-	0.915793729723434	HMDB0000450	C16741	Organic acids and derivatives	Carboxylic acids and derivatives	Amino acids, peptides, and analogues	8.16304e+08	6.64567e+08	5.23475e+08	3.23138e+08	3.29727e+08	4.06341e+08	1.26232e+09	1.37327e+09	1.16781e+09	1.22388e+09	1.32136e+09	1.3688e+09	5.10592e+08	1.28624e+09	0.396965	4.78558e-06	4.95923
M301T38	301.05981	37.651100	diff	5,7,3',4',5'-pentahydroxyflavone	[M-H]-	0.998855226534002	HMDB0029620	C10192	Phenylpropanoids and polyketides	Flavonoids	Flavones	4.02077e+08	3.85137e+08	3.65741e+08	3.8637e+08	3.43015e+08	3.36311e+08	6.9189e+07	7.23576e+07	5.37579e+07	6.58662e+07	6.45677e+07	7.608e+07	3.69775e+08	6.69697e+07	5.52153	1.02678e-10	3.26153
M247T253	247.11226	252.835000	diff	6-hydroxymelatonin	[M-H]-	0.958844395097664	HMDB0004081	C05643	Organoheterocyclic compounds	Indoles and derivatives	Hydroxyindoles	4.33531e+07	4.02859e+07	4.33313e+07	4.06979e+07	4.25366e+07	4.0416e+07	7.71337e+07	7.778e+07	7.64712e+07	7.52465e+07	7.86305e+07	8.24029e+07	4.17701e+07	7.79441e+07	0.535899	2.98681e-11	1.08441
M275T254	275.02319	254.444000	diff	6-phosphogluconic acid	[M-H]-	0.777209916148091	HMDB0001316	C00345	Organic oxygen compounds	Organooxygen compounds	Carbohydrates and carbohydrate conjugates	2.17753e+08	2.13807e+08	2.5707e+08	2.64852e+08	2.522e+08	2.0281e+08	1.06675e+07	1.15831e+07	1.06111e+07	1.03706e+07	1.20909e+07	1.02166e+07	2.34749e+08	1.09233e+07	21.4906	1.43222e-09	2.79517
M353T474	353.07230	473.778000	diff	6:3+6o fatty acyl hexoside	[M-H]-	0.983816278			Lipids and lipid-like molecules	Fatty Acyls	Fatty acyl glycosides	9.8226e+07	6.54105e+07	6.4758e+07	6.60234e+07	9.2891e+07	9.15275e+07	3.56524e+07	1.57092e+07	2.145e+07	2.15659e+07	2.15854e+07	1.98414e+07	7.98061e+07	2.26341e+07	3.52593	1.07414e-05	1.38353
M375T57_2	375.09630	57.324000	diff	7-o-benzylluteolin	[M-H]-	0.9695148814508			Phenylpropanoids and polyketides	Flavonoids	Flavones	6.25994e+07	5.13804e+07	5.68698e+07	5.84438e+07	5.85962e+07	5.81318e+07	1.3202e+08	1.18812e+08	1.07733e+08	1.29476e+08	1.22389e+08	1.27794e+08	5.76702e+07	1.23038e+08	0.46872	1.29135e-08	1.45185
M295T51	295.22784	51.251600	diff	9-hydroxy-10e,12z-octadecadienoic acid	[M-H]1-	0.999179563535654	HMDB0062652		Lipids and lipid-like molecules	Fatty Acyls	Lineolic acids and derivatives	1.02962e+09	8.97858e+08	8.26393e+08	7.20869e+08	6.99385e+08	8.94942e+08	1.68351e+09	1.61588e+09	1.73342e+09	1.47267e+09	1.61123e+09	3.84431e+09	8.44845e+08	1.9935e+09	0.423799	0.0120317	5.69978
M293T54	293.21229	53.856600	diff	9-oxo-10(e),12(e)-octadecadienoic acid	[M-H]-	0.998009108492814			Lipids and lipid-like molecules	Fatty Acyls	Lineolic acids and derivatives	1.7058e+08	1.05828e+08	1.84028e+08	1.80532e+08	1.80052e+08	1.56826e+08	1.81752e+08	5.95643e+08	1.9172e+08	5.98196e+08	3.90484e+08	5.07608e+08	1.62974e+08	4.109e+08	0.396627	0.0100504	2.46022
M134T211	134.04716	210.806000	diff	Adenine	[M-H]-	0.999245491404744	HMDB0000034	C00147	Organoheterocyclic compounds	Imidazopyrimidines	Purines and purine derivatives	1.35341e+08	1.35197e+08	1.30281e+08	1.34333e+08	1.21922e+08	1.33004e+08	9.4876e+07	1.0547e+08	1.06967e+08	9.30619e+07	1.04545e+08	1.04526e+08	1.3168e+08	1.01575e+08	1.29638	2.92673e-06	1.0555
M145T278	145.05068	278.051000	diff	Adipic acid	[M-H]-	0.955178603463861	HMDB0000448	C06104	Lipids and lipid-like molecules	Fatty Acyls	Fatty acids and conjugates	1.75111e+08	1.62242e+08	1.69474e+08	1.66756e+08	1.71624e+08	1.64803e+08	9.35352e+07	8.70759e+07	8.49808e+07	9.1629e+07	8.75792e+07	8.87862e+07	1.68335e+08	8.89311e+07	1.89287	1.00966e-11	1.69935
M201T308	201.12443	307.627000	diff	Ala-Leu	[M-H]-	0.999862328013033			Organic acids and derivatives	Carboxylic acids and derivatives	Amino acids, peptides, and analogues	8.71401e+08	8.58634e+08	9.46461e+08	8.82094e+08	1.01165e+09	8.57752e+08	1.70605e+09	1.56976e+09	1.70263e+09	1.67351e+09	1.25098e+09	1.49313e+09	9.04666e+08	1.56601e+09	0.577688	5.63231e-06	4.51547
M157T230_1	157.03667	230.056000	diff	Allantoin	[M-H]-	0.949850124	HMDB0000462	C01551	Organoheterocyclic compounds	Azoles	Imidazoles	1.69089e+09	1.57693e+09	9.14019e+08	7.67613e+08	8.22076e+08	1.5059e+09	2.42283e+08	1.61049e+08	1.92717e+08	2.51431e+08	2.35467e+08	5.72869e+08	1.21291e+09	2.75969e+08	4.39507	0.000441125	5.51606
M145T411	145.01423	411.410000	diff	Alpha-ketoglutarate	[M-H]-	0.979380271772308	HMDB0000208	C00026	Organic acids and derivatives	Keto acids and derivatives	Gamma-keto acids and derivatives	8.10288e+08	8.13549e+08	7.69357e+08	8.1467e+08	7.82072e+08	7.94651e+08	1.00374e+09	1.02651e+09	9.76533e+08	9.85772e+08	9.91559e+08	9.66253e+08	7.97431e+08	9.91727e+08	0.804084	1.18623e-08	2.33985
M221T271	221.01230	270.569000	diff	Aminomethylphosphonic acid	[2M-H]-	0.888335076		C11033	Organic acids and derivatives	Organic phosphonic acids and derivatives	Organic phosphonic acids	2.63498e+07	3.81993e+07	4.54667e+07	3.6248e+07	4.44609e+07	2.82049e+07	1.72118e+08	1.62357e+08	1.87951e+08	1.89743e+08	1.63953e+08	1.6059e+08	3.64883e+07	1.72785e+08	0.211177	9.20442e-10	2.13729
M274T340	274.14084	340.395000	diff	Arg-Thr	[M-H]-	0.849401061154741			Organic acids and derivatives	Carboxylic acids and derivatives	Amino acids, peptides, and analogues	5.04345e+08	5.14239e+08	5.0645e+08	4.9423e+08	4.96928e+08	5.11061e+08	5.84647e+08	5.78983e+08	5.7929e+08	5.95269e+08	5.93476e+08	6.26809e+08	5.04542e+08	5.93079e+08	0.850717	6.03704e-07	1.5219
M232T403_2	232.09393	403.358500	diff	Asn-Thr	[M-H]-	0.891151516			Organic acids and derivatives	Carboxylic acids and derivatives	Amino acids, peptides, and analogues	3.62843e+07	3.26312e+07	3.35856e+07	3.37514e+07	3.34713e+07	3.76374e+07	1.07186e+08	1.04838e+08	1.04869e+08	1.04762e+08	1.06708e+08	1.0374e+08	3.45602e+07	1.05351e+08	0.328049	5.08585e-15	1.5353
M246T46	246.07727	46.274350	diff	Asp-Asn	[M-H]-	0.944549005717702			Organic acids and derivatives	Carboxylic acids and derivatives	Amino acids, peptides, and analogues	4.08069e+08	4.18264e+08	1.67932e+08	2.96207e+08	1.6262e+08	2.94809e+08	1.30563e+09	1.2872e+09	7.93016e+08	1.19847e+09	6.09948e+08	1.43147e+09	2.91317e+08	1.10429e+09	0.263805	0.000176851	4.95462
M131T416_1	131.04621	416.349000	diff	Asparagine	[M-H]-	0.993976732043645	HMDB0000168	C00152	Organic acids and derivatives	Carboxylic acids and derivatives	Amino acids, peptides, and analogues	2.1038e+08	2.17626e+08	2.21998e+08	2.18384e+08	2.2189e+08	2.14795e+08	2.97333e+08	3.03305e+08	2.93942e+08	3.05546e+08	2.96915e+08	2.8931e+08	2.17512e+08	2.97725e+08	0.730581	1.3918e-10	1.56485
M409T50	409.08029	49.703400	diff	Bensulfuron-methyl	[M-H]-	0.885043299		C10937	Benzenoids	Benzene and substituted derivatives	Benzoic acids and derivatives	1.66623e+08	1.54573e+08	1.6397e+08	1.43954e+08	1.45553e+08	1.49108e+08	1.29855e+08	1.26315e+08	1.24163e+08	1.23493e+08	1.24957e+08	1.18451e+08	1.53963e+08	1.24539e+08	1.23627	3.5714e-05	1.04629
M201T24	201.02260	23.715900	diff	Bergaptol	[M-H]-	0.914301266389386	HMDB0013679	C00758	Phenylpropanoids and polyketides	Coumarins and derivatives	Furanocoumarins	1.37946e+08	1.35203e+08	1.25578e+08	1.22057e+08	1.25684e+08	1.29962e+08	8.16333e+06	214665	772694	8.45957e+06	7.72538e+06	629353	1.29405e+08	4.3275e+06	29.903	1.6829e-12	2.09318
M335T32	335.04427	31.677400	diff	Bisphenol af	[M-H]-	0.97466416061453		C14350	Benzenoids	Benzene and substituted derivatives	Diphenylmethanes	1.89483e+09	1.74619e+09	1.94789e+09	1.9481e+09	1.99763e+09	1.83553e+09	4.85749e+08	5.10112e+08	4.80052e+08	5.03854e+08	4.81263e+08	3.11243e+08	1.89503e+09	4.62046e+08	4.10139	4.39132e-11	7.12457
M426T59_2	426.30107	58.612250	diff	Borrelidin	[M-H-CH2O3]-	0.871343328		C15687				4.7431e+06	1.05679e+08	9.38756e+07	2.0579e+08	1.41555e+08	2.17643e+06	3.31379e+08	3.63084e+08	2.85102e+08	3.25021e+08	2.93097e+08	2.45044e+07	9.23031e+07	2.70364e+08	0.341403	0.0140234	2.26849
M429T387	429.12577	387.416000	diff	Bungeiside c	[M-H]-	0.974049695			Organic oxygen compounds	Organooxygen compounds	Carbohydrates and carbohydrate conjugates	5.91015e+07	6.57403e+07	6.89314e+07	6.24488e+07	7.00798e+07	6.27001e+07	1.18907e+08	1.14108e+08	1.19298e+08	1.20171e+08	1.14041e+08	1.13794e+08	6.48336e+07	1.16719e+08	0.555465	2.8829e-10	1.29578
M331T58	331.07062	57.897800	diff	Butamifos	[M-H]-	0.991246480349391		C11022	Benzenoids	Benzene and substituted derivatives	Nitrobenzenes	2.35997e+08	2.41281e+08	2.21353e+08	2.15645e+08	2.12342e+08	2.21096e+08	2.0684e+07	1.63338e+07	1.74661e+07	2.4941e+07	1.82396e+07	1.82297e+07	2.24619e+08	1.93157e+07	11.6288	1.33485e-12	2.68327
M171T56	171.13905	55.782700	diff	Capric acid	[M-H]-	0.958670365	HMDB0000511	C01571	Lipids and lipid-like molecules	Fatty Acyls	Fatty acids and conjugates	2.93719e+07	2.86423e+07	3.36559e+07	2.48588e+07	3.27561e+07	2.39382e+07	1.00049e+08	1.02385e+08	8.77844e+07	6.80716e+07	6.45849e+07	7.08395e+07	2.88705e+07	8.22857e+07	0.350857	1.8023e-05	1.29074
M337T248	337.13275	247.507500	diff	Chalcone base + 2o, 1meo, 1prenyl or licochalcone a (not validated)	[M-H]-	0.925339604386712		C00652	Phenylpropanoids and polyketides	Linear 1,3-diarylpropanoids	Chalcones and dihydrochalcones	1.30461e+08	1.26592e+08	1.14861e+08	1.2966e+08	1.18821e+08	1.20638e+08	6.77466e+07	7.45449e+07	6.57986e+07	6.19672e+07	7.63558e+07	2.56775e+07	1.23506e+08	6.20151e+07	1.99154	1.71015e-05	1.44458
M465T115	465.31195	114.711000	diff	Cholesterol 3-sulfate	(M-H)-	0.9974						3.92825e+06	4.12339e+06	1.10558e+06	778684	5.80873e+06	2.1021e+06	4.3315e+07	1.32354e+07	7.79387e+07	4.77035e+07	5.26522e+07	1.00169e+06	2.97446e+06	3.93077e+07	0.075671	0.00986776	1.03033
M465T24	465.30402	24.480400	diff	Cholesteryl sulfate	[M-H]-	0.997230901460177	HMDB0000653	C18043	Lipids and lipid-like molecules	Steroids and steroid derivatives	Cholestane steroids	2.93052e+07	2.4804e+07	2.71633e+07	3.12408e+07	3.14626e+07	2.8703e+07	5.942e+07	7.14832e+07	6.71579e+07	6.76494e+07	6.6001e+07	6.0755e+07	2.87798e+07	6.54111e+07	0.439984	8.912e-09	1.09026
M407T212	407.29115	211.565000	diff	Cholic acid	[M-H]-	0.917357380632922	HMDB0000619	C00695	Lipids and lipid-like molecules	Steroids and steroid derivatives	Bile acids, alcohols and derivatives	6.3341e+07	6.50566e+07	8.87877e+07	1.15792e+08	1.02439e+08	7.03985e+07	2.45239e+08	3.02386e+08	2.20954e+08	2.46882e+08	2.82974e+08	1.89299e+08	8.43025e+07	2.47956e+08	0.33999	5.83592e-06	2.26948
M289T25	289.03538	25.162600	diff	Ciprofibrate	[M-H+2i]-	0.938926912			Benzenoids	Benzene and substituted derivatives	Phenoxyacetic acid derivatives	1.59688e+08	1.50577e+08	1.74923e+08	1.45893e+08	1.62008e+08	1.6246e+08	2.51959e+08	2.29817e+08	2.30965e+08	2.43507e+08	2.35675e+08	1.83018e+08	1.59258e+08	2.29157e+08	0.694975	6.4871e-05	1.42344
M173T483	173.00917	483.196500	diff	Cis-aconitate	[M-H]-	0.997865690391563	HMDB0000072	C00417	Organic acids and derivatives	Carboxylic acids and derivatives	Tricarboxylic acids and derivatives	1.53872e+08	1.52862e+08	2.24207e+08	1.58246e+08	1.56556e+08	1.56268e+08	8.01252e+07	8.27729e+07	7.90001e+07	7.85366e+07	8.58358e+07	8.04078e+07	1.67002e+08	8.11131e+07	2.05888	2.1757e-05	1.70677
M129T489	129.01938	489.337000	diff	Citraconic acid	[M-H]-	0.999901954187685	HMDB0000634	C02226	Lipids and lipid-like molecules	Fatty Acyls	Fatty acids and conjugates	7.44963e+08	7.37834e+08	7.28988e+08	7.11523e+08	7.18862e+08	7.19931e+08	1.80353e+08	1.06869e+08	7.41529e+07	1.75792e+08	1.08019e+08	1.22782e+08	7.27017e+08	1.27995e+08	5.68005	1.33077e-11	4.5954
M249T303	249.09144	303.461000	diff	Citrinin	[M-H]-	0.903244121959851	HMDB0041857	C16765				7.84909e+07	7.14647e+07	8.46142e+07	8.72528e+07	8.12608e+07	7.24341e+07	1.50242e+08	1.52353e+08	1.50006e+08	1.53815e+08	1.49561e+08	1.35047e+08	7.92529e+07	1.48504e+08	0.533676	5.42524e-09	1.49579
M379T29	379.21558	28.559700	diff	Clausarin	[M-H]-	0.951262557			Phenylpropanoids and polyketides	Coumarins and derivatives	Pyranocoumarins	3.52598e+07	2.90738e+07	2.81709e+07	3.18257e+07	3.2602e+07	3.34497e+07	1.53975e+08	1.81362e+08	1.53987e+08	1.53478e+08	1.497e+08	1.28373e+08	3.17303e+07	1.53479e+08	0.20674	8.05559e-09	2.00888
M112T141	112.04034	140.621000	diff	Creatinine	[M-H]-	0.875554848863616	HMDB0000562	C00791	Organic acids and derivatives	Carboxylic acids and derivatives	Amino acids, peptides, and analogues	2.00166e+08	2.15798e+08	1.93617e+08	2.25185e+08	1.89921e+08	1.79229e+08	1.50999e+08	1.39111e+08	1.58345e+08	1.35776e+08	1.4123e+08	1.62427e+08	2.00652e+08	1.47981e+08	1.35593	8.17932e-05	1.35236
M242T425_2	242.07987	424.899500	diff	Cytidine	[M-H]-	0.894102819098308	HMDB0000089	C00475	Nucleosides, nucleotides, and analogues	Pyrimidine nucleosides		1.33966e+09	1.29596e+09	1.30689e+09	1.29219e+09	1.32444e+09	1.32119e+09	1.51231e+09	1.48312e+09	1.47069e+09	1.4603e+09	1.48587e+09	1.54072e+09	1.31339e+09	1.49217e+09	0.880188	1.82959e-07	2.08382
M304T366	304.03412	365.658500	diff	Cytidine 2',3'-cyclic phosphate	[M-H]-	0.997111673145102	HMDB0011691	C02354	Nucleosides, nucleotides, and analogues	Pyrimidine nucleotides	Cyclic pyrimidine nucleotides	6.9037e+07	6.61827e+07	6.70055e+07	6.6063e+07	6.28325e+07	6.74561e+07	3.7754e+07	3.84954e+07	3.80166e+07	3.8121e+07	3.87662e+07	4.03165e+07	6.64295e+07	3.85783e+07	1.72194	3.76123e-11	1.00857
M102T437	102.05603	437.225500	diff	D-2-aminobutyric acid	[M-H]-	0.99996289759502	HMDB0000452	C02261	Organic acids and derivatives	Carboxylic acids and derivatives	Amino acids, peptides, and analogues	5.10256e+08	4.91929e+08	5.13278e+08	5.0488e+08	4.97054e+08	5.09309e+08	5.59524e+08	5.77152e+08	5.62184e+08	5.63541e+08	5.90399e+08	5.63456e+08	5.04451e+08	5.69376e+08	0.885972	7.26561e-07	1.1988
M115T446	115.00373	445.975000	diff	D-aspartic acid	[M-H-NH3]-	0.998516501851956	HMDB0006483	C00402	Organic acids and derivatives	Carboxylic acids and derivatives	Amino acids, peptides, and analogues	3.63623e+08	3.56591e+08	3.61805e+08	3.62614e+08	3.607e+08	3.5964e+08	4.49868e+08	4.4994e+08	4.21701e+08	4.21863e+08	4.49786e+08	4.3031e+08	3.60829e+08	4.37245e+08	0.825233	1.36439e-07	1.44223
M237T30	237.04381	29.865400	diff	D-erythro-imidazolylglycerol phosphate	[M-H]-	0.989808154405317		C04666	Organic acids and derivatives	Organic phosphoric acids and derivatives	Phosphate esters	6.01707e+08	5.45403e+08	6.07067e+08	6.47727e+08	6.59664e+08	5.83699e+08	8.33192e+08	7.6939e+08	8.00278e+08	8.06973e+08	8.02203e+08	6.36574e+08	6.07545e+08	7.74768e+08	0.784163	0.000550387	2.11663
M195T414_4	195.05096	414.006000	diff	D-gluconate	[M-H]-	0.99873835431128	HMDB0000625	C00257	Organic oxygen compounds	Organooxygen compounds	Carbohydrates and carbohydrate conjugates	1.21144e+10	1.21361e+10	1.25437e+10	1.21727e+10	1.20686e+10	1.21275e+10	8.26334e+09	8.69196e+09	7.99913e+09	8.26759e+09	8.33737e+09	8.12206e+09	1.21938e+10	8.28024e+09	1.47264	1.68969e-11	12.1004
M131T429	131.08261	428.958000	diff	D-ornithine	[M-H]-	0.999661895937482	HMDB0003374	C00515	Organic acids and derivatives	Carboxylic acids and derivatives	Amino acids, peptides, and analogues	2.96858e+08	2.9844e+08	3.00326e+08	2.98888e+08	2.97841e+08	2.91714e+08	4.19254e+08	4.33491e+08	4.19278e+08	4.11917e+08	4.35251e+08	4.32042e+08	2.97344e+08	4.25205e+08	0.699296	2.80111e-11	1.99522
M114T353_2	114.05604	353.264000	diff	D-proline	[M-H]-	0.999949329596508	HMDB0003411	C00763	Organic acids and derivatives	Carboxylic acids and derivatives	"Amino acids, peptides, and analogues"	7.84035e+09	7.72906e+09	7.72207e+09	7.71292e+09	7.26801e+09	7.63113e+09	8.37272e+09	8.74964e+09	8.03562e+09	8.2691e+09	8.43075e+09	8.24807e+09	7.65059e+09	8.35098e+09	0.91613	0.000249384	3.30805
M149T186	149.04552	185.806000	diff	D-Ribose	(M-H)-	0.9183	HMDB0000283	C00121/C21057	Organic oxygen compounds	Organooxygen compounds	Carbohydrates and carbohydrate conjugates	6.39471e+08	6.60423e+08	6.37047e+08	6.67322e+08	6.19306e+08	6.57762e+08	7.35673e+08	8.49312e+08	7.15039e+08	7.08808e+08	8.03828e+08	8.57119e+08	6.46889e+08	7.78297e+08	0.831159	0.00093901	1.82459
M161T406	161.05676	406.148000	diff	D-turanose	[M-H-C6H12O6]-	0.706975611801123	HMDB0011740	C19636	Lipids and lipid-like molecules	Fatty Acyls	Fatty acyl glycosides	2.00421e+07	2.16117e+07	2.09597e+07	1.98176e+07	2.23183e+07	2.28812e+07	6.41469e+07	9.92756e+07	6.32362e+07	6.4132e+07	6.4734e+07	6.79086e+07	2.12718e+07	7.05722e+07	0.301419	6.89571e-06	1.2438
M149T379	149.04557	378.572000	diff	D-xylose	[M-H]-	0.770808405203182	HMDB0060254	C00181	Organic oxygen compounds	Organooxygen compounds	Carbohydrates and carbohydrate conjugates	1.65791e+08	1.62912e+08	1.73841e+08	1.66652e+08	1.63898e+08	1.64501e+08	2.90155e+08	2.9151e+08	3.05381e+08	2.94366e+08	2.98984e+08	2.85017e+08	1.66266e+08	2.94235e+08	0.565077	3.44333e-12	2.03418
M333T411	332.99199	411.353000	diff	Daidzein 4'-sulfate	[M-H]-	0.940196527983235			Phenylpropanoids and polyketides	Isoflavonoids	Isoflav-2-enes	5.80089e+07	5.59031e+07	5.38754e+07	5.96916e+07	5.17799e+07	5.34474e+07	1.42222e+08	1.39901e+08	1.37411e+08	1.24414e+08	1.29141e+08	1.20396e+08	5.5451e+07	1.32247e+08	0.419298	2.11241e-09	1.58617
M379T45	379.06998	44.547350	diff	Daunorubicin	[M-H-C6H13O3N]-	0.967520156586332	HMDB0014832	C01907				8.76221e+08	7.80634e+08	9.06073e+08	9.11093e+08	9.13962e+08	7.5895e+08	2.38042e+08	2.63952e+08	2.45791e+08	2.46254e+08	2.34147e+08	2.15063e+08	8.57822e+08	2.40541e+08	3.56621	1.27527e-09	4.67201
M266T277	266.08949	276.616000	diff	Deoxyguanosine	[M-H]-	0.996681859466471	HMDB0000085	C00330	Nucleosides, nucleotides, and analogues	Purine nucleosides	Purine 2'-deoxyribonucleosides	4.3245e+08	4.1224e+08	4.26242e+08	3.68294e+08	4.18435e+08	4.33793e+08	2.64787e+08	2.27863e+08	2.69131e+08	2.70041e+08	2.34036e+08	2.65831e+08	4.15242e+08	2.55281e+08	1.62661	1.77973e-07	2.39653
M251T226_2	251.07863	226.169000	diff	Deoxyinosine	[M-H]-	0.997674253818123	HMDB0000071	C05512	Nucleosides, nucleotides, and analogues	Purine nucleosides	Purine 2'-deoxyribonucleosides	8.39574e+09	8.04609e+09	7.50671e+09	5.37506e+09	6.78268e+09	7.69774e+09	5.6917e+09	4.85828e+09	5.3951e+09	5.83924e+09	5.8535e+09	7.3921e+09	7.30067e+09	5.83832e+09	1.25048	0.0267024	6.77146
M367T57_1	367.03367	56.652900	diff	Diacetylrhein	[M-H]-	0.732540062282903			Benzenoids	Anthracenes	Anthracenecarboxylic acids and derivatives	1.94238e+08	1.85544e+08	1.81299e+08	1.7288e+08	1.77169e+08	1.78924e+08	1.54781e+08	1.65322e+08	1.46494e+08	1.53262e+08	1.42659e+08	1.59843e+08	1.81676e+08	1.53727e+08	1.18181	0.000113039	1.04838
M377T34_1	377.05432	33.698300	diff	Diadenosine triphosphate	[M-2H]2-	0.840813873393014		C06197				9.02144e+08	8.07995e+08	9.31713e+08	9.43668e+08	9.53533e+08	8.09997e+08	4.46668e+07	5.14774e+07	4.32803e+07	4.75027e+07	4.2579e+07	4.17684e+07	8.91508e+08	4.52124e+07	19.7182	2.63308e-11	5.44926
M369T36	369.04929	35.736900	diff	Digalacturonic acid	[M-H]-	0.944547059		C02273				9.16887e+08	2.46315e+08	8.21948e+08	8.48842e+08	8.35498e+08	6.78556e+08	3.75897e+08	4.04123e+08	3.17876e+08	3.71768e+08	3.39863e+08	3.55729e+08	7.24674e+08	3.60876e+08	2.0081	0.00500193	3.20711
M411T60	411.05993	59.561000	diff	Dl-alpha-lipoic acid	[2M-H]-	0.854070198		C00725	Organoheterocyclic compounds	Dithiolanes	Lipoic acids and derivatives	7.17441e+08	6.97671e+08	6.61432e+08	6.7657e+08	6.58666e+08	6.85391e+08	8.80269e+07	9.61858e+07	8.67241e+07	8.75267e+07	9.61197e+07	8.92278e+07	6.82862e+08	9.06352e+07	7.53418	2.24293e-14	4.56742
M131T437	131.04620	437.247000	diff	DL-asparagine	[M-H]-	0.98280254800201	HMDB0000168	C00152	Organic acids and derivatives	Carboxylic acids and derivatives	Amino acids, peptides, and analogues	1.06623e+08	1.03422e+08	1.01751e+08	1.07585e+08	1.09709e+08	1.07175e+08	1.67473e+07	2.24421e+07	1.64541e+07	2.47084e+07	2.93603e+07	2.0234e+07	1.06044e+08	2.16577e+07	4.89636	6.56768e-12	1.72644
M146T437_2	146.04583	436.992500	diff	DL-Glutamic acid	[M-H]-	0.987121252582208	HMDB0060475	C00025	Organic acids and derivatives	Carboxylic acids and derivatives	Amino acids, peptides, and analogues	4.67578e+09	4.58763e+09	4.84953e+09	4.717e+09	4.609e+09	4.78098e+09	5.16878e+09	5.24058e+09	5.09136e+09	5.27798e+09	5.45454e+09	5.21919e+09	4.70332e+09	5.24207e+09	0.897225	8.30389e-06	3.2461
M89T271_1	89.02436	270.937000	diff	Dl-lactate	[M-H]-	0.998723545363405		C01432	Organic acids and derivatives	Hydroxy acids and derivatives	Alpha hydroxy acids and derivatives	2.8181e+09	3.71354e+09	7.01148e+09	7.86696e+09	6.36365e+09	6.23066e+07	1.3115e+10	1.26924e+10	1.29765e+10	1.34508e+10	1.29853e+10	1.42354e+10	4.63934e+09	1.32426e+10	0.350335	3.82423e-05	16.2633
M180T421	180.06671	421.217000	diff	Dl-o-tyrosine	[M-H]-	0.951103117	HMDB0006050		Organic acids and derivatives	Carboxylic acids and derivatives	Amino acids, peptides, and analogues	4.50709e+07	4.3186e+07	4.37649e+07	4.3879e+07	4.47066e+07	4.33422e+07	4.88775e+06	5.45538e+06	5.04648e+06	4.3423e+06	8.66077e+06	5.11773e+06	4.39916e+07	5.58507e+06	7.87664	1.02336e-13	1.16308
M104T415	104.03531	415.431000	diff	DL-serine	[M-H]-	0.999703850336	HMDB0062263	C00065	Organic acids and derivatives	Carboxylic acids and derivatives	Amino acids, peptides, and analogues	8.67076e+08	9.07602e+08	9.23685e+08	8.87602e+08	8.98225e+08	8.85581e+08	1.05752e+09	1.0739e+09	1.03578e+09	1.05405e+09	1.07895e+09	1.00699e+09	8.94962e+08	1.0512e+09	0.851375	4.01425e-07	2.00917
M203T302	203.08254	302.409000	diff	DL-tryptophan	[M-H]-	0.985457274361994	HMDB0030396	C00078	Organoheterocyclic compounds	Indoles and derivatives	Indolyl carboxylic acids and derivatives	2.6416e+09	2.57769e+09	2.67496e+09	2.73631e+09	2.69882e+09	2.53134e+09	3.74928e+09	3.89519e+09	3.76535e+09	3.76979e+09	3.85234e+09	3.52332e+09	2.64345e+09	3.75921e+09	0.703193	5.35765e-09	5.86326
M199T51	199.17033	50.769300	diff	Dodecanoic acid	[M-H]-	0.99979607852752	HMDB0000638	C02679	Lipids and lipid-like molecules	Fatty Acyls	Fatty acids and conjugates	6.33123e+08	5.81855e+08	6.15743e+08	8.22693e+08	5.8869e+08	5.638e+08	1.21605e+09	1.85786e+09	1.21514e+09	1.14032e+09	1.12838e+09	1.22138e+09	6.34317e+08	1.29652e+09	0.489246	0.000255485	4.33542
M292T307	292.13030	307.420000	diff	Domoic acid	[M-H-H2O]-	0.914489128695817		C13732	Organic acids and derivatives	Carboxylic acids and derivatives	Amino acids, peptides, and analogues	1.74857e+08	1.64013e+08	1.96744e+08	1.95533e+08	2.2082e+08	1.74146e+08	2.84025e+08	3.08499e+08	2.75846e+08	2.63086e+08	1.98198e+08	2.16331e+08	1.87686e+08	2.57664e+08	0.728412	0.00446994	1.34048
M189T31	188.98617	31.041000	diff	Epoxytricarballylic acid	[M-H]-	0.82758298391752			Organic acids and derivatives	Carboxylic acids and derivatives	Tricarboxylic acids and derivatives	6.89672e+09	6.36884e+09	7.12719e+09	7.22339e+09	7.46703e+09	6.66167e+09	5.99725e+09	5.76081e+09	5.83142e+09	5.89336e+09	5.68103e+09	4.42937e+09	6.95747e+09	5.59887e+09	1.24266	0.000830014	7.16239
M227T230	227.20166	230.425000	diff	Ethyl laurate	[M-H]-	0.994292549882082	HMDB0033788	C05437	Lipids and lipid-like molecules	Fatty Acyls	Fatty acid esters	6.76528e+07	5.96935e+07	3.80605e+07	3.61685e+07	4.15724e+07	2.81667e+07	1.07578e+08	1.26967e+08	7.93505e+07	7.78335e+07	6.94455e+07	9.96266e+07	4.52191e+07	9.34668e+07	0.483798	0.0012393	1.14223
M327T203_2	327.21768	202.806000	diff	Fa 18:2+3o	[M-H]-	0.994135952855361			Lipids and lipid-like molecules	Fatty Acyls	Lineolic acids and derivatives	8.17378e+07	5.51138e+07	6.24716e+07	5.39815e+07	6.33614e+07	6.8842e+07	2.86026e+07	2.47726e+07	2.98277e+07	3.22857e+07	3.27748e+07	3.17962e+07	6.42513e+07	3.00099e+07	2.141	1.33113e-05	1.07974
M193T202	193.05057	201.572000	diff	Ferulate	[M-H]-	0.995757996060399	HMDB0125096	C01494	Phenylpropanoids and polyketides	Cinnamic acids and derivatives	Hydroxycinnamic acids and derivatives	1.76011e+09	1.80828e+09	2.41501e+09	2.26439e+09	2.34554e+09	1.90052e+09	6.50175e+07	6.02612e+07	6.46171e+07	7.05565e+07	5.7219e+07	5.31003e+07	2.08231e+09	6.17953e+07	33.6969	1.0624e-08	8.38634
M455T45_2	455.10152	44.784800	diff	Flavin mononucleotide (fmn)	[M-H]-	0.9436848959641	HMDB0001520	C00061	Nucleosides, nucleotides, and analogues	Flavin nucleotides		4.65505e+07	3.51611e+07	5.96394e+07	8.28807e+07	5.89668e+07	3.70232e+07	7.52193e+06	9.61857e+06	7.09894e+06	1.1387e+07	1.28807e+07	3.10344e+06	5.33703e+07	8.60177e+06	6.20457	0.000125084	1.19593
M355T48	355.03346	47.798800	diff	Fumarprotocetraric acid	[M-H-C4H4O4]-	0.923428881						1.3511e+09	1.26629e+09	1.3874e+09	1.28443e+09	1.28635e+09	1.13167e+09	3.29051e+08	3.39255e+08	3.24446e+08	3.28031e+08	3.14242e+08	3.17995e+08	1.28454e+09	3.25503e+08	3.94632	1.3196e-10	5.81907
M287T42	287.04421	41.953350	diff	Fustin	[M-H]-	0.988941134543474		C01378	Phenylpropanoids and polyketides	Flavonoids	Flavans	1.18923e+09	1.15035e+09	1.19191e+09	1.22047e+09	1.18399e+09	1.12451e+09	1.24996e+08	1.28064e+08	1.14953e+08	1.18626e+08	1.15733e+08	1.1943e+08	1.17674e+09	1.203e+08	9.7817	4.18775e-15	6.10015
M330T402	330.16712	402.212000	diff	Gatifloxacin	[M-H-CO2]-	0.816904366574897	HMDB0015178	C07661	Organoheterocyclic compounds	Quinolines and derivatives	Quinoline carboxylic acids	1.26416e+08	1.20421e+08	1.2777e+08	1.27571e+08	1.21662e+08	1.297e+08	2.51893e+08	2.79196e+08	2.40646e+08	2.25692e+08	2.67387e+08	2.41962e+08	1.2559e+08	2.51129e+08	0.5001	2.51357e-08	2.00729
M815T59	815.49811	59.313300	diff	Ginsenoside f3	[M+FA-H]-	0.986887674620204			Lipids and lipid-like molecules	Prenol lipids	Triterpenoids	1.12367e+07	3.34946e+06	3.57779e+07	4.39613e+07	3.58898e+07	1.18663e+07	1.79616e+08	1.95074e+08	2.28797e+08	1.79522e+08	1.91136e+08	1.38285e+08	2.36803e+07	1.85405e+08	0.127722	3.64578e-07	2.32295
M274T457_1	274.10453	457.161000	diff	Glu-Gln	[M-H]-	0.975171165802604	HMDB0028817		Organic acids and derivatives	Carboxylic acids and derivatives	Amino acids, peptides, and analogues	6.48577e+07	6.73225e+07	6.39473e+07	6.51692e+07	6.07613e+07	6.63079e+07	1.08075e+08	1.11724e+08	1.0538e+08	1.08418e+08	1.12314e+08	1.11182e+08	6.47277e+07	1.09516e+08	0.591036	2.64956e-11	1.19937
M146T463	146.04576	462.983000	diff	Glutamic acid	[M-H]-	0.987896619710027	HMDB0000148	C00025	Organic acids and derivatives	Carboxylic acids and derivatives	Amino acids, peptides, and analogues	2.4526e+08	2.48914e+08	2.31729e+08	2.0946e+08	2.4419e+08	2.34276e+08	2.17285e+07	5.30605e+07	8.51831e+07	8.39847e+07	8.16899e+07	1.13495e+08	2.35638e+08	7.31903e+07	3.21953	4.59352e-07	2.36904
M339T27	339.19937	27.168500	diff	Gly-His-Lys	[M-H]-	0.999325920196568			Organic acids and derivatives	Carboxylic acids and derivatives	Amino acids, peptides, and analogues	1.56808e+09	1.41026e+09	1.46745e+09	1.49957e+09	1.46605e+09	1.41612e+09	1.4303e+09	1.25417e+09	1.24578e+09	1.36491e+09	1.2744e+09	1.19977e+09	1.47125e+09	1.29489e+09	1.1362	0.00192885	2.58837
M187T331	187.10878	330.888000	diff	Gly-Leu	[M-H]-	0.980303894836371	HMDB0000759	C02155	Organic acids and derivatives	Carboxylic acids and derivatives	Amino acids, peptides, and analogues	5.73316e+08	5.69744e+08	5.48964e+08	5.44074e+08	5.29883e+08	5.77952e+08	7.90131e+08	7.79934e+08	7.72074e+08	7.83493e+08	7.61091e+08	8.10826e+08	5.57322e+08	7.82925e+08	0.711846	1.00319e-09	2.6304
M344T367	344.03979	366.863000	diff	Guanosine 3',5'-cyclic monophosphate	[M-H]-	0.972186599805614	HMDB0001314	C00942	Nucleosides, nucleotides, and analogues	Purine nucleotides	Cyclic purine nucleotides	1.41375e+08	1.39124e+08	1.43933e+08	1.38494e+08	1.37241e+08	1.43033e+08	7.94144e+07	8.52026e+07	8.01838e+07	8.02881e+07	8.27252e+07	8.36973e+07	1.40533e+08	8.19186e+07	1.71552	1.89029e-12	1.46489
M225T403	225.09934	402.782500	diff	His-Ala	[M-H]-	0.992909370489604			Organic acids and derivatives	Carboxylic acids and derivatives	Amino acids, peptides, and analogues	1.71245e+07	1.65494e+07	1.67475e+07	1.82781e+07	1.61696e+07	1.72672e+07	1.2488e+08	1.15412e+08	1.19368e+08	1.21429e+08	1.11366e+08	1.22299e+08	1.70227e+07	1.19126e+08	0.142897	2.48769e-13	1.85398
M282T307_2	282.08437	307.228000	diff	His-Lys	[M-H]-	0.998880563378618	HMDB0000133	C00387				1.79964e+09	1.67378e+09	1.96857e+09	1.97991e+09	2.02187e+09	1.71329e+09	2.16089e+09	2.17629e+09	2.19348e+09	2.15563e+09	1.93555e+09	1.90482e+09	1.85951e+09	2.08778e+09	0.890665	0.0184416	2.27041
M241T124	241.08300	123.989000	diff	His-ser	[M-H]-	0.998350786969759	HMDB0000273	C00214	Nucleosides, nucleotides, and analogues	Pyrimidine nucleosides	Pyrimidine 2'-deoxyribonucleosides	6.65534e+09	7.39663e+09	5.69124e+09	5.11721e+09	5.70179e+09	5.67842e+09	4.38076e+09	4.65154e+09	4.43657e+09	4.69005e+09	4.89406e+09	5.37358e+09	6.04011e+09	4.73776e+09	1.27489	0.00548826	6.49982
M205T507	205.03541	507.420500	diff	Homocitrate	[M-H]-	0.844414993	HMDB0003518	C01251	Organic acids and derivatives	Carboxylic acids and derivatives	Tricarboxylic acids and derivatives	6.58448e+08	6.47875e+08	6.2477e+08	6.63731e+08	6.62421e+08	6.12646e+08	6.97586e+08	6.99634e+08	6.57835e+08	7.12596e+08	7.80888e+08	7.67303e+08	6.44982e+08	7.19307e+08	0.896671	0.00518283	1.1635
M259T404_1	259.12994	404.384000	diff	Ile-Glu	[M-H]-	0.991908116460883			Organic acids and derivatives	Carboxylic acids and derivatives	Amino acids, peptides, and analogues	2.1705e+08	2.36434e+08	3.99703e+08	3.89173e+08	3.93507e+08	4.06245e+08	1.67892e+09	1.7572e+09	1.58487e+09	1.51143e+09	1.73473e+09	1.56671e+09	3.40352e+08	1.63898e+09	0.207662	3.66808e-10	6.57628
M243T238	243.17133	237.842000	diff	Ile-Leu	[M-H]-	0.997544064132324			Organic acids and derivatives	Carboxylic acids and derivatives	Amino acids, peptides, and analogues	6.12134e+08	6.26158e+08	5.14182e+08	5.57092e+08	4.72772e+08	6.51835e+08	7.94949e+08	9.16576e+08	7.95354e+08	7.94215e+08	1.05037e+09	1.18999e+09	5.72362e+08	9.23576e+08	0.619724	0.000732391	3.28046
M227T147	227.06739	147.358000	diff	Ile-Pro	[M-H]-	0.913989836426308	HMDB0000012	C00526	Nucleosides, nucleotides, and analogues	Pyrimidine nucleosides	Pyrimidine 2'-deoxyribonucleosides	2.87372e+09	2.86875e+09	2.64243e+09	2.82034e+09	2.75112e+09	2.98276e+09	2.89925e+09	3.16574e+09	3.0788e+09	3.02004e+09	3.01064e+09	3.19126e+09	2.82318e+09	3.06096e+09	0.922321	0.00438778	1.86203
M231T426_1	231.09868	425.637000	diff	Ile-thr	[M-H]-	0.818280421546485	HMDB0014917	C05079	Organoheterocyclic compounds	Diazanaphthalenes	Naphthyridines	1.46893e+08	1.45884e+08	1.41821e+08	1.37472e+08	1.44645e+08	1.41982e+08	4.00688e+08	3.8128e+08	3.75562e+08	3.62311e+08	3.89523e+08	3.79941e+08	1.43116e+08	3.81551e+08	0.37509	9.69712e-13	2.8118
M260T46	260.09288	46.140300	diff	Imazapyr	[M-H]-	0.950064133798171		C18864	Organic acids and derivatives	Carboxylic acids and derivatives	Amino acids, peptides, and analogues	3.52897e+08	7.29884e+08	6.23683e+08	2.71032e+08	5.26742e+08	7.28576e+08	1.34841e+09	2.15069e+09	2.14442e+09	1.006e+09	1.06623e+09	1.08222e+09	5.38802e+08	1.46633e+09	0.36745	0.00269644	5.00191
M288T327	288.15654	326.981000	diff	Imazethapyr	[M-H]-	0.895775339955208		C18865	Organic acids and derivatives	Carboxylic acids and derivatives	Amino acids, peptides, and analogues	2.44104e+08	2.49075e+08	2.47794e+08	2.51987e+08	2.48744e+08	2.55898e+08	3.11731e+08	3.24685e+08	3.25653e+08	2.89506e+08	3.38209e+08	3.13254e+08	2.496e+08	3.17173e+08	0.786953	2.13466e-06	1.3613
M114T230	114.03069	230.045500	diff	Iminodiacetic acid	[M-H-H2O]-	0.977647556	HMDB0011753	C19911	Organic acids and derivatives	Carboxylic acids and derivatives	Amino acids, peptides, and analogues	2.24817e+08	2.10043e+08	1.20767e+08	9.93766e+07	1.07006e+08	1.95446e+08	3.37368e+07	2.07948e+07	2.52313e+07	3.11795e+07	3.18501e+07	7.15273e+07	1.59576e+08	3.57199e+07	4.46742	0.000458634	1.99939
M116T343_1	116.07168	343.393000	diff	Indole	[M-H]-	0.999970950423893	HMDB0000738	C00463	Organoheterocyclic compounds	Indoles and derivatives	Indoles	6.91527e+09	7.04611e+09	7.27941e+09	7.06751e+09	7.03015e+09	6.86575e+09	9.04503e+09	8.89641e+09	8.77672e+09	8.80208e+09	9.12312e+09	8.73689e+09	7.03403e+09	8.89671e+09	0.790634	1.07786e-09	7.37038
M202T227	202.10852	227.463000	diff	Indole-3-butyric acid	[M-H]-	0.98806980356396	HMDB0002096	C11284	Organoheterocyclic compounds	Indoles and derivatives	Indoles	2.86523e+08	2.83156e+08	3.18012e+08	2.568e+08	3.41325e+08	2.82045e+08	5.76812e+08	4.51127e+08	5.46905e+08	5.7736e+08	4.77166e+08	4.93263e+08	2.94644e+08	5.20439e+08	0.566144	4.30295e-06	2.64268
M186T431	186.04076	431.459000	diff	Indolelactic acid	[M-H-H2O]-	0.755030053559715	HMDB0000671	C02043	Organoheterocyclic compounds	Indoles and derivatives	Indolyl carboxylic acids and derivatives	3.27889e+08	3.23143e+08	3.05091e+08	3.22899e+08	3.24619e+08	3.17445e+08	2.66911e+07	2.96791e+07	2.72398e+07	2.73835e+07	2.92003e+07	2.94232e+07	3.20181e+08	2.82695e+07	11.326	1.00291e-15	3.20542
M212T28	212.00211	27.592100	diff	Indoxyl sulfate	[M-H]-	0.990440292	HMDB0000682		Organic acids and derivatives	Organic sulfuric acids and derivatives	Arylsulfates	1.16073e+08	1.11988e+08	1.30823e+08	1.21797e+08	1.19374e+08	1.24695e+08	3.9427e+08	3.64126e+08	3.76342e+08	3.8516e+08	3.53716e+08	2.9533e+08	1.20791e+08	3.61491e+08	0.334148	1.54251e-08	2.81764
M267T262_2	267.07348	262.003500	diff	Inosine	[M-H]-	0.996729687217549	HMDB0000195	C00294	Nucleosides, nucleotides, and analogues	Purine nucleosides		6.69362e+09	6.73718e+09	7.69062e+09	7.87703e+09	7.6819e+09	6.6814e+09	6.43648e+09	6.71304e+09	6.38264e+09	6.43481e+09	6.54604e+09	5.42157e+09	7.22696e+09	6.32243e+09	1.14307	0.013127	5.94831
M125T189	124.99139	188.864000	diff	Isethionate	[M-H]-	0.853928972946561	HMDB0003903	C05123	Organic acids and derivatives	Organic sulfonic acids and derivatives	Organosulfonic acids and derivatives	2.45907e+09	2.46723e+09	1.93112e+09	2.35672e+09	1.99459e+09	2.13213e+09	2.56663e+09	2.88014e+09	2.19989e+09	2.7556e+09	2.65268e+09	2.84985e+09	2.22348e+09	2.6508e+09	0.838795	0.0124474	3.17211
M173T23	172.99135	23.321950	diff	Isocitric acid	[M-H-H2O]-	0.905205988910421	HMDB0000193	C00311	Organic acids and derivatives	Carboxylic acids and derivatives	Tricarboxylic acids and derivatives	1.22244e+08	1.16544e+08	1.12944e+08	1.12742e+08	1.16754e+08	1.23151e+08	3.26943e+08	3.61255e+08	3.15141e+08	3.37244e+08	3.26916e+08	3.25748e+08	1.17397e+08	3.32208e+08	0.353383	2.13083e-11	2.66743
M130T308	130.08730	308.245000	diff	Isoleucine	[M-H]-	0.999958202031698	HMDB0033923	C00407	Organic acids and derivatives	Carboxylic acids and derivatives	"Amino acids, peptides, and analogues"	1.33836e+10	1.32555e+10	1.39326e+10	1.41031e+10	1.41383e+10	1.31053e+10	1.73093e+10	1.73684e+10	1.69869e+10	1.77167e+10	1.69892e+10	1.62318e+10	1.36531e+10	1.71004e+10	0.798406	2.1579e-07	9.9395
M221T393	221.06672	393.108000	diff	Isomaltose	[M-H-C4H8O4]-	0.975067196995297	HMDB0002923	C00252	Lipids and lipid-like molecules	Fatty Acyls	Fatty acyl glycosides	9.12937e+07	6.04018e+07	5.87243e+07	6.03878e+07	5.98859e+07	5.77511e+07	2.03188e+07	2.02566e+07	2.83123e+07	2.93275e+07	1.98058e+07	2.88661e+07	6.47408e+07	2.44812e+07	2.64451	3.31408e-05	1.1552
M209T57	209.11826	56.509200	diff	Jasmonic acid	[M-H]-	0.99277297035707	HMDB0032797	C08491	Lipids and lipid-like molecules	Fatty Acyls	Lineolic acids and derivatives	2.22893e+08	1.71821e+08	2.10664e+08	2.89245e+08	2.32048e+08	2.17555e+08	2.20977e+07	4.38195e+07	2.16454e+07	2.40934e+07	2.2012e+07	2.23568e+07	2.24038e+08	2.60041e+07	8.61546	2.14209e-07	2.60694
M253T57	253.10826	56.633800	diff	Ketoprofen	[M-H]-	0.887855791927738	HMDB0015144	C01716	Benzenoids	Benzene and substituted derivatives	Benzophenones	1.60475e+09	1.26419e+09	1.54786e+09	2.00233e+09	1.66068e+09	1.59088e+09	1.80096e+08	1.85478e+08	1.19996e+08	1.41906e+08	1.55405e+08	1.52272e+08	1.61178e+09	1.55859e+08	10.3413	3.53432e-08	7.09794
M188T234_2	188.03523	233.846500	diff	Kynurenic acid	[M-H]-	0.996259482444684	HMDB0000715	C01717	Organoheterocyclic compounds	Quinolines and derivatives	Quinoline carboxylic acids	1.2253e+10	1.23446e+10	1.13375e+10	1.05847e+10	1.01227e+10	1.20229e+10	8.77079e+09	9.50884e+09	9.01186e+09	8.91552e+09	1.10718e+10	1.20589e+10	1.14442e+10	9.88962e+09	1.1572	0.0430554	7.71862
M147T434_2	147.02989	434.352000	diff	L-2-hydroxyglutaric acid	[M-H]-	0.988532801992073	HMDB0059655	C03196	Organic acids and derivatives	Hydroxy acids and derivatives	Short-chain hydroxy acids and derivatives	3.27363e+09	3.2747e+09	3.2929e+09	3.323e+09	3.25114e+09	3.2889e+09	4.22832e+09	4.22118e+09	4.18682e+09	4.26982e+09	4.36038e+09	4.37348e+09	3.28404e+09	4.27333e+09	0.768497	4.03631e-11	5.42874
M132T442	132.03025	442.350000	diff	L-aspartic acid	[M-H]-	0.997455357240101	HMDB0062186	C00049	Organic acids and derivatives	Carboxylic acids and derivatives	Amino acids, peptides, and analogues	1.18244e+09	1.18593e+09	1.21441e+09	1.21256e+09	1.21249e+09	1.20216e+09	1.43185e+09	1.49408e+09	1.45704e+09	1.43002e+09	1.50564e+09	1.42941e+09	1.20166e+09	1.45801e+09	0.824183	1.08288e-08	2.65672
M148T327_1	148.04376	327.039000	diff	L-methionine	[M-H]-	0.999512948686998	HMDB0000696	C00073	Organic acids and derivatives	Carboxylic acids and derivatives	Amino acids, peptides, and analogues	1.34999e+09	1.33157e+09	1.36779e+09	1.33437e+09	1.34976e+09	1.35688e+09	1.73971e+09	1.7246e+09	1.70481e+09	1.73201e+09	1.68173e+09	1.73059e+09	1.34839e+09	1.71891e+09	0.784447	7.68088e-12	3.2994
M135T367	135.02969	367.191500	diff	L-threonate	[M-H]-	0.964303523357598	HMDB0000943	C01620	Organic oxygen compounds	Organooxygen compounds	Carbohydrates and carbohydrate conjugates	2.17393e+08	1.79687e+08	1.80774e+08	1.01574e+08	1.62638e+08	1.64055e+08	8.6361e+07	1.09354e+08	7.30774e+07	7.04273e+07	4.085e+07	6.98071e+07	1.67687e+08	7.49794e+07	2.23644	0.000431609	1.69875
M118T393	118.05097	393.039000	diff	L-threonine	[M-H]-	0.998712057850877	HMDB0004041	C05519	Organic acids and derivatives	Carboxylic acids and derivatives	Amino acids, peptides, and analogues	1.60569e+09	1.67443e+09	1.64272e+09	1.64651e+09	1.66302e+09	1.64387e+09	2.32282e+09	2.37353e+09	2.28315e+09	2.33002e+09	2.29387e+09	2.30155e+09	1.64604e+09	2.31749e+09	0.710268	1.79374e-12	4.55689
M244T330	244.13026	329.884500	diff	Leu-Gly-Gly	[M-H]-	0.940191281435869			Organic acids and derivatives	Carboxylic acids and derivatives	Amino acids, peptides, and analogues	1.88492e+08	1.99999e+08	1.90853e+08	2.77511e+08	1.92601e+08	1.91754e+08	2.54232e+08	2.90209e+08	2.61902e+08	2.44909e+08	2.81097e+08	2.63224e+08	2.06868e+08	2.65929e+08	0.777908	0.00385338	1.12037
M316T403	316.15147	402.813500	diff	Levofloxacin	[M-H-CO2]-	0.78782639776026	HMDB0001929	C07660	Organoheterocyclic compounds	Quinolines and derivatives	Quinoline carboxylic acids	1.5143e+08	1.53038e+08	1.54637e+08	1.56142e+08	1.48647e+08	1.63365e+08	2.45031e+08	2.38464e+08	2.36779e+08	2.23481e+08	2.40294e+08	2.45526e+08	1.54543e+08	2.38262e+08	0.648626	1.00833e-09	1.61964
M279T46_2	279.23293	45.578750	diff	Linoleic acid	[M-H]-	0.999945529426734	HMDB0000673	C01595	Lipids and lipid-like molecules	Fatty Acyls	Lineolic acids and derivatives	3.83845e+10	4.7336e+10	3.71194e+10	3.44129e+10	4.13435e+10	3.63688e+10	4.8062e+10	6.21243e+10	5.81979e+10	4.54075e+10	5.05438e+10	4.98643e+10	3.91608e+10	5.23666e+10	0.747821	0.00217259	17.7
M336T180_2	336.25456	180.290500	diff	Linoleoylglycine	[M-H]-	0.967171293			Organic acids and derivatives	Carboxylic acids and derivatives	Amino acids, peptides, and analogues	2.60864e+08	2.5152e+08	2.52854e+08	1.72258e+08	1.90805e+08	2.17866e+08	4.06969e+08	4.90045e+08	3.72023e+08	3.87352e+08	3.2049e+08	5.17011e+08	2.24361e+08	4.15648e+08	0.539786	0.00021297	2.37089
M342T231	342.23939	230.669000	diff	Lisinopril (8r,s)-diketopiperazine	[M-H-CO2]-	0.885934975			Organic acids and derivatives	Carboxylic acids and derivatives	Amino acids, peptides, and analogues	3.5436e+08	4.07537e+08	2.83926e+08	3.55299e+08	3.19565e+08	3.26094e+08	3.82785e+08	5.14459e+08	3.66408e+08	3.93944e+08	4.64105e+08	4.28436e+08	3.4113e+08	4.25023e+08	0.802616	0.0148547	1.33372
M328T327	328.10720	327.068000	diff	Lithosprmoside	[M-H]-	0.853786724			Organic oxygen compounds	Organooxygen compounds	Carbohydrates and carbohydrate conjugates	9.94223e+07	9.87544e+07	1.04399e+08	9.48051e+07	1.02114e+08	1.02804e+08	1.75029e+08	1.70366e+08	1.68773e+08	1.91843e+08	1.71547e+08	1.94107e+08	1.00383e+08	1.78611e+08	0.562022	1.698e-08	1.57779
M413T246	413.27654	245.834500	diff	Lupulone	[M-H]-	0.936664908980573		C10706				1.26218e+08	1.20557e+08	1.13367e+08	1.24271e+08	1.08795e+08	1.29437e+08	1.37808e+08	1.38068e+08	2.9242e+08	2.75401e+08	3.39412e+08	1.45368e+08	1.20441e+08	2.21413e+08	0.543965	0.0222618	1.48372
M145T543	145.09825	542.503000	diff	Lysine	[M-H]-	0.999914663	HMDB0003405	C00047	Organic acids and derivatives	Carboxylic acids and derivatives	Amino acids, peptides, and analogues	1.26527e+09	1.42542e+09	1.32028e+09	1.47411e+09	1.46363e+09	1.27118e+09	1.57947e+09	1.6259e+09	1.5494e+09	1.78956e+09	1.62407e+09	1.61188e+09	1.36998e+09	1.63005e+09	0.840455	0.000527889	2.40873
M133T446_2	133.01423	446.012000	diff	Malate	[M-H]-	0.994794403668516	HMDB0000156	C00149	Organic acids and derivatives	Hydroxy acids and derivatives	Beta hydroxy acids and derivatives	3.58047e+09	3.47387e+09	3.54134e+09	3.65473e+09	3.50643e+09	3.5168e+09	4.44877e+09	4.42616e+09	4.2491e+09	4.26932e+09	4.37909e+09	4.3608e+09	3.5456e+09	4.35554e+09	0.814045	3.28331e-09	4.77959
M263T107	263.05948	106.516000	diff	Met-Asp	[M-H]-	0.921925472071087			Organic acids and derivatives	Carboxylic acids and derivatives	Amino acids, peptides, and analogues	3.56375e+08	3.7765e+08	3.32319e+08	3.43497e+08	3.22516e+08	3.4973e+08	3.12009e+07	4.03781e+07	3.54202e+07	3.78663e+07	3.17521e+07	2.85687e+07	3.47015e+08	3.41977e+07	10.1473	3.18154e-12	3.31101
M261T239	261.12779	239.364000	diff	Met-Ile	[M-H]-	0.850185751191114			Organic acids and derivatives	Carboxylic acids and derivatives	Amino acids, peptides, and analogues	1.97056e+08	1.96808e+08	1.4639e+08	1.57595e+08	1.28047e+08	1.99259e+08	2.3892e+08	3.00104e+08	2.42831e+08	2.51251e+08	3.17703e+08	3.94071e+08	1.70859e+08	2.90814e+08	0.587521	0.00144207	1.93683
M210T237	210.07706	237.160000	diff	Methoxytyrosine	[M-H]-	0.917964379	HMDB0001434		Organic acids and derivatives	Carboxylic acids and derivatives	Amino acids, peptides, and analogues	8.04927e+07	8.14448e+07	6.39791e+07	7.62119e+07	5.5051e+07	8.86148e+07	8.09042e+06	1.09663e+07	9.62047e+06	8.63136e+06	1.35169e+07	1.28437e+07	7.42991e+07	1.06115e+07	7.00173	2.25502e-07	1.48145
M95T161_3	94.98082	160.666500	diff	Methylphosphonic acid	[M-H]-	0.997634440459736		C20396	Organic acids and derivatives	Organic phosphonic acids and derivatives	Organic phosphonic acids	3.90977e+09	3.82185e+09	3.07402e+09	3.6412e+09	3.10436e+09	3.39517e+09	1.64196e+09	1.85214e+09	1.4005e+09	1.53726e+09	1.76812e+09	2.05865e+09	3.49106e+09	1.70977e+09	2.04183	1.328e-06	7.95438
M111T35_1	110.95799	35.057400	diff	Methylphosphonothioic acid o-ethyl ester	[M-H-C2H4]-	0.975909383						2.03027e+06	4.06193e+06	6.57301e+07	6.81086e+07	3.68822e+06	2.71536e+06	8.70385e+07	8.90425e+07	7.05272e+07	8.0071e+07	7.97612e+07	1.00826e+08	2.43891e+07	8.45444e+07	0.288476	0.00164507	1.26506
M227T48	227.20168	48.097600	diff	Myristic acid	[M-H]-	0.999828501833447	HMDB0000806	C06424	Lipids and lipid-like molecules	Fatty Acyls	Fatty acids and conjugates	3.95922e+09	3.41595e+09	3.4641e+09	2.71446e+09	3.16802e+09	3.56037e+09	5.65039e+09	5.06281e+09	5.71592e+09	5.40732e+09	4.96021e+09	5.52046e+09	3.38036e+09	5.38619e+09	0.627597	2.62496e-06	7.75665
M293T121_1	293.17596	121.362000	diff	Myristyl sulfate	[M-H]-	0.853332231	HMDB0014607		Organic acids and derivatives	Organic sulfuric acids and derivatives	Sulfuric acid esters	4.87654e+07	5.04748e+07	4.9096e+07	4.48717e+07	4.56956e+07	4.65022e+07	2.17874e+08	1.74068e+08	1.05915e+08	2.0487e+08	1.91186e+08	1.7295e+08	4.75676e+07	1.77811e+08	0.267518	1.05024e-05	2.01081
M265T28	265.07509	28.134800	diff	N-(4-aminobenzoyl)-l-glutamic acid	[M-H]-	0.851629975166274			Organic acids and derivatives	Carboxylic acids and derivatives	Amino acids, peptides, and analogues	1.2758e+10	1.20797e+10	1.24714e+10	1.26312e+10	1.26736e+10	1.26043e+10	1.22423e+10	1.13915e+10	1.12712e+10	1.18138e+10	1.16943e+10	1.04061e+10	1.25364e+10	1.14699e+10	1.09298	0.00293306	6.62804
M256T302	256.05933	301.679000	diff	N-acetyl-d-glucosamine	[M+Cl]-	0.947787407552642	HMDB0000215	C00140	Organic oxygen compounds	Organooxygen compounds	Carbohydrates and carbohydrate conjugates	1.03294e+09	1.31275e+09	9.97395e+08	1.11995e+09	1.11596e+09	1.01372e+09	7.72706e+08	7.61753e+08	7.63033e+08	7.75155e+08	9.58744e+08	7.61044e+08	1.09879e+09	7.98739e+08	1.37565	0.000392147	3.14262
M300T168	300.03955	167.636000	diff	N-acetyl-d-glucosamine 6-phosphate	[M-H]-	0.98207489854229	HMDB0001062	C00357	Organic oxygen compounds	Organooxygen compounds	Carbohydrates and carbohydrate conjugates	1.67395e+09	1.5017e+09	2.99152e+09	2.45348e+09	1.80074e+09	4.59774e+09	6.25209e+09	4.57672e+09	5.3328e+09	6.06927e+09	6.26247e+09	6.82621e+09	2.50319e+09	5.88659e+09	0.425236	0.000161019	9.84903
M172T243	172.09784	243.460500	diff	N-acetyl-d-norleucine	[M-H]-	0.994937355128625			Organic acids and derivatives	Carboxylic acids and derivatives	Amino acids, peptides, and analogues	2.08605e+08	2.17147e+08	2.43979e+08	2.53297e+08	2.40462e+08	2.20258e+08	3.10062e+08	3.44915e+08	3.15763e+08	3.10481e+08	3.15364e+08	2.72632e+08	2.30625e+08	3.11536e+08	0.740283	4.64468e-05	1.52005
M146T345	146.04585	345.180000	diff	N-acetyl-dl-serine	[M-H]-	0.911587045459395						2.98166e+08	3.37187e+08	3.89311e+08	3.62841e+08	3.88747e+08	3.2636e+08	4.91297e+08	4.73928e+08	4.84475e+08	4.89991e+08	4.75525e+08	4.04763e+08	3.50435e+08	4.69996e+08	0.745612	0.000135345	1.88326
M174T436	174.04073	435.596000	diff	N-acetyl-l-aspartic acid	[M-H]-	0.975979122901133	HMDB0000812	C01042	Organic acids and derivatives	Carboxylic acids and derivatives	Amino acids, peptides, and analogues	1.05604e+08	1.0553e+08	1.03712e+08	1.07355e+08	1.03622e+08	1.04548e+08	5.68743e+07	5.88533e+07	5.62075e+07	5.87299e+07	6.0502e+07	5.7908e+07	1.05062e+08	5.81792e+07	1.80583	9.4626e-14	1.30729
M190T87	190.05092	86.581800	diff	N-acetyl-l-methionine	[M-H]-	0.850186227	HMDB0011745	C02712	Organic acids and derivatives	Carboxylic acids and derivatives	Amino acids, peptides, and analogues	1.12837e+09	1.09412e+09	9.68733e+08	8.93022e+08	1.38558e+09	1.01486e+09	2.6763e+09	1.75359e+09	1.39941e+09	1.647e+09	9.0454e+08	2.02262e+09	1.08078e+09	1.73391e+09	0.623319	0.0275447	3.54671
M164T302_2	164.07163	301.601000	diff	N-acetyl-l-phenylalanine	[M-H-C2H2O]-	0.999245493365782	HMDB0000512	C03519	Organic acids and derivatives	Carboxylic acids and derivatives	Amino acids, peptides, and analogues	6.88594e+09	6.6503e+09	6.81655e+09	7.08919e+09	6.94251e+09	6.61352e+09	8.79862e+09	8.82261e+09	8.62524e+09	8.51132e+09	8.67291e+09	8.55573e+09	6.833e+09	8.66441e+09	0.788629	1.78126e-09	7.31438
M294T46	294.07723	46.200850	diff	N-acetylsulfamethoxazole	[M-H]-	0.919687665206716	HMDB0013854	C13061	Benzenoids	Benzene and substituted derivatives	Benzenesulfonamides	1.32911e+08	3.68368e+08	3.24365e+08	1.00543e+08	1.1478e+08	1.23741e+08	4.54076e+08	7.61184e+08	3.58524e+08	4.59494e+08	3.91912e+08	9.06312e+08	1.94118e+08	5.5525e+08	0.349604	0.00583867	3.1091
M292T360	292.14029	359.917000	diff	N-fructosyl isoleucine	[M-H]-	0.984174481			Organic acids and derivatives	Carboxylic acids and derivatives	Amino acids, peptides, and analogues	4.77897e+07	4.53356e+07	4.50825e+07	4.71215e+07	4.70511e+07	4.68462e+07	1.92425e+06	3.08968e+06	1.53077e+07	5.62903e+06	1.6968e+07	3.98644e+06	4.65377e+07	7.81752e+06	5.95301	5.80703e-08	1.15442
M290T402_2	290.08816	402.306000	diff	N-fructosyl pyroglutamate	[M-H]-	0.933550939			Organic acids and derivatives	Carboxylic acids and derivatives	Amino acids, peptides, and analogues	1.44009e+10	1.43881e+10	1.39521e+10	1.37971e+10	1.38259e+10	1.43018e+10	8.83792e+08	1.05605e+09	8.56577e+08	8.52708e+08	1.06035e+09	9.76987e+08	1.4111e+10	9.47744e+08	14.889	1.17841e-16	21.5133
M645T22	645.47670	22.077300	diff	N-lauroyl-d-erythro-sphingosylphosphorylcholine	[M-H]-	0.885806898	HMDB0012096		Lipids and lipid-like molecules	Sphingolipids	Phosphosphingolipids	3.4509e+07	3.18129e+07	3.39874e+07	3.56839e+07	2.89778e+07	3.08462e+07	1.43393e+08	1.41293e+08	1.31571e+08	1.34486e+08	1.31918e+08	1.29453e+08	3.26362e+07	1.35353e+08	0.24112	2.04253e-12	1.85412
M338T179	338.27036	178.809000	diff	N-oleoylglycine	[M-H]-	0.987172547312523	HMDB0013631		Organic acids and derivatives	Carboxylic acids and derivatives	Amino acids, peptides, and analogues	1.01988e+08	9.48248e+07	9.63807e+07	6.43817e+07	8.74743e+07	1.05403e+08	2.14934e+08	1.59009e+08	1.96621e+08	2.17942e+08	1.6394e+08	2.3559e+08	9.17421e+07	1.98006e+08	0.463331	1.84582e-05	1.79506
M483T84	483.08126	83.905200	diff	N2-trifluoroacetyl-l-glutamine	[2M-H]-	0.910555425			Organic acids and derivatives	Carboxylic acids and derivatives	Amino acids, peptides, and analogues	9.80936e+07	9.54116e+07	9.68192e+07	9.51186e+07	9.76955e+07	9.44642e+07	2.49341e+07	2.1645e+07	2.18559e+07	2.45014e+07	2.22051e+07	2.63114e+07	9.62671e+07	2.35755e+07	4.08336	5.664e-15	1.60613
M284T124	284.08884	124.006000	diff	N4-acetylcytidine	[M-H]-	0.715051329	HMDB0005923		Nucleosides, nucleotides, and analogues	Pyrimidine nucleosides		6.7839e+08	7.50841e+08	5.60577e+08	5.00137e+08	4.862e+08	5.70124e+08	4.44382e+08	4.5376e+08	4.50565e+08	4.84936e+08	4.28783e+08	6.01484e+08	5.91045e+08	4.77318e+08	1.23826	0.0449933	1.86738
M321T63	321.12446	63.348700	diff	Neobavaisoflavone	[M-H]-	0.866084022482376			Phenylpropanoids and polyketides	Isoflavonoids	Isoflav-2-enes	2.2266e+08	1.95205e+08	1.9015e+08	4.03291e+08	2.07662e+08	1.7937e+08	2.15436e+06	3.3879e+06	2.30089e+06	2.85923e+06	1.76079e+06	2.47925e+06	2.33056e+08	2.4904e+06	93.5819	5.59622e-05	2.70453
M290T37	290.03394	36.528800	diff	Nicotinate d-ribonucleotide	[M-H-CO2]-	0.725282433	HMDB0001132	C01185	Nucleosides, nucleotides, and analogues	Pyridine nucleotides	Nicotinic acid nucleotides	3.59034e+08	3.63806e+08	3.59707e+08	3.913e+08	3.79103e+08	3.06314e+08	4.41527e+08	5.19015e+08	3.98872e+08	4.88152e+08	3.97726e+08	4.72564e+08	3.59877e+08	4.52976e+08	0.794473	0.00256045	1.44364
M281T35	281.07001	35.109550	diff	Niflumic acid	[M-H]-	0.876224654692433	HMDB0015573	C13698	Benzenoids	Benzene and substituted derivatives	Trifluoromethylbenzenes	1.01169e+09	8.84073e+08	1.10911e+09	1.10773e+09	1.13776e+09	8.0207e+08	2.05365e+09	2.11074e+09	1.50836e+09	1.60783e+09	1.58149e+09	1.51987e+09	1.00874e+09	1.73033e+09	0.582976	0.000188723	4.53412
M155T255	155.00197	254.564000	diff	Orotate	[M-H]-	0.988842217056789	HMDB0000226	C00295	Organoheterocyclic compounds	Diazines	Pyrimidines and pyrimidine derivatives	3.01069e+08	2.92488e+08	2.96302e+08	2.91179e+08	2.84565e+08	2.85305e+08	1.59697e+08	1.58367e+08	1.53099e+08	1.60171e+08	1.60482e+08	1.59996e+08	2.91818e+08	1.58635e+08	1.83955	4.5971e-13	2.2021
M345T51	345.08560	50.613400	diff	Oryzalin	[M-H]-	0.998248346691454		C18877	Benzenoids	Benzene and substituted derivatives	Aniline and substituted anilines	1.63043e+08	1.65365e+08	7.27736e+07	7.8482e+07	1.5983e+08	6.69441e+07	6.72063e+07	7.30082e+07	7.6291e+07	2.89602e+07	2.56851e+07	6.12232e+07	1.1774e+08	5.53957e+07	2.12543	0.0183848	1.22956
M297T29_2	297.15297	28.559700	diff	Ostruthin	[M-H]-	0.951063973939941		C09281	Lipids and lipid-like molecules	Prenol lipids	Terpene lactones	4.0906e+08	4.04339e+08	4.1332e+08	4.36565e+08	4.06135e+08	3.94193e+08	4.00971e+08	3.83209e+08	3.68501e+08	3.80239e+08	3.58645e+08	3.9225e+08	4.10602e+08	3.80636e+08	1.07873	0.00572083	1.14261
M171T88	170.99688	87.883600	diff	P-toluenesulfonic acid	[M-H]-	0.970199382409045	HMDB0059933	C06677	Benzenoids	Benzene and substituted derivatives	Benzenesulfonic acids and derivatives	1.90862e+08	1.83065e+08	1.84575e+08	1.94472e+08	1.86931e+08	1.80724e+08	3.16122e+08	3.10748e+08	3.08919e+08	3.23437e+08	3.53124e+08	3.29321e+08	1.86771e+08	3.23612e+08	0.577146	2.7025e-09	2.08959
M255T47	255.23293	46.629800	diff	Palmitic acid	[M-H]-	0.999875549616754	HMDB0000220	C00249	Lipids and lipid-like molecules	Fatty Acyls	Fatty acids and conjugates	6.39726e+09	5.87238e+09	7.53824e+09	5.17986e+09	5.32747e+09	5.61573e+09	1.25147e+10	1.0426e+10	1.29116e+10	1.17866e+10	1.12508e+10	1.24256e+10	5.98849e+09	1.18859e+10	0.503833	4.91267e-07	13.6527
M218T321_2	218.10337	320.963000	diff	Pantothenate	[M-H]-	0.992147423396972	HMDB0000210	C00864	Organic oxygen compounds	Organooxygen compounds	Alcohols and polyols	1.17446e+09	1.10635e+09	1.22408e+09	1.13747e+09	1.15965e+09	1.02907e+09	1.13486e+09	1.03962e+09	1.08936e+09	9.88142e+08	1.06152e+09	9.01571e+08	1.13851e+09	1.03585e+09	1.09911	0.0384686	2.06258
M263T44	263.02320	43.820900	diff	Pentachlorophenol	[M-H]-	0.711704735374348	HMDB0041974	C02575	Benzenoids	Phenols	Halophenols	3.56662e+08	3.43908e+08	3.53174e+08	3.56793e+08	3.33127e+08	3.33603e+08	4.60303e+08	4.58497e+08	3.49189e+08	4.50804e+08	4.68486e+08	3.48215e+08	3.46211e+08	4.22582e+08	0.819275	0.00956898	1.19264
M719T137	719.48654	137.204000	diff	Pg 32:1	[M-H]-	0.926013661			Lipids and lipid-like molecules	Glycerophospholipids	Glycerophosphoglycerols	4.35017e+07	4.34745e+07	1.20647e+07	3.21904e+07	8.90121e+06	4.50694e+07	5.67316e+07	7.27763e+07	5.01997e+07	6.15078e+07	7.14654e+07	8.31899e+07	3.0867e+07	6.59784e+07	0.467834	0.00179532	1.05272
M746T58	745.50240	57.989300	diff	Pg 34:2	[M-H]-	0.985038184804361			Lipids and lipid-like molecules	Glycerophospholipids	Glycerophosphoglycerols	6.9765e+07	2.39887e+07	1.47109e+08	2.33904e+08	3.20992e+08	4.8174e+07	3.18672e+08	3.10277e+08	3.09167e+08	2.91468e+08	2.90505e+08	1.09447e+08	1.40655e+08	2.71589e+08	0.517897	0.0472968	1.91597
M597T285_2	597.30390	285.174000	diff	Phe-met-arg-phe-amide	[M-H]-	0.773526358			Organic acids and derivatives	Carboxylic acids and derivatives	Amino acids, peptides, and analogues	9.53479e+08	9.29949e+08	8.87318e+08	8.60064e+08	8.45065e+08	9.34906e+08	1.41528e+09	1.43144e+09	1.47518e+09	1.45166e+09	1.43066e+09	1.49873e+09	9.01797e+08	1.45049e+09	0.621717	2.57795e-10	4.17354
M192T226	192.06656	226.416000	diff	Phenaceturic acid	[M-H]-	0.884600740976534	HMDB0000821	C05598	Organic acids and derivatives	Carboxylic acids and derivatives	Amino acids, peptides, and analogues	1.75864e+08	1.70149e+08	1.74414e+08	1.41496e+08	2.26437e+08	1.7042e+08	3.6762e+08	1.6774e+08	3.31659e+08	3.54222e+08	1.52705e+08	4.05725e+08	1.76463e+08	2.96612e+08	0.59493	0.025165	1.54618
M313T40	313.27500	39.619900	diff	Phenol, 5-(1,1-dimethyloctyl)-2-[(1s,3s)-3-hydroxycyclohexyl]-	[M-H-H2O]-	0.968454151			Benzenoids	Benzene and substituted derivatives	Cyclohexylphenols	1.1173e+08	9.5783e+07	1.01875e+08	9.50977e+07	9.41467e+07	1.46057e+08	3.96166e+08	4.00091e+08	3.91431e+08	6.04999e+08	6.19086e+08	4.19052e+08	1.07448e+08	4.71804e+08	0.227739	1.1218e-05	3.36496
M165T173	165.05569	173.026000	diff	Phenyllactic acid	[M-H]-	0.805715957420096	HMDB0000779	C01479	Phenylpropanoids and polyketides	Phenylpropanoic acids		5.38046e+07	2.93011e+07	7.80234e+07	2.86097e+07	6.08865e+07	3.56111e+07	1.20203e+08	1.36039e+08	1.06455e+08	1.09799e+08	7.39547e+07	1.3682e+08	4.77061e+07	1.13878e+08	0.418922	0.000355005	1.3664
M97T26	96.96000	26.192100	diff	Phosphoric acid	[M-H]-	0.985381835	HMDB0000973	C00009	Homogeneous non-metal compounds	Non-metal oxoanionic compounds	Non-metal phosphates	7.73557e+08	6.94872e+08	7.35935e+08	6.90057e+08	7.42166e+08	7.48569e+08	1.15054e+08	8.85784e+07	8.50004e+07	8.14855e+07	7.71046e+07	7.59012e+07	7.30859e+08	8.71873e+07	8.38263	8.01277e-13	4.761
M369T31	369.00494	31.002800	diff	Phosphoserine	[2M-H]-	0.877869708021265	HMDB0001721		Organic acids and derivatives	Carboxylic acids and derivatives	Amino acids, peptides, and analogues	7.77864e+07	7.09049e+07	8.72352e+07	9.0904e+07	8.74739e+07	7.94492e+07	2.62142e+07	3.04252e+07	2.89381e+07	3.11555e+07	3.08236e+07	2.26604e+07	8.22923e+07	2.83695e+07	2.90073	1.83367e-08	1.38013
M309T262	309.10135	262.181000	diff	Picrotin	[M-H]-	0.894689796419391		C09528				8.22341e+08	8.93601e+08	9.29351e+08	8.07877e+08	9.34474e+08	8.20936e+08	7.84715e+08	7.6745e+08	8.22295e+08	7.57455e+08	7.53888e+08	7.25352e+08	8.68097e+08	7.68526e+08	1.12956	0.004332	2.02502
M273T264	273.17073	263.639000	diff	Podocarpic acid	[M-H]-	0.975147832729684		C09171	Lipids and lipid-like molecules	Prenol lipids	Diterpenoids	2.59002e+08	1.64093e+08	3.48724e+08	1.72693e+08	1.9253e+08	2.4966e+08	8.13825e+07	9.0482e+07	9.42977e+07	7.67763e+07	8.30134e+07	7.82154e+07	2.31117e+08	8.40279e+07	2.75048	0.000439197	2.13107
M569T121	569.42102	120.843000	diff	Podototarin	[M-H]-	0.920945734			Lipids and lipid-like molecules	Prenol lipids	Diterpenoids	8.95358e+08	8.68541e+08	7.33841e+08	7.6722e+08	7.34594e+08	7.54096e+08	6.94836e+08	5.92076e+08	5.80224e+08	6.51419e+08	6.06861e+08	5.99962e+08	7.92275e+08	6.20896e+08	1.27602	0.000512093	2.42774
M313T118_1	313.20206	118.175000	diff	Progesterone	[M-H]-	0.995343932008657	HMDB0001830	C00410	Lipids and lipid-like molecules	Steroids and steroid derivatives	Pregnane steroids	5.34984e+08	4.74502e+08	6.54198e+08	6.06802e+08	5.86864e+08	4.68825e+08	5.11477e+08	5.05749e+08	3.85017e+08	4.7563e+08	5.15042e+08	4.04919e+08	5.54362e+08	4.66306e+08	1.18884	0.0448548	1.64514
M415T284	415.25580	284.051000	diff	Propanoic acid, 2-[[4-[2-[[(cyclohexylamino)carbonyl](4-cyclohexylbutyl)amino]ethyl]phenyl]thio]-2-methyl-	[M-H-C4H6O2]-	0.822107936748567		C15622	Organosulfur compounds	Thioethers	Aryl thioethers	1.83942e+08	1.75464e+08	1.80746e+08	1.75495e+08	1.72012e+08	1.77291e+08	2.21144e+08	2.29666e+08	2.27693e+08	2.17624e+08	2.54606e+08	2.32388e+08	1.77492e+08	2.3052e+08	0.769962	2.56528e-06	1.22228
M391T32	391.06998	32.146600	diff	Propanoic acid, 2-methyl-2-[4-[[[[4-methyl-2-[4-(trifluoromethyl)phenyl]-5- thiazolyl]carbonyl]amino]methyl]phenoxy]-	[M-H-C4H6O2]-	0.912419976127345			Benzenoids	Benzene and substituted derivatives	Phenoxyacetic acid derivatives	6.29627e+09	5.72381e+09	6.61952e+09	6.48487e+09	6.8138e+09	6.00606e+09	3.97054e+09	3.83735e+09	3.86199e+09	3.89956e+09	3.90441e+09	2.18381e+09	6.32405e+09	3.60961e+09	1.752	9.19596e-06	9.85087
M73T429	73.02948	428.631000	diff	Propionic acid	[M-H]-	0.999909038258946	HMDB0000237	C00163	Organic acids and derivatives	Carboxylic acids and derivatives	Carboxylic acids	2.26167e+08	2.24009e+08	2.18891e+08	2.15998e+08	2.15722e+08	2.2621e+08	3.19783e+08	3.20379e+08	3.16077e+08	3.07199e+08	3.28117e+08	3.30206e+08	2.21166e+08	3.20293e+08	0.690511	2.33411e-10	1.75631
M317T124	317.21222	123.677000	diff	Prostaglandin e1	[M-H-2H2O]-	0.996214845440465	HMDB0001442	C04741	Lipids and lipid-like molecules	Fatty Acyls	Eicosanoids	9.60388e+08	9.531e+08	9.09699e+08	8.64474e+08	8.56023e+08	6.91784e+08	403170	671390	612429	1.16583e+06	1.10673e+06	3.12719e+06	8.72578e+08	1.18113e+06	738.768	9.8775e-10	5.49741
M309T228_2	309.20729	228.402000	diff	Prostaglandin f2.beta.	[M-H-C2H4O]-	0.952343137419829	HMDB0001483	C02314	Lipids and lipid-like molecules	Fatty Acyls	Eicosanoids	2.46624e+07	2.63514e+07	2.61333e+07	2.36318e+07	1.94256e+07	2.30175e+07	7.68621e+07	7.14744e+07	7.95173e+07	8.21179e+07	7.26423e+07	8.66004e+07	2.38703e+07	7.82024e+07	0.305238	1.24258e-09	1.34129
M87T179	87.00871	178.583000	diff	Pyruvate	[M-H]-	0.998963424752391	HMDB0000243	C00022	Organic acids and derivatives	Keto acids and derivatives	Alpha-keto acids and derivatives	7.07234e+09	6.51788e+09	5.28355e+09	6.30013e+09	5.27027e+09	6.03947e+09	7.34022e+09	8.89841e+09	6.65837e+09	7.18645e+09	8.35912e+09	9.60115e+09	6.08061e+09	8.00729e+09	0.759384	0.0054042	7.48491
M315T35	315.07554	35.325050	diff	Quercetin 3'-methyl ether	[M-H]-	0.998256181695905	HMDB0002655	C10084	Phenylpropanoids and polyketides	Flavonoids	Flavones	1.86734e+08	1.65627e+08	1.78486e+08	1.93374e+08	1.84628e+08	1.59101e+08	2.64437e+08	2.81069e+08	2.31297e+08	2.59549e+08	2.52265e+08	2.70355e+08	1.77992e+08	2.59829e+08	0.685035	3.07014e-06	1.56294
M191T381_2	191.05612	381.317000	diff	Quinate	[M-H]-	0.999748393605624	HMDB0003072	C00296	Organic oxygen compounds	Organooxygen compounds	Alcohols and polyols	7.45626e+08	7.82818e+08	7.95485e+08	7.8092e+08	8.02313e+08	7.88834e+08	1.25871e+08	1.21018e+08	1.24578e+08	1.26244e+08	1.23594e+08	1.23075e+08	7.82666e+08	1.24063e+08	6.3086	2.00434e-15	4.82183
M326T214	326.17217	213.646000	diff	Rac-5-carboxy-desisopropyltolterodine methyl ester	[M-H]-	0.858405461485874			Benzenoids	Benzene and substituted derivatives	Diphenylmethanes	8.07714e+08	7.72021e+08	7.75685e+08	9.40339e+08	6.42588e+08	7.53685e+08	4.16984e+08	7.15737e+08	3.81495e+08	4.0196e+08	6.78654e+08	6.06247e+08	7.82005e+08	5.33513e+08	1.46577	0.00670107	2.78684
M233T28	233.01250	28.408600	diff	Riluzole	[M-H]-	0.774376356394782	HMDB0014878	C07937				5.15209e+09	4.83523e+09	5.30145e+09	5.17793e+09	5.33728e+09	5.09556e+09	6.97587e+09	6.72417e+09	6.73174e+09	6.97154e+09	6.95945e+09	5.75626e+09	5.14992e+09	6.6865e+09	0.770197	2.13342e-05	6.56982
M194T212	194.04583	212.443000	diff	Salicyluric acid	[M-H]-	0.986580908025519	HMDB0000840	C07588	Benzenoids	Benzene and substituted derivatives	Benzoic acids and derivatives	3.92757e+08	3.76066e+08	3.57501e+08	4.16588e+08	3.65683e+08	3.73148e+08	4.2847e+08	5.46149e+08	4.06211e+08	4.38067e+08	5.47744e+08	4.82744e+08	3.80291e+08	4.74897e+08	0.800785	0.00501068	1.46197
M88T387	88.04035	386.616000	diff	Sarcosine	[M-H]-	0.999959622842567	HMDB0000271	C00213	Organic acids and derivatives	Carboxylic acids and derivatives	Amino acids, peptides, and analogues	3.50452e+09	3.56336e+09	3.57088e+09	3.59507e+09	3.52474e+09	3.52716e+09	4.48215e+09	4.24111e+09	4.30526e+09	4.38105e+09	4.39629e+09	4.40869e+09	3.54762e+09	4.36909e+09	0.811981	8.14306e-10	4.81195
M236T222	236.09291	221.502000	diff	Sepiapterin	[M-H]-	0.742339315201505	HMDB0000238	C00835	Organoheterocyclic compounds	Pteridines and derivatives	Pterins and derivatives	2.69268e+08	2.64113e+08	2.6812e+08	2.23132e+08	2.61107e+08	2.52579e+08	5.59208e+08	4.59235e+08	5.64555e+08	5.59541e+08	4.41755e+08	5.28753e+08	2.56387e+08	5.18841e+08	0.494152	5.57611e-07	2.87746
M233T456	233.07798	455.777500	diff	Ser-Glu	[M-H]-	0.970203479523447			Organic acids and derivatives	Carboxylic acids and derivatives	Amino acids, peptides, and analogues	6.32303e+07	6.04234e+07	6.18768e+07	5.7819e+07	5.6302e+07	6.22403e+07	9.02865e+07	9.21767e+07	9.29115e+07	9.47691e+07	8.94854e+07	9.60165e+07	6.03153e+07	9.26076e+07	0.6513	1.1375e-09	1.00638
M333T49_1	333.08803	49.256700	diff	Shikonin	[M+COOH]-	0.746032813922069	HMDB0030579	C17412	Benzenoids	Naphthalenes	Naphthoquinones	7.47644e+07	7.40493e+07	7.0324e+07	8.25649e+07	6.92745e+07	7.30114e+07	2.9492e+08	2.99757e+08	2.13909e+08	4.18827e+08	2.54238e+08	2.57594e+08	7.39981e+07	2.89874e+08	0.255277	2.09536e-05	2.57066
M209T369_3	209.06666	368.884000	diff	Sinapyl alcohol	[M-H]-	0.874191245065391	HMDB0013070	C02325	Benzenoids	Phenols	Methoxyphenols	3.11127e+09	3.09998e+09	3.36609e+09	3.1891e+09	3.18987e+09	3.13334e+09	2.67543e+09	2.5694e+09	2.64723e+09	2.63372e+09	2.68899e+09	2.63306e+09	3.18161e+09	2.64131e+09	1.20456	2.12927e-07	4.64773
M214T432_2	214.04862	431.978000	diff	sn-Glycerol 3-phosphoethanolamine	[M-H]-	0.996207442141205			Lipids and lipid-like molecules	Glycerophospholipids	Glycerophosphoethanolamines	2.06049e+09	2.02458e+09	1.96517e+09	2.05121e+09	1.99327e+09	2.0062e+09	2.44276e+09	2.41133e+09	2.44143e+09	2.37571e+09	2.47369e+09	2.4812e+09	2.01682e+09	2.43769e+09	0.82735	3.02261e-09	3.40949
M117T428_1	117.01934	428.479500	diff	Succinate	[M-H]-	0.999806067225305	HMDB0000254	C00042	Organic acids and derivatives	Carboxylic acids and derivatives	Dicarboxylic acids and derivatives	1.44789e+09	1.42483e+09	1.39151e+09	1.37452e+09	1.3777e+09	1.46396e+09	2.07233e+09	2.10287e+09	2.10833e+09	2.04962e+09	2.15566e+09	2.15591e+09	1.4134e+09	2.10745e+09	0.670668	4.41788e-11	4.66345
M101T411	101.02439	411.415000	diff	Succinic semialdehyde	[M-H]-	0.999110687950562	HMDB0001259	C00232	Lipids and lipid-like molecules	Fatty Acyls	Fatty acids and conjugates	5.87949e+08	5.87701e+08	5.58821e+08	5.8082e+08	5.66606e+08	5.59694e+08	6.8249e+08	7.06883e+08	6.70311e+08	6.70159e+08	6.74718e+08	6.65799e+08	5.73599e+08	6.78393e+08	0.845525	1.74561e-07	1.66053
M397T62	397.05551	62.259900	diff	Sulfasalazine	[M-H]-	0.817001589608093	HMDB0014933	C07316	Organoheterocyclic compounds	Azobenzenes		7.72161e+07	7.48392e+07	7.0086e+07	7.09228e+07	6.71298e+07	6.84318e+07	2.33579e+08	2.29867e+08	2.24691e+08	2.31172e+08	2.26484e+08	2.38201e+08	7.14376e+07	2.30666e+08	0.309702	2.62483e-14	2.30622
M189T368	189.08807	367.732500	diff	Thr-Ala	[M-H]-	0.988751055465304			Organic acids and derivatives	Carboxylic acids and derivatives	Amino acids, peptides, and analogues	5.08621e+07	5.23257e+07	6.92627e+07	5.68148e+07	5.51211e+07	5.29666e+07	9.76115e+07	9.31129e+07	9.58772e+07	8.89558e+07	9.85849e+07	9.15697e+07	5.62255e+07	9.42853e+07	0.596334	2.64056e-07	1.09365
M125T88	125.03567	87.753000	diff	Thymine	[M-H]-	0.999679506615007	HMDB0000262	C00178	Organoheterocyclic compounds	Diazines	Pyrimidines and pyrimidine derivatives	2.4309e+09	2.35133e+09	2.48915e+09	2.42224e+09	2.47988e+09	2.45059e+09	3.13963e+09	3.04663e+09	3.1245e+09	3.11654e+09	2.99717e+09	2.9982e+09	2.43735e+09	3.07044e+09	0.79381	3.55171e-09	4.26948
M311T28	311.16862	28.125600	diff	Thymol-beta-d-glucoside	[M-H]-	0.999014876630302			Lipids and lipid-like molecules	Prenol lipids	Terpene glycosides	1.33059e+09	1.27777e+09	1.30609e+09	1.33751e+09	1.27514e+09	1.2286e+09	1.2025e+09	1.22906e+09	1.25701e+09	1.24394e+09	1.29537e+09	1.20724e+09	1.29262e+09	1.23919e+09	1.04312	0.0340662	1.62723
[truncated: 17 more rows]

## Sheet: PS_CS_CB_uf_oneway
ID	m/z	rt(s)	diff	Name	adduct	score	HMDB	KEGG	SuperClass	Class	SubClass	CB-1	CB-2	CB-3	CB-4	CB-5	CB-6	CS-1	CS-2	CS-3	CS-4	CS-5	CS-6	PS-1	PS-2	PS-3	PS-4	PS-5	PS-6	uf-1	uf-2	uf-3	uf-4	uf-5	uf-6	Average(PS)	Average(CS)	Average(CB)	Average(uf)	p-value	post_hoc
[truncated: 926 more rows]
