# Supplementary material for: Gut microbiome of mealworms (Tenebrio molitor Larvae) show similar responses to polystyrene and corn straw diets
Source: Microbiome. 2023 May 5;11:98. doi: 10.1186/s40168-023-01550-w (PMC10161430; doi:10.1186/s40168-023-01550-w)
Supplement: Supplementary file 4 — Additional file 3. [file 40168_2023_1550_MOESM3_ESM.xlsx]

## Sheet: PS_vs_CB
ID	m/z	rt(s)	diff	Name	adduct	score	HMDB	KEGG	SuperClass	Class	SubClass	PS-1	PS-2	PS-3	PS-4	PS-5	PS-6	CB-1	CB-2	CB-3	CB-4	CB-5	CB-6	Average(PS)	Average(CB)	Fold change	p-value	VIP
M274T464_3	274.21266	464.064000	diff	.alpha.-pyrrolidinooctanophenone	[M+H]+	0.932837977532796			Organic oxygen compounds	Organooxygen compounds	Carbonyl compounds	4.01253e+08	3.85407e+08	3.88527e+08	3.93319e+08	3.65166e+08	3.99544e+08	1.97842e+08	1.86856e+08	1.95834e+08	1.93943e+08	1.77714e+08	1.92781e+08	3.8887e+08	1.90828e+08	2.0378	1.98071e-11	2.99442
M145T229	145.07605	229.445000	diff	.beta.-naphthol	[M+H]+	0.98641988158168	HMDB0012322	C11713	Benzenoids	Naphthalenes	Naphthols and derivatives	1.40793e+07	1.19975e+07	1.62783e+07	1.29223e+07	1.66037e+07	1.47945e+07	4.33338e+07	5.91945e+07	7.06245e+07	8.59686e+07	6.02099e+07	5.62769e+07	1.44459e+07	6.26014e+07	0.230761	1.03515e-05	1.69566
M104T413	104.07062	412.907000	diff	.gamma.-aminobutyric acid	[M+H]+	0.846967368	HMDB0000112	C00334	Organic acids and derivatives	Carboxylic acids and derivatives	Amino acids, peptides, and analogues	3.73599e+08	3.48906e+08	3.38916e+08	3.60026e+08	3.53078e+08	3.55988e+08	1.12858e+09	1.00525e+09	1.1392e+09	1.07855e+09	1.03668e+09	1.01777e+09	3.55085e+08	1.06767e+09	0.332579	4.00487e-11	6.77899
M160T206	160.07566	205.506500	diff	(-)-(3s)-3-hydroxyquinine	[M+H-C10H15NO2]+	0.992474424908053		C07344				420392	684439	824989	376557	577457	892800	1.58857e+08	4.85211e+07	1.47388e+08	3.09916e+08	8.10385e+07	5.81234e+07	629439	1.33974e+08	0.00469822	0.0074008	2.50782
M212T174	212.11825	173.756000	diff	(-)-quebrachitol	[M+NH4]+	0.979214739184011	HMDB0034221	C08257	Organic oxygen compounds	Organooxygen compounds	Alcohols and polyols	1.89755e+08	2.166e+08	1.07756e+08	1.91195e+08	1.16422e+08	1.86296e+08	1.03699e+08	9.95098e+07	9.96428e+07	8.86528e+07	8.56241e+07	1.02515e+08	1.68004e+08	9.66073e+07	1.73904	0.00318047	1.45688
M275T463_2	275.13514	463.422000	diff	(+)-chlorpheniramine	[M+H]+	0.960325873574709	HMDB0001944	C06946	Organoheterocyclic compounds	Pyridines and derivatives	Pheniramines	1.19057e+08	1.15327e+08	1.14404e+08	1.21179e+08	1.09476e+08	1.20047e+08	4.05833e+08	3.75817e+08	3.9665e+08	3.83025e+08	3.70076e+08	3.91777e+08	1.16582e+08	3.87196e+08	0.301092	4.56461e-13	4.16651
M164T393	164.02948	393.043000	diff	(2-mercaptopropionylamino)acetic acid	[M+H]+	0.846674382819064		C12876	Organic acids and derivatives	Carboxylic acids and derivatives	Amino acids, peptides, and analogues	1.00059e+08	8.88876e+07	8.90114e+07	8.8167e+07	9.10104e+07	9.3636e+07	5.40329e+07	5.57251e+07	5.97425e+07	5.67507e+07	5.94008e+07	5.91683e+07	9.17952e+07	5.747e+07	1.59727	1.34254e-08	1.14803
M252T142_2	252.23206	141.991000	diff	(2e,4e)-n-(2-methylpropyl)dodeca-2,4-dienamide	[M+H]+	0.996982221455215			Lipids and lipid-like molecules	Fatty Acyls	Fatty amides	2.60633e+09	2.754e+09	2.36474e+09	2.46388e+09	3.99297e+09	2.32003e+09	8.1078e+08	8.13443e+08	8.38624e+08	8.28976e+08	8.59013e+08	8.81653e+08	2.75032e+09	8.38748e+08	3.27908	2.23029e-05	9.34781
M362T81	362.32640	80.878800	diff	(r)-(+)-arachidonyl-1'-hydroxy-2'-propylamide	[M+H]+	0.972250820333722			Lipids and lipid-like molecules	Fatty Acyls	Fatty amides	3.86121e+08	3.85711e+08	2.60342e+08	3.79721e+08	2.69491e+08	3.67783e+08	2.11653e+08	2.08617e+08	2.09613e+08	1.28568e+08	2.13637e+08	6.25208e+07	3.41528e+08	1.72435e+08	1.98062	0.000764426	2.4256
M377T265	377.27985	264.843000	diff	(r)-butaprost (free acid)	[M+H-H2O]+	0.738112817718869			Lipids and lipid-like molecules	Fatty Acyls	Eicosanoids	2.44737e+08	2.78177e+08	2.51101e+08	2.68618e+08	2.70577e+08	2.57583e+08	1.32364e+08	1.40626e+08	1.28497e+08	1.31675e+08	1.34064e+08	1.30084e+08	2.61799e+08	1.32885e+08	1.97011	4.47254e-10	2.40095
M388T219	388.18658	218.838000	diff	[1,1'-biphenyl]-2-carboxylic acid, 4'-[[(1-oxopentyl)phenylamino]methyl]-	[M+H]+	0.773823801025317			Benzenoids	Benzene and substituted derivatives	Biphenyls and derivatives	7.28125e+07	6.39041e+07	6.48719e+07	5.78277e+07	6.92865e+07	5.27204e+07	1.77326e+07	2.74156e+07	2.06197e+07	2.09483e+07	1.98138e+07	2.15671e+07	6.35705e+07	2.13495e+07	2.97761	1.52446e-07	1.42976
M773T195	772.62125	194.868000	diff	1-(1z-octadecenyl)-2-(9z-octadecenoyl)-sn-glycero-3-phosphocholine	[M+H]+	0.997133828	HMDB0011243		Lipids and lipid-like molecules	Glycerophospholipids	Glycerophosphocholines	1.58062e+08	1.44132e+08	2.74513e+08	1.88442e+08	2.7086e+08	1.69887e+08	1.03171e+08	1.04532e+08	8.04853e+07	8.88367e+07	1.12075e+08	9.85101e+07	2.00983e+08	9.79351e+07	2.0522	0.00153624	1.90326
M193T551	193.13158	551.100000	diff	1-(4-isopropylphenyl)-3-methylurea	[M+H]+	0.963812231751495			Benzenoids	Benzene and substituted derivatives	N-phenylureas	1.56137e+06	1.08748e+06	932355	2.01604e+06	1.10838e+06	1.12946e+06	4.04317e+07	4.16065e+07	4.20968e+07	4.41177e+07	4.12652e+07	3.941e+07	1.30585e+06	4.1488e+07	0.0314754	4.25558e-14	1.56678
M236T371_2	236.14928	371.225000	diff	1-(benzo[d][1,3]dioxol-4-yl)-2-(methylamino)pentan-1-one	[M+H]+	0.998663576918233			Benzenoids	Benzene and substituted derivatives	Butyrophenones	6.23035e+08	5.75366e+08	6.49009e+08	6.5314e+08	6.1928e+08	5.67748e+08	3.23313e+08	2.53463e+08	3.36339e+08	3.31027e+08	3.13975e+08	2.99128e+08	6.14596e+08	3.09541e+08	1.98551	2.08001e-08	3.66445
M552T234	552.40083	234.179500	diff	1-arachidoyl-2-hydroxy-sn-glycero-3-phosphocholine	[M+H]+	0.975810551184272	HMDB0010390		Lipids and lipid-like molecules	Glycerophospholipids	Glycerophosphocholines	1.34618e+07	6.90758e+06	1.39785e+07	1.34779e+07	2.19371e+07	1.17582e+07	5.80314e+07	4.49778e+07	6.6318e+07	6.5958e+07	6.01033e+07	6.18483e+07	1.35869e+07	5.95395e+07	0.228199	2.48266e-07	1.68131
M510T241	510.35542	241.222000	diff	1-heptadecanoyl-sn-glycero-3-phosphocholine	[M+H]+	0.929057016	HMDB0012108		Lipids and lipid-like molecules	Glycerophospholipids	Glycerophosphocholines	2.33681e+08	2.05484e+08	2.24802e+08	2.3791e+08	2.36282e+08	2.44677e+08	4.68709e+08	3.23719e+08	4.80908e+08	4.76733e+08	3.83164e+08	4.81517e+08	2.30473e+08	4.35792e+08	0.52886	2.34914e-05	3.67594
M170T420	170.09239	420.095000	diff	1-methyl-l-histidine	[M+H]+	0.986398414112373	HMDB0000001	C01152	Organic acids and derivatives	Carboxylic acids and derivatives	Amino acids, peptides, and analogues	8.2388e+08	3.74091e+08	5.3844e+08	8.65757e+08	5.09318e+08	8.5761e+08	4.13568e+08	4.96884e+08	4.16476e+08	4.796e+08	3.74865e+08	4.99161e+08	6.61516e+08	4.46759e+08	1.4807	0.0375603	1.93944
M282T328	282.11971	327.532000	diff	1-methyladenosine	[M+H]+	0.992807241979253	HMDB0003331	C02494	Nucleosides, nucleotides, and analogues	Purine nucleosides		2.73613e+08	2.82557e+08	2.88108e+08	2.93096e+08	2.79646e+08	2.76561e+08	3.24072e+08	3.2066e+08	2.9977e+08	3.17629e+08	3.24195e+08	3.16333e+08	2.82264e+08	3.1711e+08	0.890113	2.52142e-05	2.05579
M468T247	468.30850	246.904000	diff	1-myristoyl-sn-glycero-3-phosphocholine	[M+H]+	0.898026205	HMDB0010379		Lipids and lipid-like molecules	Glycerophospholipids	Glycerophosphocholines	5.31525e+07	5.63431e+07	5.25546e+07	5.65183e+07	5.24366e+07	6.38702e+07	1.35912e+08	1.18932e+08	1.29341e+08	1.26703e+08	1.15559e+08	1.36308e+08	5.58125e+07	1.27126e+08	0.439034	5.48391e-09	2.17449
M510T244	510.39166	244.227000	diff	1-o-octadecyl-sn-glyceryl-3-phosphorylcholine	[M+H]+	0.927561035881259	HMDB0011149		Lipids and lipid-like molecules	Glycerophospholipids	Glycerophosphocholines	1.14557e+09	7.64369e+08	1.01495e+09	1.11259e+09	1.01683e+09	1.09435e+09	7.74812e+08	6.82946e+08	7.97954e+08	8.25093e+08	7.47068e+08	7.70811e+08	1.02478e+09	7.66447e+08	1.33705	0.00149917	2.15192
M337T241	337.27363	241.183000	diff	1-palmitoyl-2-linoleoyl-rac-glycerol	[M+H-C16H32O2]+	0.983745767043929			Lipids and lipid-like molecules	Fatty Acyls	Lineolic acids and derivatives	5.76032e+08	4.96567e+08	5.53161e+08	6.57272e+08	5.52156e+08	5.82574e+08	3.08299e+08	2.0935e+08	2.97259e+08	3.01663e+08	2.52882e+08	2.83415e+08	5.69627e+08	2.75478e+08	2.06778	5.95454e-07	3.56544
M741T197	740.52191	196.556500	diff	1-palmitoyl-2-oleoyl-sn-glycero-3-phosphoethanolamine	[M+Na]+	0.981902812321328	HMDB0008927		Lipids and lipid-like molecules	Glycerophospholipids	Glycerophosphoethanolamines	1.61892e+08	1.97891e+08	1.13238e+08	1.77924e+08	1.11543e+08	1.81592e+08	2.48582e+08	5.0397e+08	2.56153e+08	2.44253e+08	2.41573e+08	2.19766e+08	1.57347e+08	2.85716e+08	0.55071	0.0199294	2.5679
M496T243_2	496.33956	243.052000	diff	1-palmitoyl-sn-glycero-3-phosphocholine	[M+H]+	0.998880188913652	HMDB0010382		Lipids and lipid-like molecules	Glycerophospholipids	Glycerophosphocholines	2.10243e+09	1.6073e+09	1.92127e+09	2.03681e+09	1.99638e+09	2.08531e+09	3.30914e+09	2.55981e+09	3.08653e+09	3.15122e+09	2.62927e+09	3.06225e+09	1.95825e+09	2.96637e+09	0.66015	3.74306e-05	8.48532
M463T450	463.15372	450.169000	diff	1-piperazinecarboxylic acid, 4-[(3-phenoxyphenyl)methyl]-, 2,2,2-trifluoro-1-(trifluoromethyl)ethyl ester	[M+H]+	0.950101664829765			Benzenoids	Benzene and substituted derivatives	Diphenylethers	1.43055e+08	1.52339e+08	1.4596e+08	1.56334e+08	1.52929e+08	1.44563e+08	7.39661e+07	7.40569e+07	7.31099e+07	7.40357e+07	7.61728e+07	7.2651e+07	1.49197e+08	7.39987e+07	2.01621	1.35316e-11	1.84544
M216T379	216.19589	378.646000	diff	1-pyrrolidineethanol, .alpha.-phenyl-.beta.-propyl-	[M+H-H2O]+	0.953356829129147			Organic nitrogen compounds	Organonitrogen compounds	Amines	1.5236e+08	1.48051e+08	1.50519e+08	1.52364e+08	1.46743e+08	1.5189e+08	1.92046e+07	2.11623e+07	2.36306e+07	2.18639e+07	1.97904e+07	1.53209e+07	1.50321e+08	2.01621e+07	7.45564	1.14492e-15	2.60103
M524T240_1	524.37090	239.736000	diff	1-Stearoyl-sn-glycerol 3-phosphocholine(LPC(18:0))	[M+H]+	0.993248370776267	HMDB0010384	C04230	Lipids and lipid-like molecules	Glycerophospholipids	Glycerophosphocholines	2.98489e+09	2.4303e+09	2.51383e+09	2.54725e+09	2.55518e+09	2.70036e+09	3.65574e+09	2.60924e+09	3.58432e+09	3.73323e+09	3.03847e+09	3.80351e+09	2.62197e+09	3.40409e+09	0.770242	0.00396964	7.63969
M735T201	734.56455	201.396000	diff	1,2-dihexadecanoyl-sn-glycero-3-phosphocholine	[M+H]+	0.991696354262159	HMDB0000564	C00157	Lipids and lipid-like molecules	Glycerophospholipids	Glycerophosphocholines	1.6925e+07	1.65407e+07	1.4536e+07	1.90949e+07	1.3054e+07	1.87411e+07	3.50454e+07	3.80154e+07	5.53911e+07	3.05081e+07	3.28745e+07	2.08022e+07	1.64819e+07	3.54394e+07	0.465074	0.00256468	1.04672
M97T381	97.07595	381.097000	diff	1,2-dimethylimidazole	[M+H]+	0.99749299			Organoheterocyclic compounds	Azoles	Imidazoles	2.2366e+08	1.90549e+08	1.94821e+08	2.21175e+08	1.95579e+08	2.11562e+08	1.53203e+08	1.24895e+08	1.57148e+08	1.45351e+08	1.47201e+08	1.60471e+08	2.06224e+08	1.48045e+08	1.39299	2.30695e-05	1.22397
M363T258	363.30067	258.109000	diff	1,24-dihydroxyvitamin d3	[M+H-3H2O]+	0.894691563922955		C12919	Lipids and lipid-like molecules	Steroids and steroid derivatives	Vitamin D and derivatives	8.17296e+07	8.80403e+07	8.41105e+07	9.87619e+07	9.52823e+07	9.80825e+07	5.61585e+07	4.68416e+07	4.67371e+07	4.70397e+07	4.20979e+07	5.45612e+07	9.10012e+07	4.8906e+07	1.86074	5.01486e-07	1.31739
M349T46	349.27372	46.018000	diff	1,3-propanediol, 2-amino-2-[2-(3-azido-4-octylphenyl)ethyl]-	[M+H]+	0.968185967718247			Benzenoids	Benzene and substituted derivatives	Phenylazides	1.36547e+08	1.0971e+08	7.14797e+07	1.35968e+08	7.20075e+07	1.283e+08	2.73785e+08	2.98475e+08	1.50885e+08	1.51301e+08	1.68848e+08	2.71431e+08	1.09002e+08	2.19121e+08	0.497451	0.00504092	2.52081
M503T298	503.25015	298.477000	diff	1.alpha.-methyl-5.alpha.-androstan-3.alpha.-ol-17-one glucuronide	[M+Na]+	0.899695984326283						376459	835949	361050	626605	464469	158387	2.23264e+08	2.05876e+08	2.09806e+08	2.07043e+08	1.93824e+08	2.19486e+08	470487	2.09883e+08	0.00224166	3.1834e-13	3.56952
M378T44	378.30026	44.473950	diff	15(s)-15-methylprostaglandin f2.alpha. ethylamide	[M+H-H2O]+	0.987774390068784						1.46628e+06	2.14415e+06	1.92471e+06	2.0473e+06	1.78913e+06	1.64854e+06	5.81449e+07	3.50352e+07	9.30081e+06	9.07443e+06	1.42974e+07	3.62453e+07	1.83668e+06	2.70163e+07	0.0679842	0.0103244	1.08182
M297T45	297.22133	45.355700	diff	16.alpha.-hydroxypregnenolone	[M+H-2H2O]+	0.828278129823763	HMDB0000315	C06390	Lipids and lipid-like molecules	Steroids and steroid derivatives	Pregnane steroids	4.47634e+07	5.12369e+07	1.58385e+07	7.55929e+07	1.7057e+07	4.56627e+07	1.07463e+07	1.02927e+07	6.53141e+06	5.45012e+06	7.57926e+06	9.33829e+06	4.16919e+07	8.32303e+06	5.00922	0.00477045	1.12374
M366T231	366.23642	231.211000	diff	17-phenyltrinorprostaglandin f2a methylamide	[M+H-2H2O]+	0.971474238792265			Lipids and lipid-like molecules	Fatty Acyls	Eicosanoids	2.44104e+07	2.58789e+07	2.83401e+07	2.60144e+07	2.60924e+07	2.99433e+07	8.81322e+07	8.19469e+07	1.0209e+08	8.88194e+07	8.07578e+07	8.04649e+07	2.67799e+07	8.70352e+07	0.307691	8.29829e-09	1.96248
M331T408_2	331.23413	407.573000	diff	17alpha-hydroxyprogesterone	[M+H]+	0.717915113033328	HMDB0000374	C01176	Lipids and lipid-like molecules	Steroids and steroid derivatives	Pregnane steroids	1.38354e+08	1.32285e+08	1.34533e+08	1.50266e+08	1.43066e+08	1.27861e+08	1.90852e+08	1.77801e+08	1.90634e+08	1.80348e+08	1.12801e+08	1.82788e+08	1.37727e+08	1.72538e+08	0.798246	0.0198928	1.60393
M570T166_2	570.36123	166.398000	diff	1h-indazole-4-carboxamide, n- [(1,2-dihydro-6-methyl-2-oxo-4-propyl-3-pyridinyl)methyl]- 1-(1-methylethyl)-6-[6-[4-(1-methylethyl)-1-piperazinyl]-3- pyridinyl]-	[M+H]+	0.785652581			Organoheterocyclic compounds	Diazinanes	Piperazines	175547	3.02023e+06	76003.6	134424	3.33306e+06	176693	3.59464e+07	5.03912e+07	5.75594e+07	2.21544e+07	5.05917e+07	5.84722e+07	1.15266e+06	4.58526e+07	0.0251384	1.64621e-05	1.59558
M120T302	120.08061	302.473000	diff	2-amino-1-phenylethanol	[M+H-H2O]+	0.998546600243141	HMDB0001065	C02735	Organic nitrogen compounds	Organonitrogen compounds	Amines	1.98997e+09	1.82689e+09	1.79339e+09	1.88504e+09	1.765e+09	1.97219e+09	1.77822e+09	1.78616e+09	1.78513e+09	1.65315e+09	1.73855e+09	1.77544e+09	1.87208e+09	1.75278e+09	1.06806	0.0211465	2.14772
M361T263	361.28494	262.590000	diff	2-arachidonoylglycerol	[M+H-H2O]+	0.926093798119117	HMDB0004666	C13856				2.05219e+08	2.20279e+08	1.81188e+08	2.13026e+08	2.14699e+08	2.1422e+08	1.46651e+08	1.51089e+08	1.3042e+08	1.40426e+08	1.36122e+08	1.36656e+08	2.08105e+08	1.40227e+08	1.48405	1.08163e-06	1.52088
M207T276	207.11290	275.914000	diff	2-ethyl-2-phenylmalonamide	[M+H]+	0.788557899495656		C07499	Benzenoids	Benzene and substituted derivatives	Phenylacetamides	3.87428e+06	3.52025e+06	3.52575e+06	3.52786e+06	3.28951e+06	3.01883e+06	2.08834e+07	2.28859e+07	2.23388e+07	2.0678e+07	2.38151e+07	2.21232e+07	3.45942e+06	2.21207e+07	0.156388	4.61397e-12	1.0779
M337T203	337.27369	203.098000	diff	2-linoleoylglycerol	[M+H-H2O]+	0.951189113913171	HMDB0011538		Lipids and lipid-like molecules	Fatty Acyls	Lineolic acids and derivatives	2.09681e+07	3.92082e+07	2.9643e+07	2.211e+07	3.49589e+07	3.4042e+07	5.41668e+06	8.72334e+06	6.4528e+06	6.54637e+06	1.10124e+07	4.34322e+06	3.0155e+07	7.08247e+06	4.2577	2.56223e-05	1.035
M156T358	156.04223	358.078000	diff	2-naphthalenol, 1-[(2,4-dimethylphenyl)azo]-	[M+H-C8H11N]+	0.993678840084473		C19526	Benzenoids	Naphthalenes	Naphthols and derivatives	4.88557e+08	1.05472e+09	3.65596e+08	5.75637e+08	1.01795e+09	4.18843e+08	2.97912e+08	2.95535e+08	2.96816e+08	2.95819e+08	3.06634e+08	2.80347e+08	6.5355e+08	2.9551e+08	2.2116	0.0165361	3.25895
M100T366	100.07570	366.161000	diff	2-pyrrolidinone, 1-methyl-	[M+H]+	0.99818561750638		C11118	Organoheterocyclic compounds	Pyrrolidines	N-alkylpyrrolidines	5.44369e+08	5.50223e+08	5.97081e+08	5.16504e+08	5.39509e+08	5.11473e+08	2.95016e+08	3.25164e+08	3.27058e+08	2.83455e+08	3.20944e+08	3.06399e+08	5.43193e+08	3.09673e+08	1.75409	1.71147e-08	3.12241
M215T283	215.08494	282.726000	diff	2,4-dihydroxybenzophenone	[M+H]+	0.935541832987431		C14215	Benzenoids	Benzene and substituted derivatives	Benzophenones	1.32595e+06	9.47368e+06	674287	9.18961e+06	1.11691e+07	1.00777e+07	2.66107e+08	2.37234e+08	2.78284e+08	4.63269e+08	2.36484e+08	2.70136e+08	6.98505e+06	2.91919e+08	0.0239281	1.0236e-05	4.04417
M455T255_2	455.18850	254.597000	diff	2'-deoxycytidine	[2M+H]+	0.999349322	HMDB0000014	C00881	Nucleosides, nucleotides, and analogues	Pyrimidine nucleosides	Pyrimidine 2'-deoxyribonucleosides	5.05009e+08	4.31665e+08	3.83259e+08	4.86849e+08	4.06422e+08	4.76085e+08	1.09882e+08	1.01488e+08	8.51243e+07	7.84166e+07	9.03268e+07	1.03262e+08	4.48215e+08	9.47499e+07	4.73051	8.60228e-09	4.20787
M370T432	370.05955	431.961000	diff	2'-deoxyguanosine 5'-monophosphate	[M+Na]+	0.934798867793948	HMDB0001044	C00362	Nucleosides, nucleotides, and analogues	Purine nucleotides	Purine deoxyribonucleotides	1.81738e+07	1.88584e+07	1.72828e+07	1.78747e+07	1.92353e+07	1.84303e+07	9.62303e+07	1.04356e+08	1.00699e+08	1.06787e+08	9.86583e+07	1.04095e+08	1.83092e+07	1.01804e+08	0.179847	2.13388e-13	2.28517
M275T228	275.07503	228.272000	diff	2'-deoxyinosine	[M+Na]+	0.99985749071546	HMDB0000071	C05512	Nucleosides, nucleotides, and analogues	Purine nucleosides	Purine 2'-deoxyribonucleosides	3.10931e+08	3.38242e+08	4.59268e+08	2.86823e+08	4.2594e+08	3.01355e+08	4.27107e+08	5.18308e+08	5.49377e+08	4.81946e+08	5.04006e+08	4.7849e+08	3.5376e+08	4.93206e+08	0.717267	0.0020556	3.16258
M255T104	255.08760	103.628800	diff	2'-hydroxy-2-methoxychalcone	[M+H]+	0.928092351174425			Phenylpropanoids and polyketides	Linear 1,3-diarylpropanoids	Chalcones and dihydrochalcones	8.73373e+07	3.34691e+08	3.98909e+08	4.4167e+08	3.95263e+08	6.24171e+08	2.42335e+08	2.80655e+08	1.75809e+08	1.85249e+08	1.33734e+08	1.50607e+08	3.8034e+08	1.94732e+08	1.95315	0.0323133	2.41365
M366T432	366.06394	431.959000	diff	2(1h)-pyridinone, 3-[(2s,4s,5r)-5,6-dichloro-2,4-dimethyl-1-oxohexyl]-4-hydroxy-5,6-dimethoxy-	[M+H]+	0.911978698773012			Organic oxygen compounds	Organooxygen compounds	Carbonyl compounds	4.74484e+07	4.87651e+07	4.75722e+07	4.63941e+07	4.96487e+07	4.67928e+07	2.61302e+08	2.84711e+08	2.72671e+08	2.89211e+08	2.71299e+08	2.83044e+08	4.77702e+07	2.7704e+08	0.172431	1.25301e-13	3.78456
M240T150	240.23216	149.922000	diff	2s-amino-4e-pentadecene-1,3r-diol	[M+H-H2O]+	0.99811753			Organic nitrogen compounds	Organonitrogen compounds	Amines	2.25628e+08	2.0504e+08	1.99787e+08	2.26609e+08	2.03457e+08	2.17347e+08	1.61493e+08	1.4374e+08	1.58348e+08	1.691e+08	1.57472e+08	1.82049e+08	2.12978e+08	1.62034e+08	1.31441	3.01442e-05	1.00907
M238T462	238.12868	462.412000	diff	3-(cyclohexylamino)-2-hydroxy-1-propanesulfonic acid	[M+H]+	0.993543669738991			Organic nitrogen compounds	Organonitrogen compounds	Cyclohexylamines	1.12008e+08	1.09301e+08	1.36441e+08	1.13105e+08	1.23692e+08	1.09614e+08	4.9523e+07	4.29705e+07	4.54133e+07	4.37816e+07	5.01046e+07	4.77986e+07	1.1736e+08	4.65986e+07	2.51853	2.46134e-08	1.81999
M248T229	248.06415	229.321000	diff	3-(n-morpholino)-2-hydroxypropanesulfonic acid	[M+Na]+	0.992538036581784			Organoheterocyclic compounds	Oxazinanes	Morpholines	1.02611e+08	1.18606e+08	1.58325e+08	1.01199e+08	1.46673e+08	1.0429e+08	1.37538e+08	1.77139e+08	2.22032e+08	1.87259e+08	1.80056e+08	1.43514e+08	1.21951e+08	1.7459e+08	0.698498	0.00865464	1.87167
M140T325	140.06769	324.526500	diff	3-amino-2,3-dihydrobenzoic acid	[M+H]+	0.989980929527741		C12110	Organic acids and derivatives	Carboxylic acids and derivatives	Amino acids, peptides, and analogues	1.41612e+09	1.78859e+09	1.45902e+09	1.84125e+09	1.30692e+09	1.27494e+09	1.19547e+09	1.31853e+09	1.19672e+09	1.14768e+09	1.33242e+09	1.19488e+09	1.51447e+09	1.23095e+09	1.23033	0.0212214	1.6505
M395T249_2	395.29048	248.550000	diff	3-methoxylimaprost	[M+H-H2O]+	0.702708843			Lipids and lipid-like molecules	Fatty Acyls	Eicosanoids	3.91692e+08	3.5345e+08	3.69759e+08	4.36872e+08	3.82643e+08	4.2094e+08	2.04636e+08	1.80995e+08	2.11903e+08	1.90107e+08	1.7176e+08	2.0627e+08	3.92559e+08	1.94279e+08	2.0206	7.69175e-08	2.94372
M274T301	274.21256	301.159000	diff	3-methoxyphencyclidine	[M+H]+	0.709195474			Benzenoids	Phenol ethers	Anisoles	2.27034e+08	2.0914e+08	2.02197e+08	2.31806e+08	2.17558e+08	2.21377e+08	1.30239e+08	1.33776e+08	1.27193e+08	1.17096e+08	1.2675e+08	1.22822e+08	2.18185e+08	1.26313e+08	1.72734	5.97872e-09	1.9479
M150T289_3	150.07756	288.628000	diff	3-methyladenine	[M+H]+	0.99989887736941	HMDB0011600	C00913	Organoheterocyclic compounds	Imidazopyrimidines	Purines and purine derivatives	7.95969e+09	8.2666e+09	8.64491e+09	7.90656e+09	9.06772e+09	8.03387e+09	5.18946e+09	5.29344e+09	5.39863e+09	5.3511e+09	5.33517e+09	5.10743e+09	8.31323e+09	5.2792e+09	1.57471	2.15681e-08	10.8164
M435T294	435.29681	294.148000	diff	3-quinolinecarboxamide, 1,4-dihydro-6-(1-methylethyl)-4-oxo-1-pentyl-n-tricyclo[3.3.1.1(3,7)]dec-1-yl-	[M+H]+	0.901800433			Organoheterocyclic compounds	Quinolines and derivatives	Quinoline carboxamides	6.06223e+07	5.5836e+07	6.14128e+07	5.86754e+07	5.96717e+07	6.07349e+07	2.92668e+07	2.67331e+07	2.96658e+07	2.77368e+07	2.74911e+07	2.92338e+07	5.94922e+07	2.83546e+07	2.09815	1.83211e-11	1.19152
M198T433	198.05209	432.755000	diff	3,4-dihydroxy-l-phenylalanine	[M+H]+	0.879098085514764	HMDB0000181	C00355	Organic acids and derivatives	Carboxylic acids and derivatives	Amino acids, peptides, and analogues	7.81081e+07	7.94543e+07	7.39455e+07	7.27166e+07	7.61716e+07	7.64942e+07	2.16134e+07	2.39603e+07	2.48171e+07	2.48599e+07	2.11101e+07	2.38638e+07	7.61484e+07	2.33708e+07	3.25828	1.04224e-12	1.61912
M174T359	174.12384	359.438000	diff	3,4-dimethylmethcathinone	[M+H-H2O]+	0.997281270866838			Organic oxygen compounds	Organooxygen compounds	Carbonyl compounds	7.46727e+08	3.55699e+08	5.85214e+08	6.89215e+08	3.90494e+08	6.23129e+08	1.11396e+08	6.71302e+07	5.8759e+07	3.94387e+07	4.52579e+07	5.53071e+07	5.65079e+08	6.28815e+07	8.98642	1.76911e-05	4.9202
M246T527	246.18129	526.531000	diff	3'-hydroxyrepaglinide	[M+H-C11H13NO4]+	0.911726753757964	HMDB0060979		Organoheterocyclic compounds	Piperidines	Phenylpiperidines	2.53973e+07	2.32576e+07	2.45856e+07	2.30238e+07	1.91572e+07	2.23763e+07	4.44438e+07	4.3327e+07	4.32021e+07	4.31719e+07	4.36886e+07	4.2273e+07	2.29663e+07	4.3351e+07	0.529775	8.8395e-10	1.18781
M478T243	478.29260	242.607000	diff	4-[5-[[4-[5-[acetyl(hydroxy)amino]pentylamino]-4-oxobutanoyl]-hydroxyamino]pentylamino]-4-oxobutanoic acid	[M+NH4]+	0.984830024518897			Lipids and lipid-like molecules	Fatty Acyls	Fatty amides	1.33383e+09	1.11347e+09	1.33987e+09	1.0737e+09	1.0358e+09	1.00436e+09	3.17375e+08	3.6711e+08	5.60183e+08	5.60041e+08	4.46166e+08	5.08137e+08	1.15017e+09	4.59835e+08	2.50127	2.87125e-06	5.57284
M160T426	160.13323	426.081000	diff	4-aminovaleric acid betaine	[M+H]+	0.983791244713477			Lipids and lipid-like molecules	Fatty Acyls	Fatty acids and conjugates	5.53353e+08	5.70966e+08	5.62151e+08	5.78357e+08	5.71481e+08	5.50148e+08	3.92947e+08	3.69396e+08	4.09377e+08	3.6208e+08	4.04428e+08	3.88338e+08	5.64409e+08	3.87761e+08	1.45556	2.3651e-09	2.46977
M465T445	465.27108	445.408000	diff	4-androsten-17.beta.-ol-3-one glucosiduronate	[M+H]+	0.7054698371679	HMDB0003193	C11134	Lipids and lipid-like molecules	Steroids and steroid derivatives	Steroidal glycosides	6.9337e+07	6.67393e+07	6.23409e+07	6.46852e+07	6.14451e+07	7.05668e+07	8.97018e+07	8.3558e+07	8.80088e+07	8.10921e+07	8.34864e+07	8.24235e+07	6.58524e+07	8.47118e+07	0.77737	3.29199e-06	1.27028
M192T404	192.12305	403.606500	diff	4-hydroxydebrisoquine	[M+H]+	0.994469154789189	HMDB0006468					2.54009e+08	2.39237e+08	2.51173e+08	2.42909e+08	2.35659e+08	2.44981e+08	1.63192e+08	1.48924e+08	1.61983e+08	1.52075e+08	1.55297e+08	1.55723e+08	2.44661e+08	1.56199e+08	1.56634	3.14065e-10	1.84242
M150T86	150.05518	86.448400	diff	4-hydroxymandelonitrile	[M+H]+	0.99448842930834		C03742	Benzenoids	Phenols	1-hydroxy-2-unsubstituted benzenoids	6.06701e+07	7.17031e+07	7.43897e+07	6.20301e+07	7.40308e+07	7.02565e+07	1.72919e+07	1.94693e+07	2.0314e+07	2.28108e+07	1.92317e+07	1.58878e+07	6.88467e+07	1.91676e+07	3.59183	3.97598e-09	1.57107
M127T367	127.05022	366.620000	diff	4-imidazoleacetic acid	[M+H]+	0.995907555905198	HMDB0002024	C02835	Organoheterocyclic compounds	Azoles	Imidazoles	1.02085e+09	1.09592e+09	1.13784e+09	9.38089e+08	1.08133e+09	8.83398e+08	6.1368e+08	7.62625e+08	7.91688e+08	6.00952e+08	7.73727e+08	6.16599e+08	1.02624e+09	6.93212e+08	1.48041	0.000120109	3.16323
M129T268	129.10229	268.028000	diff	4-piperidinecarboxamide	[M+H]+	0.823262197458009	HMDB0000661	C00489	Organoheterocyclic compounds	Piperidines	Piperidinecarboxylic acids and derivatives	2.01081e+08	2.49613e+08	2.28009e+08	2.33068e+08	2.40804e+08	2.24235e+08	1.29484e+08	1.38368e+08	1.38255e+08	1.34661e+08	1.42185e+08	1.25706e+08	2.29468e+08	1.34777e+08	1.70258	1.29594e-07	1.96212
M174T231	174.05487	230.801000	diff	4-quinolinecarboxylate	[M+H]+	0.775389840728229		C08043	Organoheterocyclic compounds	Quinolines and derivatives	Quinoline carboxylic acids	7.65321e+06	1.11226e+07	8.03407e+06	6.31642e+06	6.8793e+06	7.09398e+06	1.00267e+09	1.143e+09	1.05078e+09	1.09673e+09	1.03116e+09	9.87817e+08	7.84994e+06	1.05203e+09	0.00746172	9.90125e-13	7.9697
M359T266	359.26937	265.568000	diff	4,5-epoxy-7z,10z,13z,16z,19z-docosapentaenoic acid, methyl ester	[M+H]+	0.859892133331994			Lipids and lipid-like molecules	Fatty Acyls	Fatty acids and conjugates	1.44898e+08	1.64272e+08	1.1051e+08	1.22227e+08	1.46191e+08	1.15787e+08	5.22214e+07	6.41179e+07	5.58819e+07	5.28617e+07	5.46759e+07	5.15262e+07	1.33981e+08	5.52142e+07	2.42657	4.2701e-06	1.88744
M239T43_2	239.09267	42.893200	diff	4'-methoxychalcone	[M+H]+	0.732075966	HMDB0032585		Phenylpropanoids and polyketides	Linear 1,3-diarylpropanoids	Chalcones and dihydrochalcones	4.82397e+09	4.26298e+09	3.97833e+09	5.29566e+09	3.97637e+09	4.56283e+09	1.09729e+09	1.04731e+09	9.96619e+08	9.3663e+08	9.12869e+08	1.15065e+09	4.48336e+09	1.02356e+09	4.38015	1.76875e-08	13.1226
M144T391	144.04780	391.233000	diff	5-(2-hydroxyethyl)-4-methylthiazole	[M+H]+	0.997304267358932	HMDB0032985	C04294	Organoheterocyclic compounds	Azoles	Thiazoles	4.37211e+08	4.18119e+08	4.56376e+08	4.88412e+08	4.27924e+08	4.13231e+08	2.76089e+08	2.71326e+08	2.88481e+08	2.69579e+08	2.8583e+08	2.71128e+08	4.40212e+08	2.77072e+08	1.5888	8.69661e-08	2.49339
M131T457	131.08148	457.370000	diff	5-androstene-3.beta.,17.beta.-diol	[M+H-C9H20O2]+	0.909023244728756	HMDB0003818	C04295	Lipids and lipid-like molecules	Steroids and steroid derivatives	Androstane steroids	1.85346e+08	1.24651e+08	1.69824e+08	1.84859e+08	1.78469e+08	1.74075e+08	7.16715e+07	6.78919e+07	7.06368e+07	7.00639e+07	4.77162e+07	4.83675e+07	1.69537e+08	6.27246e+07	2.70288	1.26128e-06	2.22063
M267T349_2	267.11062	348.865500	diff	5-methyl-7-methoxyisoflavone	[M+H]+	0.999860436701215			Phenylpropanoids and polyketides	Isoflavonoids	O-methylated isoflavonoids	1.10827e+09	7.56527e+08	1.01015e+09	1.0218e+09	7.41555e+08	9.57959e+08	5.06785e+08	4.43514e+08	4.24676e+08	3.67675e+08	3.85599e+08	4.39695e+08	9.3271e+08	4.27991e+08	2.17928	1.4382e-05	4.61367
M126T238	126.06621	237.680500	diff	5-methylcytosine	[M+H]+	0.999457023339354	HMDB0002894	C02376	Organoheterocyclic compounds	Diazines	Pyrimidines and pyrimidine derivatives	1.85757e+08	1.52066e+08	1.69303e+08	1.58402e+08	1.55393e+08	1.31632e+08	1.75441e+08	1.81908e+08	2.90154e+08	2.47629e+08	2.12739e+08	1.93807e+08	1.58759e+08	2.16946e+08	0.731788	0.0138034	1.97295
M317T49	317.24751	48.579000	diff	5.alpha.-pregnane-3.alpha.,21-diol-20-one	[M+H-H2O]+	0.732159138703643	HMDB0000879	C13713	Lipids and lipid-like molecules	Steroids and steroid derivatives	Hydroxysteroids	7.63908e+06	7.35091e+06	7.59456e+06	7.66332e+06	492203	7.60008e+06	8.08871e+07	1.30621e+08	1.19511e+08	1.22368e+08	9.62273e+07	1.36916e+08	6.39003e+06	1.14422e+08	0.0558463	2.51288e-07	2.53417
M243T207_2	243.18150	206.935000	diff	5.beta.-pregnane-3.alpha.,17,21-triol-11,20-dione	[M+H-C4H10O4]+	0.926709133		C05470	Lipids and lipid-like molecules	Steroids and steroid derivatives	Hydroxysteroids	1.26976e+08	9.71495e+07	1.36774e+08	1.29881e+08	1.52701e+08	8.37318e+07	5.6628e+07	4.51016e+07	6.20045e+07	6.67935e+07	4.42952e+07	6.21389e+07	1.21202e+08	5.61603e+07	2.15815	0.000172858	1.61746
M401T105	401.12293	105.226500	diff	6-hydroxyflavone-.beta.-d-glucoside	[M+H]+	0.789846632			Phenylpropanoids and polyketides	Flavonoids	Flavonoid glycosides	930190	528719	1.15738e+06	326873	759830	834946	2.19523e+07	2.28662e+07	1.20075e+07	1.21821e+07	2.50718e+07	2.09483e+07	756324	1.91714e+07	0.0394507	1.21035e-05	1.04705
M351T208	351.21407	207.739500	diff	6-ketoprostaglandin e1	[M+H-H2O]+	0.998287430917395	HMDB0004241	C05962	Lipids and lipid-like molecules	Fatty Acyls	Eicosanoids	2.60197e+06	1.68655e+07	9.88912e+06	3.65338e+06	5.34568e+06	5.05074e+06	1.55697e+08	2.39931e+08	2.18352e+08	2.22898e+08	2.91779e+08	1.62149e+08	7.2344e+06	2.15134e+08	0.0336274	1.63268e-06	3.48404
M304T432	304.15045	432.062000	diff	6.alpha./.beta.-hydroxyoxymorphone	[M+H]+	0.716539471						2.72032e+07	3.88241e+07	2.40419e+07	3.91916e+07	3.24279e+07	2.6913e+07	9.93741e+07	1.08936e+08	9.8792e+07	9.91167e+07	9.70789e+07	1.01392e+08	3.14336e+07	1.00782e+08	0.311898	8.43231e-10	2.10826
M342T414_1	342.16622	414.278000	diff	7-acetyllycopsamine	[M+H]+	0.795550103760189		C16751				1.53311e+07	1.61122e+07	1.60661e+07	1.5704e+07	1.62011e+07	1.46356e+07	3.76489e+07	3.82631e+07	4.65015e+07	3.52171e+07	3.65901e+07	3.30741e+07	1.5675e+07	3.78825e+07	0.413779	3.72497e-07	1.19968
M176T45_1	176.07066	45.355700	diff	7-methoxyquinolin-4-ol	[M+H]+	0.95160415808021			Organoheterocyclic compounds	Quinolines and derivatives	Quinolones and derivatives	1.08946e+06	1.84881e+06	1.99945e+07	2.08126e+07	1.99326e+07	2.21481e+07	5.35772e+07	1.00279e+08	5.22473e+07	5.03251e+07	6.13382e+07	1.29483e+08	1.43044e+07	7.45417e+07	0.191897	0.00155135	1.77844
M166T239	166.07229	239.192000	diff	7-methylguanine	[M+H]+	0.999106337102196	HMDB0000897	C02242	Organoheterocyclic compounds	Imidazopyrimidines	Purines and purine derivatives	1.12064e+08	1.22861e+08	2.17714e+08	1.36165e+08	1.72624e+08	1.41479e+08	4.62716e+07	2.95092e+08	4.75731e+08	3.80072e+08	3.51673e+08	2.55212e+08	1.50484e+08	3.00675e+08	0.500488	0.0350015	2.69928
M298T245	298.11459	245.240000	diff	7-methylguanosine	[M+H]+	0.986384773835029	HMDB0001107	C20674	Nucleosides, nucleotides, and analogues	Purine nucleosides		9.65514e+07	9.54592e+07	6.96496e+07	1.04207e+08	6.33727e+07	1.0822e+08	5.45931e+07	4.36323e+07	3.37075e+07	3.80443e+07	4.00305e+07	4.2486e+07	8.95767e+07	4.20823e+07	2.12861	0.000161919	1.35233
M271T223	271.06870	223.088000	diff	7,3',4'-trihydroxyisoflavone	[M+H]+	0.83066336897345	HMDB0041655	C14313	Phenylpropanoids and polyketides	Isoflavonoids	Isoflav-2-enes	1.67966e+07	4.22303e+06	3.40401e+06	4.22303e+06	4.22303e+06	1.36467e+07	5.13411e+07	7.31406e+07	7.3763e+07	1.22564e+07	6.70907e+07	6.15705e+07	7.75272e+06	5.65271e+07	0.137151	0.000547796	1.61912
M375T48	375.25061	47.948750	diff	9-oxo-11.alpha.,16r-dihydroxy-17-cyclobutyl-5z,13e-dien-1-oic acid	[M+H-H2O]+	0.959435164325855			Lipids and lipid-like molecules	Fatty Acyls	Eicosanoids	2.74966e+06	3.63443e+06	2.85445e+06	3.70004e+06	3.00661e+06	3.52431e+06	4.36659e+07	4.9101e+07	5.79818e+07	6.25012e+07	5.81726e+07	5.20239e+07	3.24492e+06	5.39078e+07	0.0601939	6.42686e-09	1.75159
M347T260	347.12137	259.704500	diff	Acetohexamide	[M+Na]+	0.999118648158179	HMDB0014558	C06806	Organic oxygen compounds	Organooxygen compounds	Carbonyl compounds	2.35326e+08	2.49591e+08	1.99088e+08	2.60605e+08	2.49982e+08	2.61783e+08	1.40011e+08	1.35127e+08	1.14587e+08	1.13484e+08	1.18011e+08	1.39946e+08	2.42729e+08	1.26861e+08	1.91334	9.02754e-07	2.19359
M204T367	204.13508	367.404500	diff	Acetylcarnitine	[M+H]+	0.984107467365897	HMDB0000201	C02571	Lipids and lipid-like molecules	Fatty Acyls	Fatty acid esters	1.46699e+09	1.5117e+09	1.55762e+09	1.43773e+09	1.43511e+09	1.3993e+09	6.8789e+08	6.96764e+08	7.37897e+08	6.65154e+08	7.0887e+08	6.88328e+08	1.46808e+09	6.97484e+08	2.10482	3.81772e-11	5.94725
M146T419_2	146.11786	418.810000	diff	Acetylcholine	[M]+	0.989156013711914	HMDB0000895	C01996	Organic nitrogen compounds	Organonitrogen compounds	Quaternary ammonium salts	3.74454e+09	3.96419e+09	3.99622e+09	3.46254e+09	3.76161e+09	3.92042e+09	2.62877e+09	2.68053e+09	2.85641e+09	2.78292e+09	2.57528e+09	2.57621e+09	3.80825e+09	2.68336e+09	1.41921	2.94035e-07	6.13263
M268T217	268.10390	217.235000	diff	Adenosine	[M+H]+	0.999578736347168	HMDB0000050	C00212	Nucleosides, nucleotides, and analogues	Purine nucleosides		4.29242e+08	4.83973e+08	5.05251e+08	4.70065e+08	5.31406e+08	4.77033e+08	5.50631e+08	6.25896e+08	6.26773e+08	6.55551e+08	6.22552e+08	5.33963e+08	4.82828e+08	6.02561e+08	0.801294	0.000593194	3.21911
M317T458	317.19340	458.413000	diff	Ala-Ala-Arg	[M+H]+	0.985921120319402			Organic acids and derivatives	Carboxylic acids and derivatives	Amino acids, peptides, and analogues	1.19358e+08	1.18061e+08	1.22098e+08	1.1635e+08	1.17039e+08	1.125e+08	1.29344e+08	1.19634e+08	1.29412e+08	1.22453e+08	1.20809e+08	1.20842e+08	1.17567e+08	1.23749e+08	0.950047	0.0201308	1.10645
M375T425	375.20001	425.321000	diff	Ala-Glu-Arg	[M+H]+	0.976163696600369			Organic acids and derivatives	Carboxylic acids and derivatives	Amino acids, peptides, and analogues	2.17471e+07	3.56811e+07	2.51303e+07	2.82719e+07	2.05077e+07	2.72826e+07	8.54958e+07	8.99028e+07	1.01484e+08	8.18401e+07	9.21484e+07	8.33172e+07	2.64368e+07	8.90314e+07	0.296938	1.09625e-08	1.99424
M203T307	203.13902	307.119500	diff	Ala-Ile	[M+H]+	0.979248009507703			Organic acids and derivatives	Carboxylic acids and derivatives	Amino acids, peptides, and analogues	1.00617e+08	1.66229e+08	1.21032e+08	1.02243e+08	1.39081e+08	1.4735e+08	9.47731e+07	9.4092e+07	7.57822e+07	8.04387e+07	9.59246e+07	7.57653e+07	1.29425e+08	8.61293e+07	1.50268	0.00347116	1.02742
M432T448	432.22046	447.809500	diff	Ala-Trp-Arg	[M+H]+	0.986478199326186			Organic acids and derivatives	Carboxylic acids and derivatives	Amino acids, peptides, and analogues	1.49204e+08	1.58246e+08	1.45011e+08	1.47291e+08	1.51748e+08	1.39421e+08	8.49483e+07	7.98894e+07	8.07388e+07	7.74894e+07	7.99169e+07	7.85208e+07	1.48487e+08	8.02506e+07	1.85029	3.08852e-10	1.72832
M274T287	274.08561	287.312000	diff	Alanap	[M+H-H2O]+	0.760742730853247		C18869				4.10516e+06	4.40594e+06	3.88772e+06	3.30128e+06	5.61137e+06	7.21247e+06	6.5441e+07	6.38546e+07	7.82137e+07	8.08244e+07	5.75625e+07	7.0783e+07	4.75399e+06	6.94465e+07	0.0684554	7.59518e-09	1.98436
M266T62	266.10707	62.358300	diff	Albendazole	[M+H]+	0.75881659078114	HMDB0014659	C01779	Organoheterocyclic compounds	Benzimidazoles	2-benzimidazolylcarbamic acid esters	9.25634e+06	7.81525e+06	7.15305e+06	9.69499e+06	6.76497e+06	8.38518e+06	7.41429e+07	6.18829e+07	5.43919e+07	5.84182e+07	6.23587e+07	4.88947e+07	8.17829e+06	6.00149e+07	0.136271	4.24753e-08	1.77674
M607T32	607.29144	31.800400	diff	Aloeemodin	[M+H]+	0.977452649332445		C09391				657306	1.09863e+06	1.32165e+06	1.45349e+06	1.28921e+06	2.37749e+06	1.41893e+09	1.39086e+09	9.90553e+08	1.3257e+09	1.14182e+09	1.09312e+09	1.36629e+06	1.22683e+09	0.00111368	1.0005e-08	8.57812
M232T479_2	232.14046	478.729500	diff	Aminophenazone	[M+H]+	0.973712922644072	HMDB0015493	C07539	Organoheterocyclic compounds	Azoles	Pyrazoles	4.92726e+08	5.28878e+08	4.90667e+08	4.9742e+08	5.468e+08	4.7554e+08	3.51231e+08	3.67716e+08	3.60372e+08	3.6052e+08	3.72838e+08	3.74313e+08	5.05338e+08	3.64498e+08	1.38639	2.45712e-07	2.0965
M350T58	350.12354	57.754700	diff	Ampicillin	[M+H]+	0.871331428623747	HMDB0014559	C06574	Organoheterocyclic compounds	Lactams	Beta lactams	8.88769e+06	5.92855e+06	83344.2	95025	75786.2	83115.3	2.72636e+07	2.33224e+07	3.47743e+07	3.92622e+07	3.54471e+07	2.89744e+07	2.52558e+06	3.15073e+07	0.0801587	1.63822e-06	1.30692
M245T379	245.16086	378.646000	diff	Amprenavir	[M+H-C10H15NO5S]+	0.972262165810964	HMDB0014839	C08086	Benzenoids	Benzene and substituted derivatives	Benzenesulfonamides	2.41802e+08	2.33899e+08	2.33058e+08	2.40225e+08	2.1935e+08	2.39507e+08	1.27561e+08	1.23027e+08	1.32188e+08	1.2946e+08	1.2727e+08	1.31513e+08	2.3464e+08	1.28503e+08	1.82595	5.34663e-11	2.1395
M294T488	294.14829	488.242000	diff	Anastrozole	[M+H]+	0.765358575566026	HMDB0015348	C08159	Benzenoids	Benzene and substituted derivatives	Phenylpropanes	1.09276e+08	1.0356e+08	1.06972e+08	1.30123e+08	1.26756e+08	1.20982e+08	1.4451e+08	1.48619e+08	1.63052e+08	1.56852e+08	1.55199e+08	1.57266e+08	1.16278e+08	1.5425e+08	0.75383	3.03768e-05	1.75343
M266T483_2	266.15994	483.317000	diff	Anisomycin	[M+H]+	0.999050258612549		C11281	Benzenoids	Phenol ethers	Anisoles	1.21934e+09	1.24747e+09	1.18772e+09	1.11488e+09	1.23093e+09	1.15457e+09	1.53079e+09	1.41868e+09	1.55926e+09	1.52026e+09	1.50832e+09	1.46656e+09	1.19249e+09	1.50064e+09	0.794649	9.32688e-07	5.25177
M303T479_2	303.17772	478.717000	diff	Arg-Gln	[M+H]+	0.98986750763291			Organic acids and derivatives	Carboxylic acids and derivatives	Amino acids, peptides, and analogues	2.5761e+08	2.80787e+08	4.18335e+08	2.72962e+08	2.83535e+08	2.45385e+08	2.04304e+08	2.10462e+08	2.08623e+08	2.01673e+08	2.1116e+08	2.04739e+08	2.93102e+08	2.06827e+08	1.41714	0.00741091	1.3068
M291T343	291.14292	343.200000	diff	Argininosuccinic acid	[M+H]+	0.91765926080126	HMDB0000052	C03406	Organic acids and derivatives	Carboxylic acids and derivatives	Amino acids, peptides, and analogues	6.68426e+07	5.17313e+07	5.31067e+07	6.46992e+07	5.81359e+07	6.3686e+07	1.11164e+08	9.49158e+07	1.02889e+08	1.02905e+08	1.02802e+08	1.18413e+08	5.97003e+07	1.05515e+08	0.5658	7.36772e-07	1.77609
M374T430	374.24001	429.962000	diff	Asn-Leu-Lys	[M+H]+	0.939150933963499			Organic acids and derivatives	Carboxylic acids and derivatives	Amino acids, peptides, and analogues	3.70925e+07	3.57113e+07	3.72547e+07	3.44043e+07	3.74204e+07	3.55608e+07	4.44671e+07	8.39646e+07	4.6653e+07	8.30573e+07	8.57203e+07	8.45364e+07	3.62406e+07	7.13998e+07	0.507574	0.00158998	1.45886
M403T433	403.23047	432.534000	diff	Asp-Leu-Arg	[M+H]+	0.976038646430715			Organic acids and derivatives	Carboxylic acids and derivatives	Amino acids, peptides, and analogues	1.82948e+07	1.87225e+07	2.35116e+07	1.98039e+07	2.03753e+07	1.88063e+07	3.43736e+07	3.54465e+07	3.63267e+07	3.54274e+07	4.08436e+07	3.45103e+07	1.99191e+07	3.61547e+07	0.55094	1.45202e-07	1.05841
M295T249	295.15177	249.059000	diff	Aspartame	[M+H]+	0.97441977311388	HMDB0001894	C11045	Organic acids and derivatives	Carboxylic acids and derivatives	Amino acids, peptides, and analogues	1.44187e+07	1.33255e+07	1.07941e+07	1.69034e+07	1.19995e+07	1.53296e+07	3.42041e+07	3.32313e+07	2.83983e+07	4.24185e+07	3.6508e+07	4.7257e+07	1.37951e+07	3.70029e+07	0.372813	1.2443e-05	1.1989
M371T418	371.24029	417.613000	diff	Aspidocarpine	[M+H]+	0.935884928728009						1.00242e+08	9.78785e+07	9.52221e+07	9.65123e+07	1.4444e+08	9.44721e+07	5.79415e+07	5.59963e+07	5.84045e+07	5.50842e+07	7.43486e+07	5.4026e+07	1.04794e+08	5.93002e+07	1.76719	0.000337065	1.26395
M369T302	369.11221	301.874000	diff	Aucubin	[M+Na]+	0.720009473862646		C09771	Lipids and lipid-like molecules	Prenol lipids	Terpene glycosides	1.3167e+08	1.28145e+08	1.27353e+08	1.28333e+08	1.29568e+08	1.3405e+08	7.9157e+07	8.68559e+07	8.79783e+07	8.68286e+07	8.96989e+07	8.29249e+07	1.29853e+08	8.55739e+07	1.51744	4.44759e-10	1.28035
M580T210	580.22882	210.032000	diff	Benzamide, n-[2-(dimethylamino)ethyl]-n-methyl-4-[[[[4-[4-(4-morpholinyl)-7-(2,2,2-trifluoroethyl)-7h-pyrrolo[2,3-d]pyrimidin-2-yl]phenyl]amino]carbonyl]amino]-	[M+H-C2H7N]+	0.736279209			Benzenoids	Benzene and substituted derivatives	N-phenylureas	2.3151e+07	3.21639e+07	2.01852e+07	2.16603e+07	2.27313e+07	2.10461e+07	840242	1.06672e+06	886952	1.54246e+06	1.16399e+06	1.18335e+06	2.34896e+07	1.11395e+06	21.0868	2.02363e-07	1.07187
M292T119	292.11795	118.926000	diff	Benzoic acid, 4-[[tetrahydro-2-(3-hydroxy-1-butenyl)-5-oxo-3-furanyl]amino]-	[M+H]+	0.849897213130304			Benzenoids	Benzene and substituted derivatives	Benzoic acids and derivatives	1.26147e+07	1.22063e+07	1.05885e+07	1.1568e+07	8.91819e+06	1.13285e+07	4.29857e+07	4.34335e+07	2.06763e+07	4.48305e+07	3.01727e+07	3.74237e+07	1.1204e+07	3.65871e+07	0.30623	7.02202e-05	1.22817
M90T406	90.05506	405.710500	diff	Beta-alanine	[M+H]+	0.998808619763824	HMDB0000056	C00099	Organic acids and derivatives	Carboxylic acids and derivatives	Amino acids, peptides, and analogues	1.36248e+08	1.46428e+08	1.42658e+08	1.4368e+08	1.59704e+08	1.19295e+08	2.0942e+08	1.77506e+08	2.02273e+08	1.88308e+08	2.09264e+08	1.97476e+08	1.41335e+08	1.97375e+08	0.716077	2.03524e-05	2.08126
M118T321	118.08619	320.973000	diff	Betaine	[M+H]+	0.999869940914711	HMDB0000043	C00719	Organic acids and derivatives	Carboxylic acids and derivatives	Amino acids, peptides, and analogues	1.95536e+10	2.19042e+10	1.81229e+10	2.01756e+10	1.93254e+10	2.05492e+10	1.53591e+10	1.71339e+10	1.31589e+10	1.46259e+10	1.57922e+10	1.65005e+10	1.99385e+10	1.54284e+10	1.29232	0.000171612	9.3144
M227T304	227.07907	303.636500	diff	Biotin	[M+H-H2O]+	0.970131778814166	HMDB0000030	C00120				8.29733e+07	8.41457e+07	6.31531e+07	8.37218e+07	6.85442e+07	8.9467e+07	4.61522e+07	4.39862e+07	3.52701e+07	3.80773e+07	3.84191e+07	4.48097e+07	7.86675e+07	4.11191e+07	1.91316	9.66525e-06	1.22366
M229T465_3	229.11897	465.047000	diff	Bisphenol a	[M+H]+	0.709848796551412	HMDB0032133	C13624	Benzenoids	Benzene and substituted derivatives	Diphenylmethanes	9.58583e+07	7.73612e+07	8.3816e+07	8.94023e+07	9.33409e+07	1.00967e+08	3.71313e+09	3.44938e+09	3.59689e+09	3.56995e+09	3.61617e+09	3.67035e+09	9.01242e+07	3.60265e+09	0.0250161	4.5674e-16	14.6538
M344T232	344.25438	232.071000	diff	Bullatine a	[M+H]+	0.794583352170478			Lipids and lipid-like molecules	Prenol lipids	Diterpenoids	8.87062e+07	9.71661e+07	9.07663e+07	8.62746e+07	1.0151e+08	8.80406e+07	1.74669e+08	1.75767e+08	2.10821e+08	1.98293e+08	1.75966e+08	1.81985e+08	9.20773e+07	1.8625e+08	0.494374	5.3996e-08	2.52598
M474T467	474.29250	466.645000	diff	Cabergoline	[M+Na]+	0.864185337086701	HMDB0014393	C08187	Alkaloids and derivatives	Ergoline and derivatives	Lysergic acids and derivatives	1.43708e+08	1.37742e+08	1.35504e+08	1.37573e+08	1.36946e+08	1.39641e+08	7.46722e+07	6.78115e+07	7.28027e+07	7.27823e+07	6.44587e+07	7.06865e+07	1.38519e+08	7.05357e+07	1.96382	8.49603e-12	1.74563
M381T260	381.31119	260.214000	diff	Calcitriol	[M+H-2H2O]+	0.800097948102941		C01673	Lipids and lipid-like molecules	Steroids and steroid derivatives	Vitamin D and derivatives	3.02809e+08	3.22177e+08	2.92125e+08	3.67367e+08	4.36247e+08	4.70218e+08	2.16583e+08	1.8378e+08	1.72523e+08	1.73674e+08	1.64313e+08	2.09872e+08	3.65157e+08	1.86791e+08	1.9549	0.000200935	2.57993
M116T360	116.07061	360.097000	diff	Captopril	[M+H-C4H6SO]+	0.999965600880364	HMDB0015328	C06867	Organic acids and derivatives	Carboxylic acids and derivatives	Amino acids, peptides, and analogues	7.85706e+08	7.97997e+08	7.61669e+08	1.69683e+09	6.65215e+08	9.83378e+08	1.39119e+08	5.72619e+08	3.53624e+08	3.21596e+08	4.70885e+08	1.50495e+08	9.48466e+08	3.34723e+08	2.83358	0.00487192	4.6434
M378T178	378.09503	178.253000	diff	Carbamic acid, n-[4-(5-methoxy-2-oxo-1,3,4-oxadiazol-3(2h)-yl)-2-methylphenyl]-, phenylmethyl ester	[M+Na]+	0.779086483153341			Benzenoids	Benzene and substituted derivatives	Phenylcarbamic acid esters	1.61438e+06	8.57497e+06	1.07047e+07	1.07047e+07	1.13197e+07	1.97931e+07	7.43231e+07	5.3314e+07	2.79494e+07	1.21555e+07	1.26392e+07	7.24924e+07	1.04519e+07	4.21456e+07	0.247996	0.0234323	1.16535
M176T421	176.12796	421.492000	diff	Carisoprodol	[M+H-C4H7ON]+	0.949055803816749	HMDB0014539	C07927	Organic acids and derivatives	Carboxylic acids and derivatives	Amino acids, peptides, and analogues	2.94774e+08	3.06206e+08	2.94168e+08	2.98205e+08	2.92775e+08	3.00782e+08	2.2685e+08	2.1557e+08	2.21776e+08	2.22269e+08	2.29e+08	2.27444e+08	2.97818e+08	2.23818e+08	1.33063	1.91571e-10	1.43222
M190T422_2	190.10741	422.140000	diff	Castanospermine	[M+H]+	0.971313244722827		C02256				1.05907e+09	1.00138e+09	9.4033e+08	1.00804e+09	9.5556e+08	9.86935e+08	3.24427e+08	3.37457e+08	3.4042e+08	3.48394e+08	3.41002e+08	3.39357e+08	9.91885e+08	3.38509e+08	2.93016	4.49201e-12	5.65572
M339T241	339.28942	240.695500	diff	Chenodeoxycholate	[M+H-3H2O]+	0.955522645182584	HMDB0000518	C02528	Lipids and lipid-like molecules	Steroids and steroid derivatives	Bile acids, alcohols and derivatives	2.46567e+08	2.31804e+08	3.44761e+08	2.54397e+08	2.65472e+08	2.47414e+08	4.69556e+07	1.2884e+08	1.85164e+08	2.32084e+08	1.57528e+08	1.71543e+08	2.65069e+08	1.53686e+08	1.72475	0.00435118	1.80187
M206T234	206.04477	234.038000	diff	Chlorbufam	[M+H-H2O]+	0.973104505137864		C19060	Benzenoids	Benzene and substituted derivatives	Halobenzenes	1.27066e+08	1.25505e+08	1.58517e+08	1.17178e+08	1.54503e+08	9.18922e+07	4.79602e+07	5.18532e+07	7.83465e+07	6.89326e+07	6.57796e+07	6.69568e+07	1.2911e+08	6.33048e+07	2.0395	0.000145701	1.60617
M295T292	295.17648	291.898000	diff	Cinchonidine	[M+H]+	0.948575113167561		C11379				2.33e+08	2.22778e+08	2.38894e+08	2.33869e+08	2.44217e+08	2.27337e+08	9.49449e+07	8.93486e+07	9.41375e+07	9.50944e+07	9.30778e+07	9.33557e+07	2.33349e+08	9.33265e+07	2.50035	1.134e-12	2.58809
M263T343	263.07393	343.499000	diff	Cinoxacin	[M+H]+	0.978417887460557	HMDB0014965	C08052	Organoheterocyclic compounds	Diazanaphthalenes	Benzodiazines	1.10509e+07	9.85995e+06	8.66826e+06	1.36669e+07	1.15057e+07	1.30835e+07	5.48143e+07	5.56907e+07	4.8841e+07	4.67866e+07	5.24593e+07	5.77738e+07	1.13059e+07	5.27276e+07	0.214421	8.67691e-10	1.61169
M332T251	332.12531	251.498000	diff	Ciprofloxacin	[M+H]+	0.966877310293086	HMDB0014677	C05349	Organoheterocyclic compounds	Quinolines and derivatives	Quinoline carboxylic acids	1.8839e+06	1.74269e+06	1.65754e+06	2.00827e+06	1.68722e+06	1.80967e+06	8.12845e+07	8.17176e+07	7.36979e+07	7.15176e+07	7.71835e+07	7.91514e+07	1.79821e+06	7.74254e+07	0.0232251	7.27727e-13	2.14943
M252T378	252.12450	378.015000	diff	Cordycepin	[M+H]+	0.99656060935528		C08431	Nucleosides, nucleotides, and analogues	Purine nucleosides	Purine 3'-deoxyribonucleosides	4.23606e+07	4.40793e+07	4.29537e+07	4.11048e+07	4.04104e+07	4.2483e+07	1.15816e+07	1.06724e+07	1.14104e+07	1.07787e+07	1.29114e+07	1.07491e+07	4.2232e+07	1.13506e+07	3.72068	3.46423e-13	1.2443
M329T484	329.19340	484.240000	diff	Cortodoxone	[M+H-H2O]+	0.962306728393681	HMDB0000015	C05488	Lipids and lipid-like molecules	Steroids and steroid derivatives	Hydroxysteroids	1.59321e+08	1.6618e+08	1.5675e+08	1.71397e+08	1.72664e+08	1.50815e+08	9.65701e+07	8.88025e+07	9.78944e+07	9.40064e+07	9.26348e+07	9.19251e+07	1.62854e+08	9.36389e+07	1.73918	5.10371e-09	1.70434
M370T462	370.19741	462.018000	diff	Corydaline	[M+H]+	0.992480383035373		C15530				4.4153e+07	4.18449e+07	4.41636e+07	4.459e+07	4.37071e+07	4.33222e+07	1.81302e+07	1.74746e+07	1.83305e+07	1.69744e+07	1.76185e+07	8.972e+06	4.36301e+07	1.625e+07	2.68493	6.03085e-09	1.14246
M187T513	187.14444	513.307000	diff	Costunolide	[M+H-CH2O2]+	0.942711841788433		C09382	Lipids and lipid-like molecules	Prenol lipids	Terpene lactones	8.29266e+07	8.4972e+07	8.23103e+07	7.77116e+07	8.84506e+07	8.87728e+07	2.69534e+07	2.81024e+07	2.81663e+07	2.67009e+07	2.83283e+07	2.93602e+07	8.41907e+07	2.79352e+07	3.01378	1.97087e-11	1.65926
M367T228	367.16849	228.164000	diff	Cyhexatin	[M+H-H2O-2i]+	0.983830698460209		C11093	Organometallic compounds	Organo-post-transition metal compounds	Organotin compounds	4.47492e+06	3.97435e+06	4.16081e+06	5.08806e+06	3.91329e+06	5.23833e+06	2.056e+08	2.34189e+08	2.19296e+08	2.25667e+08	2.448e+08	1.94304e+08	4.47496e+06	2.20642e+08	0.0202815	6.39235e-11	3.62366
M462T370_2	462.28525	370.236000	diff	Cytochalasin b	[M+H-H2O]+	0.996798773617095		C19954	Alkaloids and derivatives	Cytochalasans	Cytochalasins	80747.9	213700	64700.4	2.44219e+06	152753	128749	2.41068e+07	2.05332e+07	2.48124e+07	2.50072e+07	2.27107e+07	2.27021e+07	513807	2.33121e+07	0.0220404	5.76252e-11	1.17724
M112T254	112.05041	253.553000	diff	Cytosine	[M+H]+	0.999487811345637	HMDB0000630	C00380	Organoheterocyclic compounds	Diazines	Pyrimidines and pyrimidine derivatives	8.09331e+08	1.05436e+09	7.24536e+08	7.79444e+08	7.61245e+08	7.59674e+08	3.33563e+08	3.13356e+08	2.91411e+08	3.61403e+08	3.87688e+08	3.08585e+08	8.14766e+08	3.32668e+08	2.44919	2.84652e-06	4.65883
M133T417	133.06077	416.932000	diff	D-asparagine	[M+H]+	0.994199615079943	HMDB0033780	C01905	Organic acids and derivatives	Carboxylic acids and derivatives	Amino acids, peptides, and analogues	1.43913e+08	1.43123e+08	1.39341e+08	1.34278e+08	1.36078e+08	1.41406e+08	2.28742e+08	2.05843e+08	2.25463e+08	2.33167e+08	1.9973e+08	2.06008e+08	1.3969e+08	2.16492e+08	0.645242	1.6439e-07	2.38239
M147T414	147.07708	413.581000	diff	D-glutamine	[M+H]+	0.998427232445616	HMDB0003423	C00064	Organic acids and derivatives	Carboxylic acids and derivatives	Amino acids, peptides, and analogues	6.7618e+08	6.41092e+08	6.07072e+08	6.63779e+08	6.35229e+08	6.3013e+08	1.22943e+09	1.12048e+09	1.2087e+09	1.18815e+09	1.11254e+09	1.1106e+09	6.42247e+08	1.16165e+09	0.552875	9.89178e-10	6.02758
M162T234	162.05493	234.023000	diff	D-mannosamine	[M+H-H2O]+	0.999775942479236		C03570	Organic oxygen compounds	Organooxygen compounds	Carbohydrates and carbohydrate conjugates	2.09515e+08	2.86566e+08	2.41718e+08	1.53697e+08	2.98127e+08	1.49462e+08	8.87495e+07	1.33397e+08	1.41986e+08	1.36862e+08	1.41459e+08	1.34351e+08	2.23181e+08	1.29467e+08	1.72384	0.00650937	1.6328
M316T199	316.28451	198.921500	diff	Dehydrophytosphingosine (not validated, isomer of 1677)	[M+H]+	0.852496213			Organic nitrogen compounds	Organonitrogen compounds	Amines	4.44884e+07	8.05025e+06	7.54663e+07	6.18514e+07	5.76164e+07	5.64713e+07	3.84196e+08	3.27865e+08	5.90223e+08	5.32346e+08	4.56688e+08	2.97805e+08	5.06573e+07	4.31521e+08	0.117393	1.29789e-05	4.72806
M395T283_1	395.22682	282.706500	diff	Deoxycorticosterone acetate	[M+Na]+	0.940550578210598		C14554	Lipids and lipid-like molecules	Steroids and steroid derivatives	Pregnane steroids	3.2301e+07	3.35191e+07	7.71996e+06	3.37745e+07	8.59435e+06	3.34114e+07	4.4874e+07	4.62448e+07	4.86808e+07	5.15246e+07	4.52301e+07	5.72157e+07	2.48867e+07	4.89617e+07	0.50829	0.00163941	1.19897
M187T417	187.10780	416.804000	diff	Deoxyvasicinone	[M+H]+	0.875960244583016		C10659	Organoheterocyclic compounds	Diazanaphthalenes	Benzodiazines	7.62602e+07	7.30927e+07	7.44377e+07	7.36653e+07	8.05495e+07	7.55634e+07	9.00544e+07	8.95605e+07	9.21045e+07	8.92015e+07	8.51795e+07	8.46185e+07	7.55948e+07	8.84531e+07	0.854631	1.31031e-05	1.15764
M298T562	298.18747	561.696000	diff	Desisopropyldisopyramide	[M+H]+	0.931288154	HMDB0061024		Organic acids and derivatives	Carboxylic acids and derivatives	Amino acids, peptides, and analogues	3.07306e+08	3.13773e+08	3.0065e+08	3.22437e+08	2.92624e+08	3.11864e+08	2.53846e+08	2.17272e+08	1.83009e+08	2.35198e+08	2.36121e+08	1.96461e+08	3.08109e+08	2.20318e+08	1.39848	2.06854e-05	1.54667
M215T249_2	215.15029	249.276000	diff	Dethiobiotin	[M+H]+	0.902305385293108	HMDB0003581	C01909	Lipids and lipid-like molecules	Fatty Acyls	Fatty acids and conjugates	4.43789e+08	4.26974e+08	3.78599e+08	4.63637e+08	3.8473e+08	4.60585e+08	1.90629e+08	1.80775e+08	1.60913e+08	1.56992e+08	1.55819e+08	1.87026e+08	4.26386e+08	1.72026e+08	2.47862	2.64304e-08	3.43478
M272T247	272.19687	246.811000	diff	Dextromethorphan	[M+H]+	0.790683168784468		C06947				1.36984e+08	1.35513e+08	1.03273e+08	1.49171e+08	1.03772e+08	1.51574e+08	5.27272e+07	4.25817e+07	3.92342e+07	3.93378e+07	3.88242e+07	4.63839e+07	1.30048e+08	4.31815e+07	3.01166	2.34748e-06	2.00002
M583T34	583.41440	34.377100	diff	Diacetylpyxinol	[M+Na]+	0.78297929			Lipids and lipid-like molecules	Prenol lipids	Terpene glycosides	5.16516e+07	4.95705e+07	4.55549e+07	5.41307e+07	4.94149e+07	4.99272e+07	1.81335e+08	1.91652e+08	1.70189e+08	1.76218e+08	1.82074e+08	1.77638e+08	5.00416e+07	1.79851e+08	0.278239	1.70332e-12	2.87984
M261T455	261.14464	455.335000	diff	Diaveridine	[M+H]+	0.996816326861919			Benzenoids	Benzene and substituted derivatives	Methoxybenzenes	2.624e+08	2.64704e+08	2.5373e+08	2.52371e+08	2.54349e+08	2.41877e+08	1.66991e+08	1.72678e+08	1.74694e+08	1.72406e+08	1.81022e+08	1.63358e+08	2.54905e+08	1.71858e+08	1.48323	2.18078e-09	1.7426
M312T562	312.19183	561.670000	diff	Dienogest	[M+H]+	0.997371622755041			Lipids and lipid-like molecules	Steroids and steroid derivatives	Oxosteroids	412895	360459	418317	622934	325427	413807	4.48852e+07	4.41014e+07	4.47531e+07	4.33369e+07	4.32806e+07	4.41788e+07	425640	4.40893e+07	0.00965404	2.91308e-18	1.63227
M127T276	127.09789	275.845000	diff	Diethylcarbamazine	[M+H-C4H11N]+	0.948944868825561	HMDB0014849	C07968	Organoheterocyclic compounds	Diazinanes	Piperazines	6.4126e+07	7.6789e+07	6.67003e+07	5.7226e+07	5.49155e+07	4.79063e+07	9.23477e+07	7.8648e+07	9.43637e+07	7.9193e+07	7.24246e+07	7.5419e+07	6.12772e+07	8.2066e+07	0.746681	0.00385823	1.23993
M302T407	302.18239	406.906000	diff	Dihydrocodeine	[M+H]+	0.98164509611194						7.53329e+07	7.65387e+07	7.90046e+07	7.0862e+07	7.30591e+07	7.16741e+07	3.59258e+07	3.33987e+07	3.58161e+07	3.52517e+07	3.34625e+07	3.39288e+07	7.44119e+07	3.46306e+07	2.14873	4.97422e-11	1.35553
M205T484	205.11854	483.584000	diff	Dimoxystrobin	[M+H-C8H10O]+	0.827949818			Benzenoids	Benzene and substituted derivatives	Phenylacetamides	2.70122e+08	2.71156e+08	2.43033e+08	2.69427e+08	2.76781e+08	2.50734e+08	1.20702e+08	1.18911e+08	1.25783e+08	1.29685e+08	1.24717e+08	1.2668e+08	2.63542e+08	1.24413e+08	2.11829	3.03849e-10	2.52623
M397T292	397.30641	292.475000	diff	Diosgenin	[M+H-H2O]+	0.81109776422581		C08898	Lipids and lipid-like molecules	Prenol lipids	Triterpenoids	7.36064e+07	8.23252e+07	8.05338e+07	8.74215e+07	8.99081e+07	9.07344e+07	3.9824e+07	4.2717e+07	4.05512e+07	4.03936e+07	4.23046e+07	4.14196e+07	8.40882e+07	4.12017e+07	2.04089	2.13243e-08	1.37861
M160T278_2	160.13344	277.850000	diff	Dl-2-aminocaprylic acid	[M+H]+	0.995192255828235	HMDB0000991		Organic acids and derivatives	Carboxylic acids and derivatives	Amino acids, peptides, and analogues	4.73075e+09	5.6099e+09	5.61745e+09	4.90024e+09	5.52096e+09	4.37391e+09	2.14279e+09	2.63065e+09	2.54505e+09	2.40194e+09	2.64663e+09	2.18559e+09	5.12554e+09	2.42544e+09	2.11324	4.28163e-07	10.9641
M191T261	191.08153	260.543000	diff	Dl-benzylsuccinic acid	[M+H-H2O]+	0.837846606562164	HMDB0142179					7.63619e+06	1.03615e+07	7.38505e+06	8.17077e+06	9.77509e+06	8.27361e+06	6.53029e+07	6.71925e+07	7.37024e+07	6.76474e+07	6.48661e+07	6.29015e+07	8.60036e+06	6.69355e+07	0.128487	5.71565e-12	1.90043
M136T344	136.07549	343.521000	diff	Dl-octopamine	[M+H-H2O]+	0.99912608242916		C04227	Benzenoids	Phenols	1-hydroxy-2-unsubstituted benzenoids	2.56432e+07	2.8198e+07	2.06555e+07	2.41918e+07	2.65534e+07	2.67121e+07	5.97538e+07	7.07928e+07	4.93777e+07	5.42881e+07	6.67622e+07	6.00545e+07	2.53257e+07	6.01715e+07	0.420891	1.19654e-06	1.51003
M166T302	166.08626	302.473000	diff	DL-phenylalanine	[M+H]+	0.999870076610943		C02057	Organic acids and derivatives	Carboxylic acids and derivatives	Amino acids, peptides, and analogues	2.94824e+09	2.73978e+09	2.60855e+09	2.76391e+09	2.65419e+09	2.89202e+09	2.64001e+09	2.65521e+09	2.61665e+09	2.46761e+09	2.56628e+09	2.68023e+09	2.76778e+09	2.60433e+09	1.06276	0.0257017	2.82336
M120T394	120.06553	393.712000	diff	DL-threonine	[M+H]+	0.991456192866837	HMDB0000167	C00188	Organic acids and derivatives	Carboxylic acids and derivatives	Amino acids, peptides, and analogues	4.03667e+08	3.62591e+08	3.78887e+08	3.57442e+08	3.26678e+08	3.23045e+08	4.84186e+08	4.56756e+08	4.53882e+08	4.32167e+08	5.46671e+08	4.46568e+08	3.58718e+08	4.70038e+08	0.763168	0.000347885	3.01318
M118T376	118.08628	376.496000	diff	DL-valine	[M+H]+	0.999836687889346	HMDB0000883	C00183	Organic acids and derivatives	Carboxylic acids and derivatives	Amino acids, peptides, and analogues	4.92293e+09	4.45434e+09	4.77211e+09	4.5126e+09	4.27642e+09	4.64022e+09	1.40581e+09	7.96675e+08	1.34483e+09	2.55981e+09	1.44391e+09	1.48059e+09	4.59644e+09	1.50527e+09	3.05356	2.48352e-07	12.0963
M296T302	296.15815	301.817000	diff	Dosulepin	[M+H]+	0.976610492320451			Organoheterocyclic compounds	Benzothiepins	Dibenzothiepins	1.20617e+08	1.17403e+08	1.09622e+08	1.15284e+08	1.24812e+08	1.11112e+08	8.29838e+07	8.88192e+07	6.82518e+07	7.30309e+07	8.49754e+07	8.79323e+07	1.16475e+08	8.09989e+07	1.43798	6.72633e-06	1.08855
M129T401	129.06588	400.970000	diff	Dulcitol	[M+H-3H2O]+	0.922186806747684	HMDB0000107	C01697	Organic oxygen compounds	Organooxygen compounds	Carbohydrates and carbohydrate conjugates	4.09494e+08	3.48119e+08	3.31774e+08	4.39895e+08	4.11027e+08	4.10659e+08	2.89984e+08	2.88067e+08	3.25553e+08	2.97097e+08	2.81013e+08	2.54959e+08	3.91828e+08	2.89445e+08	1.35372	0.000383159	1.49479
M470T558	470.29746	557.644000	diff	Ebastine	[M+H]+	0.981850542	HMDB0060159		Benzenoids	Benzene and substituted derivatives	Diphenylmethanes	2.69588e+08	2.69224e+08	2.7384e+08	2.75121e+08	2.85691e+08	2.70299e+08	1.50557e+08	1.41985e+08	1.50711e+08	1.47302e+08	1.48354e+08	1.50265e+08	2.73961e+08	1.48196e+08	1.84864	9.65711e-13	2.34522
M143T381_2	143.08161	380.727000	diff	Ectoine	[M+H]+	0.999958814287641		C06231	Organic acids and derivatives	Carboxylic acids and derivatives	Amino acids, peptides, and analogues	4.69816e+09	4.04024e+09	4.09509e+09	4.62497e+09	4.12356e+09	4.48004e+09	2.98304e+09	2.5294e+09	3.0763e+09	2.91572e+09	2.95302e+09	3.14962e+09	4.34368e+09	2.93452e+09	1.4802	2.52387e-06	6.70396
M175T247	175.08658	246.978000	diff	Edaravone	[M+H]+	0.991087517535946		C13008	Organoheterocyclic compounds	Azolines	Pyrazolines	9.2418e+06	1.63826e+07	7.90362e+06	1.20241e+07	7.33455e+06	1.50257e+07	7.10462e+08	1.71261e+09	2.62353e+08	1.71569e+09	1.58856e+09	1.21641e+09	1.13187e+07	1.20101e+09	0.00942431	0.000662935	8.00935
M303T33	303.23182	32.636200	diff	Eicosapentaenoic acid	[M+H]+	0.987332482059651	HMDB0001999	C06428	Lipids and lipid-like molecules	Fatty Acyls	Fatty acids and conjugates	6.14694e+07	6.99591e+07	6.7495e+07	6.63731e+07	7.51565e+07	7.56428e+07	2.20303e+07	2.22632e+07	2.05808e+07	2.14833e+07	2.11586e+07	2.06555e+07	6.93493e+07	2.1362e+07	3.24639	1.09454e-09	1.53509
M246T185	246.13357	185.059000	diff	Emetine	[M+H-C14H21O2N]+	0.967195224690966	HMDB0015323	C09421				1.44049e+08	5.07248e+07	1.07926e+08	1.21459e+08	8.65888e+07	1.2403e+08	8.07177e+07	3.06316e+07	1.53258e+07	9.00872e+06	1.11124e+07	9.30288e+07	1.05796e+08	3.99708e+07	2.64683	0.00892088	1.46659
M425T118	425.14296	118.030000	diff	Eprosartan	[M+H]+	0.964975116319779	HMDB0015014	C07467	Benzenoids	Benzene and substituted derivatives	Benzoic acids and derivatives	2.50751e+08	2.51046e+08	1.66694e+08	2.17598e+08	1.73873e+08	1.69239e+08	3.36177e+07	5.42657e+07	2.23527e+07	2.5228e+07	3.70759e+07	3.83446e+07	2.04867e+08	3.51474e+07	5.82879	1.66649e-06	2.90872
M350T210	350.16862	210.037000	diff	Erucifoline	[M+H]+	0.999084076773179						8.39096e+07	1.28008e+08	1.10367e+08	9.52557e+07	1.03037e+08	1.04506e+08	4.98365e+07	7.19652e+07	5.76941e+07	6.6453e+07	6.57886e+07	4.00883e+07	1.0418e+08	5.86376e+07	1.77668	0.000158812	1.28974
M413T173	413.16829	172.591000	diff	Erysubin f	[M+Na]+	0.999765800386966			Phenylpropanoids and polyketides	Isoflavonoids	Isoflav-2-enes	8.99299e+08	6.9247e+08	1.95946e+08	1.23654e+09	2.77945e+08	8.26591e+08	1.39807e+08	1.63813e+08	1.29603e+08	8.811e+07	9.55774e+07	2.18427e+08	6.88132e+08	1.39223e+08	4.94266	0.00688538	4.49676
M322T342	322.17390	341.582000	diff	Famciclovir	[M+H]+	0.955275272724386	HMDB0014570		Organoheterocyclic compounds	Imidazopyrimidines	Purines and purine derivatives	3.07114e+07	2.58746e+07	2.60923e+07	3.02873e+07	2.92288e+07	2.56184e+07	5.38078e+07	5.59943e+07	5.59474e+07	5.09076e+07	5.53797e+07	5.89679e+07	2.79688e+07	5.51674e+07	0.50698	4.20836e-09	1.36362
M301T45_2	301.10705	45.380900	diff	Farrerol	[M+H]+	0.961304861760268	HMDB0130571	C09734	Phenylpropanoids and polyketides	Flavonoids	Flavans	414379	664936	672435	241002	990891	178384	2.56147e+07	2.51037e+07	2.49642e+07	3.95888e+07	3.93461e+07	2.11872e+07	527005	2.93008e+07	0.017986	5.22848e-06	1.28578
M639T258	639.20499	258.279000	diff	Fenamifos sulfoxide	[2M+H]+	0.908019491			Benzenoids	Benzene and substituted derivatives	Phenyl sulfoxides	1.39908e+06	2.74676e+06	1.40977e+06	2.19291e+06	2.92295e+06	1.68538e+06	2.44671e+07	2.77754e+07	2.12151e+07	2.26189e+07	2.32461e+07	2.56286e+07	2.05947e+06	2.41585e+07	0.0852484	7.35837e-10	1.16443
M307T484_2	307.18651	484.267000	diff	Fenazaquin	[M+H]+	0.978273668492094		C18727	Organoheterocyclic compounds	Diazanaphthalenes	Benzodiazines	8.01029e+08	8.05897e+08	7.63972e+08	7.39172e+08	8.04842e+08	7.62312e+08	6.31338e+08	5.64543e+08	6.27106e+08	6.35818e+08	6.23808e+08	6.10188e+08	7.79537e+08	6.15467e+08	1.26658	1.10216e-06	1.78493
M159T216	159.02761	216.099000	diff	Fenfluramine	[M+H-C4H11N]+	0.998064362436859		C06996	Benzenoids	Benzene and substituted derivatives	Phenethylamines	9.55076e+08	1.1904e+09	1.19495e+09	1.07529e+09	1.33436e+09	1.11852e+09	1.12297e+09	1.42448e+09	1.34583e+09	1.41186e+09	1.47667e+09	1.22174e+09	1.14477e+09	1.33392e+09	0.858195	0.032305	4.13455
M274T75	274.27396	75.145800	diff	Fenpropidin	[M+H]+	0.997638627147367		C18726				1.61743e+09	1.54978e+09	1.52414e+09	1.62252e+09	1.5355e+09	1.56789e+09	1.06765e+09	1.0322e+09	1.04916e+09	1.05018e+09	1.09872e+09	1.05664e+09	1.56954e+09	1.05909e+09	1.48197	1.43242e-10	4.28289
M265T299	265.15481	299.238000	diff	Feruloyl putrescine (isomer of 1178)	[M+H]+	0.793675588693428	HMDB0139638	C08184	Phenylpropanoids and polyketides	Cinnamic acids and derivatives	Hydroxycinnamic acids and derivatives	1.37072e+06	2.1179e+06	1.64743e+06	1.3538e+06	1.96955e+06	1.23667e+06	2.0852e+07	2.13811e+07	1.88775e+07	1.90894e+07	2.11165e+07	2.16111e+07	1.61601e+06	2.0488e+07	0.0788763	4.89405e-12	1.07816
M290T150	290.26895	149.939000	diff	Fingolimod	[M+H-H2O]+	0.988156871020533			Organic nitrogen compounds	Organonitrogen compounds	Amines	8.42663e+07	9.32225e+07	9.15291e+07	8.56259e+07	8.1122e+07	1.01996e+08	5.08574e+07	5.10312e+07	4.92329e+07	4.49934e+07	4.8487e+07	5.12914e+07	8.96269e+07	4.93155e+07	1.81742	2.08664e-07	1.2916
M166T207	166.07229	207.189500	diff	Fluorene	[M]+	0.999472581116495		C07715				1.61406e+07	2.62037e+07	2.00588e+07	1.68355e+07	2.39727e+07	1.88738e+07	1.01897e+08	1.3391e+08	1.2026e+08	1.48911e+08	1.52133e+08	1.00455e+08	2.03475e+07	1.26261e+08	0.161154	4.95703e-07	2.52589
M277T265	277.06407	265.413000	diff	Flutamide	[M+H]+	0.97764063954653	HMDB0014642	C07653	Benzenoids	Benzene and substituted derivatives	Trifluoromethylbenzenes	810712	845029	894701	1.06124e+06	2.29603e+06	1.21974e+06	1.38354e+08	1.91132e+08	1.38373e+08	1.48351e+08	1.46921e+08	1.53415e+08	1.18791e+06	1.52758e+08	0.00777643	3.85293e-09	3.02414
M559T263	559.15071	262.821000	diff	Formononetin	[2M+Na]+	0.70291025	HMDB0005808	C00858	Phenylpropanoids and polyketides	Isoflavonoids	O-methylated isoflavonoids	5.28549e+08	6.17689e+08	5.24414e+08	5.55814e+08	5.67178e+08	5.61322e+08	4.43434e+08	5.04111e+08	3.66765e+08	4.10583e+08	4.67615e+08	4.28004e+08	5.59161e+08	4.36752e+08	1.28027	0.000421579	1.49872
M277T344	277.08947	344.178000	diff	Gamma-l-glutamyl-l-glutamic acid	[M+H]+	0.998998013504741	HMDB0011737	C05282	Organic acids and derivatives	Carboxylic acids and derivatives	Amino acids, peptides, and analogues	2.35711e+07	2.19565e+07	1.70259e+07	2.54326e+07	2.15495e+07	2.78759e+07	9.68115e+07	1.10531e+08	8.98898e+07	8.84585e+07	9.66722e+07	1.0551e+08	2.29019e+07	9.79788e+07	0.233743	2.67568e-09	2.17221
M247T420	247.12902	420.036000	diff	gamma-L-Glutamyl-L-valine	[M+H]+	0.874606501984937			Organic acids and derivatives	Carboxylic acids and derivatives	"Amino acids, peptides, and analogues"	6.61528e+07	6.8128e+07	6.8165e+07	6.97338e+07	6.57744e+07	1.02639e+08	1.00699e+08	9.37592e+07	9.79778e+07	9.88303e+07	1.17397e+08	1.04118e+08	7.34322e+07	1.0213e+08	0.719005	0.00170461	1.43349
M441T113	441.11718	113.143500	diff	Ginkgolide c	[M+H]+	0.765926797691626			Lipids and lipid-like molecules	Prenol lipids	Terpene lactones	1.87635e+07	3.54546e+07	3.0894e+07	2.60409e+07	4.24013e+07	3.04527e+07	4.97037e+06	4.68354e+06	5.6084e+06	8.70456e+06	5.87233e+06	4.63088e+06	3.06678e+07	5.74501e+06	5.33817	2.1802e-05	1.08932
M213T418	213.09841	418.148000	diff	Gly-His	[M+H]+	0.886047018			Organic acids and derivatives	Carboxylic acids and derivatives	Amino acids, peptides, and analogues	1.11672e+08	1.16263e+08	1.17132e+08	1.06565e+08	1.2132e+08	1.09755e+08	1.43339e+08	1.49745e+08	1.51213e+08	1.44692e+08	1.34987e+08	1.35085e+08	1.13785e+08	1.43177e+08	0.794714	9.93367e-06	1.619
M173T392	173.09215	392.398000	diff	Gly-Pro	[M+H]+	0.960790844766884			Organic acids and derivatives	Carboxylic acids and derivatives	Amino acids, peptides, and analogues	3.55198e+07	3.00989e+07	3.23396e+07	3.45963e+07	3.19722e+07	1.37411e+07	5.77582e+07	5.84599e+07	6.01018e+07	4.65505e+07	6.90779e+07	5.50905e+07	2.97113e+07	5.78398e+07	0.513683	8.52497e-05	1.36275
M258T426_4	258.11002	426.075000	diff	Glycerophosphocholine	[M+H]+	0.991339791492582	HMDB0000086	C00670	Lipids and lipid-like molecules	Glycerophospholipids	Glycerophosphocholines	1.48976e+10	1.45838e+10	1.42719e+10	1.44129e+10	1.43386e+10	1.47125e+10	9.46078e+09	9.06526e+09	9.93416e+09	8.72959e+09	9.44636e+09	8.82516e+09	1.45362e+10	9.24355e+09	1.57258	2.22614e-10	14.3156
M152T308	152.05672	307.756000	diff	Guanine	[M+H]+	0.999551616132378	HMDB0000132	C00242	Organoheterocyclic compounds	Imidazopyrimidines	Purines and purine derivatives	3.8796e+08	5.18716e+08	4.11222e+08	4.01062e+08	3.9932e+08	4.50684e+08	2.24608e+08	2.07032e+08	1.71159e+08	1.9406e+08	2.18936e+08	1.8419e+08	4.28161e+08	1.99998e+08	2.14083	1.06239e-06	3.15669
M215T376	215.13912	375.807500	diff	Harmaline	[M+H]+	0.996725104294103	HMDB0030310	C06536	Alkaloids and derivatives	Harmala alkaloids		3.80318e+07	4.18119e+07	3.60229e+07	4.20341e+07	3.7339e+07	3.93783e+07	6.16211e+07	5.17613e+07	8.69004e+07	5.82518e+07	5.26293e+07	5.60665e+07	3.9103e+07	6.12051e+07	0.638885	0.00227786	1.22547
M359T421	359.26548	420.861000	diff	Hexamethylphosphoramide	[2M+H]+	0.939310643709233		C19250	Organic acids and derivatives	Organic phosphoric acids and derivatives	Organic phosphoramides	3.31117e+07	3.46794e+07	3.03645e+07	3.24247e+07	3.26048e+07	3.18512e+07	6.8569e+07	7.26376e+07	6.73926e+07	6.71032e+07	7.27391e+07	7.06621e+07	3.2506e+07	6.98506e+07	0.465365	2.4317e-11	1.58932
M260T551_2	260.19698	551.049000	diff	Hexanoyl-l-carnitine	[M+H]+	0.99114287605381	HMDB0000756		Lipids and lipid-like molecules	Fatty Acyls	Fatty acid esters	5.8495e+07	5.56265e+07	5.2112e+07	5.54377e+07	5.22096e+07	5.03157e+07	8.65861e+07	8.56241e+07	8.76922e+07	8.47971e+07	9.38837e+07	8.49558e+07	5.40327e+07	8.72565e+07	0.61924	6.47123e-09	1.55722
M369T258_3	369.22361	257.529000	diff	Hirsutine	[M+H]+	0.997564820009906		C16972				6.03804e+06	7.53621e+06	5.41366e+06	1.08547e+07	1.21077e+07	1.26504e+07	4.62797e+07	5.0171e+07	4.63734e+07	4.58336e+07	5.99919e+07	4.86434e+07	9.1001e+06	4.95488e+07	0.183659	2.03626e-08	1.58128
M257T391	257.12454	391.090000	diff	His-Thr	[M+H]+	0.987578067682398			Organic acids and derivatives	Carboxylic acids and derivatives	Amino acids, peptides, and analogues	1.39867e+08	1.35355e+08	1.27684e+08	1.55804e+08	1.40038e+08	1.30503e+08	1.74388e+08	2.03136e+08	1.74659e+08	1.62951e+08	1.7364e+08	1.65127e+08	1.38208e+08	1.7565e+08	0.786839	0.000375431	1.78125
M236T558_2	235.65230	557.679000	diff	His-Trp-Lys	[M+2H]2+	0.80709117087895			Organic acids and derivatives	Carboxylic acids and derivatives	Amino acids, peptides, and analogues	6.04956e+08	6.17985e+08	6.00901e+08	5.75228e+08	6.20331e+08	5.87814e+08	3.48112e+08	3.3903e+08	3.40143e+08	3.45532e+08	3.68493e+08	3.49223e+08	6.01203e+08	3.48422e+08	1.7255	3.55971e-11	3.25884
M257T415_2	257.14950	414.954000	diff	Huperzine b	[M+H]+	0.989390247186341		C09866				4.83557e+07	4.8956e+07	5.33042e+07	4.7403e+07	4.85181e+07	5.24615e+07	8.11427e+06	7.01742e+06	6.66523e+06	1.48935e+07	8.32216e+06	1.24147e+07	4.98331e+07	9.57121e+06	5.20656	3.62398e-10	1.42917
M230T384	230.18639	384.028000	diff	Icaridin	[M+H]+	0.851071307			Organoheterocyclic compounds	Piperidines	Piperidinecarboxylic acids and derivatives	2.33639e+08	2.81565e+08	2.38807e+08	2.38583e+08	2.44832e+08	2.38399e+08	1.66612e+08	1.68572e+08	1.59802e+08	1.6517e+08	1.76507e+08	1.56271e+08	2.45971e+08	1.65489e+08	1.48632	1.2161e-06	1.66763
M289T465	289.16205	464.573000	diff	Imazamethabenz-methyl	[M+H]+	0.954652981450925	HMDB0034913	C11083	Benzenoids	Benzene and substituted derivatives	Benzoic acids and derivatives	1.98721e+08	1.92497e+08	1.85721e+08	2.14789e+08	1.96249e+08	1.91571e+08	1.60615e+08	1.45175e+08	1.58289e+08	1.48705e+08	1.4066e+08	1.4993e+08	1.96591e+08	1.50562e+08	1.30571	4.20809e-06	1.01868
M306T404	306.15956	403.754000	diff	Imazamox	[M+H]+	0.955509057300367		C18598	Organic acids and derivatives	Carboxylic acids and derivatives	Amino acids, peptides, and analogues	2.14572e+08	2.11935e+08	2.13339e+08	2.40746e+08	2.18207e+08	1.96397e+08	7.22973e+07	6.7862e+07	7.2773e+07	7.05816e+07	6.32619e+07	6.32589e+07	2.15866e+08	6.83391e+07	3.15875	3.36918e-10	2.69631
M175T211	175.08654	211.305000	diff	Indole-3-acetamide	[M+H]+	0.938991466848863	HMDB0029739	C02693	Organoheterocyclic compounds	Indoles and derivatives	Indoles	2.73913e+07	1.03557e+07	6.32311e+06	3.52993e+07	1.30798e+07	1.6893e+07	5.48019e+07	1.37304e+08	1.5232e+08	8.93026e+07	3.3247e+07	5.0734e+07	1.82237e+07	8.62848e+07	0.211204	0.0078167	1.80546
M188T344	188.07362	344.197000	diff	Indoleacrylic acid	[M+H]+	0.932930498396045	HMDB0000734		Organoheterocyclic compounds	Indoles and derivatives	Indoles	7.86735e+07	7.43412e+07	8.08133e+07	6.85789e+07	7.77689e+07	7.35202e+07	1.01584e+08	9.41242e+07	1.03435e+08	1.02468e+08	1.01334e+08	9.2357e+07	7.5616e+07	9.92171e+07	0.762127	4.29144e-06	1.40247
M161T248	161.07902	247.952000	diff	Isobergaptene	[M+H-C2O2]+	0.91538691100617		C18082	Phenylpropanoids and polyketides	Coumarins and derivatives	Furanocoumarins	270952	1.46553e+07	1.64394e+07	289117	1.87309e+07	353703	1.3597e+08	1.26059e+08	1.12336e+08	1.10798e+08	1.09565e+08	1.2862e+08	8.45656e+06	1.20558e+08	0.0701453	3.21128e-09	2.61293
M415T102_2	415.26708	102.183000	diff	Isodeoxycholic acid	[M+Na]+	0.96232593789136	HMDB0002536	C17661	Lipids and lipid-like molecules	Steroids and steroid derivatives	Bile acids, alcohols and derivatives	1.59112e+08	6.98166e+07	8.63825e+07	1.50959e+08	7.1445e+07	6.3765e+07	4.13828e+07	4.38115e+07	2.8914e+07	2.5732e+07	2.03505e+07	2.395e+07	1.00247e+08	3.06901e+07	3.26642	0.00320194	1.7004
M257T281	257.07446	280.652000	diff	Isoliquiritigenin	[M+H]+	0.990577472632866	HMDB0037316	C08650	Phenylpropanoids and polyketides	Linear 1,3-diarylpropanoids	Chalcones and dihydrochalcones	1.94639e+07	2.59742e+07	2.05218e+07	2.45073e+07	2.64603e+07	1.91242e+07	6.80206e+07	8.42259e+07	8.13143e+07	7.10919e+07	7.74522e+07	6.55278e+07	2.26753e+07	7.46054e+07	0.303936	2.66759e-08	1.81211
M336T82	336.16658	81.691750	diff	Isopentenyladenosine	[M+H]+	0.988054989		C16427				2.21031e+08	2.57922e+08	2.21097e+08	2.38778e+08	2.24702e+08	2.25416e+08	2.20774e+08	1.45548e+08	1.34195e+08	1.35379e+08	1.6165e+08	1.56669e+08	2.31491e+08	1.59036e+08	1.45559	0.000517169	1.35052
M310T300	310.17386	300.391500	diff	Isopropalin	[M+H]+	0.969609351547507		C19063	Benzenoids	Benzene and substituted derivatives	Aniline and substituted anilines	9.62253e+07	1.49947e+08	7.99574e+07	9.51965e+07	8.18825e+07	8.95976e+07	2.71563e+08	1.58882e+08	1.35664e+08	1.50757e+08	1.36281e+08	1.47611e+08	9.88011e+07	1.66793e+08	0.592358	0.0168854	1.9178
M443T231	443.13120	230.740000	diff	Isorhapontin	[M+Na]+	0.977872624394986		C10266	Phenylpropanoids and polyketides	Stilbenes	Stilbene glycosides	2.7499e+07	1.49402e+07	1.33782e+07	1.49402e+07	1.86161e+07	2.53674e+07	7.75034e+07	8.63419e+07	1.14535e+08	9.45394e+07	9.02932e+07	7.76788e+07	1.91235e+07	9.01486e+07	0.212133	3.95945e-07	2.08726
M162T395_3	162.11270	395.039000	diff	L-carnitine	[M+H]+	0.999897029752058	HMDB0062496	C00318	Organic nitrogen compounds	Organonitrogen compounds	Quaternary ammonium salts	8.01203e+09	7.06679e+09	8.04058e+09	7.46539e+09	7.05682e+09	6.93148e+09	4.74765e+09	5.11581e+09	4.60228e+09	4.64934e+09	4.859e+09	4.39119e+09	7.42885e+09	4.72755e+09	1.5714	3.06573e-07	10.1301
M227T403	227.11400	403.006000	diff	L-carnosine	[M+H]+	0.918819637688596	HMDB0000033	C00386	Organic acids and derivatives	Peptidomimetics	Hybrid peptides	3.11426e+08	2.84311e+08	2.82853e+08	3.67596e+08	3.12579e+08	2.95408e+08	1.85831e+08	1.79351e+08	1.88745e+08	1.8455e+08	1.72375e+08	1.88419e+08	3.09029e+08	1.83212e+08	1.68673	2.2592e-06	2.20418
M427T509	427.09567	509.338000	diff	L-cysteine-glutathione disulfide	[M+H]+	0.961118191			Organic acids and derivatives	Carboxylic acids and derivatives	Amino acids, peptides, and analogues	7.3242e+06	6.44858e+06	6.90373e+06	9.01063e+06	7.52994e+06	6.94443e+06	2.91241e+07	2.89688e+07	2.94754e+07	3.22827e+07	2.94869e+07	3.18608e+07	7.36025e+06	3.01998e+07	0.243719	1.7648e-11	1.20113
M190T382	190.11843	382.468000	diff	L-homocitrulline	[M+H]+	0.96969208082707	HMDB0000679	C02427	Organic acids and derivatives	Carboxylic acids and derivatives	Amino acids, peptides, and analogues	3.88576e+08	4.07048e+08	3.58332e+08	3.5451e+08	3.57919e+08	3.84825e+08	2.2455e+08	2.05867e+08	2.17719e+08	2.11957e+08	2.29655e+08	2.19412e+08	3.75202e+08	2.18193e+08	1.71958	1.26309e-08	2.53441
M192T123	192.08661	122.730000	diff	L-kynurenine	[M+H-NH3]+	0.823023361189336	HMDB0000684	C00328	Organic oxygen compounds	Organooxygen compounds	Carbonyl compounds	3.95004e+07	4.41606e+07	7.34921e+07	4.26404e+07	4.99355e+07	4.58149e+07	7.54084e+07	1.52006e+08	8.79266e+07	9.72518e+07	9.67855e+07	9.25439e+07	4.92573e+07	1.0032e+08	0.491001	0.00164003	1.72375
M229T347_2	229.15483	346.611000	diff	L-leucyl-l-proline	[M+H]+	0.998470917741626	HMDB0011175		Organic acids and derivatives	Carboxylic acids and derivatives	Amino acids, peptides, and analogues	2.55135e+09	4.24014e+09	2.43423e+09	2.95493e+09	4.42121e+09	3.54263e+09	2.03913e+09	2.272e+09	1.65947e+09	2.38049e+09	2.49302e+09	1.75774e+09	3.35742e+09	2.10031e+09	1.59854	0.0071809	5.58507
M400T227_1	400.34202	226.775000	diff	L-palmitoylcarnitine	[M+H]+	0.99836681299095	HMDB0000222	C02990	Lipids and lipid-like molecules	Fatty Acyls	Fatty acid esters	2.39922e+08	2.49886e+08	4.61069e+08	2.51683e+08	4.69172e+08	3.24817e+08	1.96479e+08	2.45058e+08	2.23161e+08	2.15394e+08	2.16092e+08	2.12388e+08	3.32758e+08	2.18095e+08	1.52575	0.0266046	1.51586
M130T544	130.08624	543.802000	diff	L-pipecolic acid	[M+H]+	0.999601999316174	HMDB0000716	C00408	Organic acids and derivatives	Carboxylic acids and derivatives	Amino acids, peptides, and analogues	1.92241e+09	2.06437e+09	1.84834e+09	1.75689e+09	1.61887e+09	1.78797e+09	1.50173e+09	1.52348e+09	1.49393e+09	1.45421e+09	1.46162e+09	1.48154e+09	1.83314e+09	1.48608e+09	1.23354	0.000256044	2.02934
M277T490	277.13960	489.560000	diff	L-saccharopine	[M+H]+	0.99704048618493	HMDB0062698	C00449	Organic acids and derivatives	Carboxylic acids and derivatives	Amino acids, peptides, and analogues	6.36898e+07	6.25476e+07	5.85153e+07	6.31547e+07	6.18765e+07	6.07106e+07	1.05406e+08	1.00751e+08	1.05766e+08	1.05748e+08	1.02901e+08	1.03147e+08	6.17491e+07	1.03953e+08	0.59401	4.65912e-12	1.74403
M175T379	175.10776	379.280500	diff	L-theanine	[M+H]+	0.846336756717275	HMDB0034365	C01047	Organic acids and derivatives	Carboxylic acids and derivatives	Amino acids, peptides, and analogues	1.29986e+08	1.2069e+08	1.264e+08	1.4304e+08	1.21701e+08	1.42306e+08	9.99772e+06	6.26083e+07	1.02086e+07	7.17247e+07	7.03326e+07	9.14767e+06	1.30687e+08	3.90033e+07	3.35067	5.5282e-05	1.99959
M535T124_2	535.27023	123.808000	diff	Lappaconitine	[M+H-CH6O2]+	0.981381954003877		C08694	Lipids and lipid-like molecules	Prenol lipids	Diterpenoids	4.61038e+06	4.72412e+06	4.73199e+06	4.37045e+06	4.02339e+06	4.32788e+06	5.64072e+08	5.50672e+08	7.49203e+08	5.2471e+08	6.03033e+08	6.37254e+08	4.4647e+06	6.04824e+08	0.00738182	5.60343e-09	6.01338
M203T45	203.13893	44.889900	diff	Leu-Ala	[M+H]+	0.931286861204457			Organic acids and derivatives	Carboxylic acids and derivatives	Amino acids, peptides, and analogues	3.36418e+08	2.44406e+08	2.99319e+08	2.23704e+08	2.44404e+08	2.14257e+08	1.53538e+08	1.46284e+08	2.23582e+08	2.31286e+08	1.57011e+08	1.44279e+08	2.60418e+08	1.75997e+08	1.47968	0.00770071	1.3805
M359T403	359.24036	403.005500	diff	Leu-Ala-Arg	[M+H]+	0.970968719976956			Organic acids and derivatives	Carboxylic acids and derivatives	Amino acids, peptides, and analogues	1.14705e+08	1.07356e+08	1.07518e+08	1.2933e+08	1.05285e+06	1.0667e+08	3.39739e+07	3.4815e+07	3.71346e+07	3.47645e+07	3.5743e+07	3.58145e+07	9.44387e+07	3.53742e+07	2.6697	0.0111203	1.38176
M260T337	260.16061	336.684000	diff	Leu-Gln	[M+H]+	0.734642274357651			Organic acids and derivatives	Carboxylic acids and derivatives	Amino acids, peptides, and analogues	1.43113e+08	1.43993e+08	1.2451e+08	1.50739e+08	1.30833e+08	1.35342e+08	1.04073e+08	9.56204e+07	9.24938e+07	1.00777e+08	9.64711e+07	1.04927e+08	1.38088e+08	9.90605e+07	1.39398	5.01553e-06	1.0626
M279T225	279.17028	225.014000	diff	Leu-Phe	[M+H]+	0.943573526497816			Organic acids and derivatives	Carboxylic acids and derivatives	Amino acids, peptides, and analogues	7.44856e+07	7.78801e+07	8.70537e+07	7.0814e+07	8.60595e+07	6.97974e+07	1.12158e+08	1.23425e+08	1.47661e+08	1.35441e+08	1.15649e+08	1.17622e+08	7.76817e+07	1.25326e+08	0.619837	2.04921e-05	1.83693
M245T236	245.18590	236.495000	diff	Leucylleucine	[M+H]+	0.929284040641091	HMDB0028933	C11332	Organic acids and derivatives	Carboxylic acids and derivatives	Amino acids, peptides, and analogues	7.906e+07	7.88229e+07	9.25612e+07	7.79916e+07	9.66029e+07	7.47203e+07	1.07173e+08	1.27793e+08	1.60532e+08	1.48444e+08	1.48832e+08	1.32019e+08	8.32931e+07	1.37465e+08	0.605921	9.02423e-05	1.91491
M126T544	126.09135	544.463000	diff	Levetiracetam	[M+H-CH3ON]+	0.992774776193453	HMDB0015333	C07841	Organic acids and derivatives	Carboxylic acids and derivatives	Amino acids, peptides, and analogues	1.26123e+08	1.30643e+08	1.21781e+08	1.38382e+08	1.29152e+08	1.3178e+08	4.73409e+07	4.72146e+07	4.64162e+07	4.45552e+07	4.6711e+07	4.98817e+07	1.29643e+08	4.70199e+07	2.7572	9.6829e-12	1.99956
M248T475	248.11310	474.613500	diff	Linamarin	[M+H]+	0.948937425457141	HMDB0033699	C01594	Organic oxygen compounds	Organooxygen compounds	Carbohydrates and carbohydrate conjugates	3.0596e+07	1.2998e+08	4.57051e+07	2.09334e+07	1.22321e+08	5.17999e+07	1.43336e+07	1.52334e+07	1.06748e+07	1.17246e+07	1.47692e+07	3.05017e+07	6.68892e+07	1.62062e+07	4.12738	0.0265973	1.25289
M279T121	279.23180	120.773000	diff	Linolenic acid	[M+H]+	0.849291146593659	HMDB0001388	C06427	Lipids and lipid-like molecules	Fatty Acyls	Lineolic acids and derivatives	3.50652e+08	6.07054e+08	3.11022e+08	2.40674e+08	2.65012e+08	2.65544e+08	2.33613e+08	2.65186e+08	1.12137e+08	1.32569e+08	2.39381e+08	2.16018e+08	3.39993e+08	1.99817e+08	1.70152	0.0452864	1.82178
M424T225_2	424.34193	225.274000	diff	Linoleoylcarnitine	[M+H]+	0.995360521216776	HMDB0006469		Lipids and lipid-like molecules	Fatty Acyls	Fatty acid esters	4.81942e+08	5.4444e+08	8.8651e+08	5.18089e+08	6.2948e+08	5.43191e+08	3.62311e+08	4.66747e+08	4.28442e+08	4.27032e+08	4.10049e+08	3.97616e+08	6.00609e+08	4.15366e+08	1.44597	0.0138375	1.9092
M410T218	410.16860	217.871000	diff	Linustatin	[M+H]+	0.928412596215237	HMDB0014465	C08333	Organic oxygen compounds	Organooxygen compounds	Carbohydrates and carbohydrate conjugates	2.92101e+07	4.49584e+07	3.91087e+07	3.51009e+07	4.82399e+07	3.06558e+07	1.04973e+07	1.34602e+07	1.69089e+07	1.53705e+07	1.48157e+07	1.12792e+07	3.7879e+07	1.3722e+07	2.76046	2.46853e-05	1.03971
M377T250	377.28001	249.959000	diff	Lithocholic acid	[M+H]+	0.824781691112572	HMDB0000761	C03990	Lipids and lipid-like molecules	Steroids and steroid derivatives	Bile acids, alcohols and derivatives	2.38769e+08	2.14474e+08	2.21713e+08	2.13705e+08	2.2618e+08	2.55566e+08	1.26343e+08	1.16797e+08	1.17492e+08	1.12017e+08	1.03186e+08	1.15931e+08	2.28401e+08	1.15294e+08	1.98103	2.50798e-08	2.22214
M522T236_2	522.35520	236.205000	diff	Lpc 18:1	[M+H]+	0.974106081597542			Lipids and lipid-like molecules	Glycerophospholipids	Glycerophosphocholines	4.66482e+09	5.07926e+09	6.17594e+09	2.27706e+09	4.51745e+09	2.25094e+09	1.8465e+09	3.47039e+09	1.64093e+09	2.84184e+09	2.64168e+09	1.88828e+09	4.16091e+09	2.38827e+09	1.74223	0.0311869	6.86537
M518T243	518.32324	243.356000	diff	Lpc 18:3	[M+H]+	0.797471071553238			Lipids and lipid-like molecules	Glycerophospholipids	Glycerophosphocholines	1.71217e+08	2.0591e+08	1.22325e+08	1.7354e+08	1.30666e+08	2.93669e+08	2.38354e+09	1.77215e+09	9.69503e+08	1.30353e+09	1.22334e+09	2.33752e+09	1.82888e+08	1.66493e+09	0.109847	0.000126018	9.11759
M218T475	218.14993	474.765000	diff	Lys-Ala	[M+H]+	0.987494852197682			Organic acids and derivatives	Carboxylic acids and derivatives	Amino acids, peptides, and analogues	4.10514e+08	4.31519e+08	4.27743e+08	4.36971e+08	4.91406e+08	4.08714e+08	2.84255e+08	2.6158e+08	2.83947e+08	2.36601e+08	2.61575e+08	2.46902e+08	4.34478e+08	2.62477e+08	1.6553	3.45666e-07	2.59525
M196T320_1	195.59892	320.235000	diff	Lys-Asp-Lys	[M+2H]2+	0.960023555			Organic acids and derivatives	Carboxylic acids and derivatives	Amino acids, peptides, and analogues	1.03124e+09	9.02766e+08	9.45709e+08	9.7055e+08	9.39078e+08	1.07895e+09	9.07518e+08	8.80153e+08	6.85328e+08	7.95481e+08	9.31441e+08	8.81969e+08	9.78048e+08	8.46982e+08	1.15475	0.0170893	1.21561
M275T484	275.17156	483.713000	diff	Lys-Gln	[M+H]+	0.992277196195183			Organic acids and derivatives	Carboxylic acids and derivatives	Amino acids, peptides, and analogues	1.69189e+08	1.62753e+08	1.52188e+08	1.74884e+08	1.68616e+08	1.42405e+08	1.21444e+08	1.11249e+08	1.14661e+08	1.17847e+08	1.09912e+08	1.14871e+08	1.61672e+08	1.14997e+08	1.40588	4.73058e-06	1.2069
M260T415_2	260.19688	414.811000	diff	Lys-Leu	[M+H]+	0.994882879735444			Organic acids and derivatives	Carboxylic acids and derivatives	Amino acids, peptides, and analogues	1.72261e+09	1.64192e+09	1.62525e+09	1.81777e+09	1.77683e+09	1.79137e+09	1.25886e+09	1.20046e+09	1.25452e+09	1.20265e+09	1.15246e+09	1.16746e+09	1.72929e+09	1.20607e+09	1.43383	6.8368e-08	4.1505
M278T421	278.15340	421.454500	diff	Lys-Met	[M+H]+	0.985587852728647			Organic acids and derivatives	Carboxylic acids and derivatives	Amino acids, peptides, and analogues	5.85981e+07	6.21806e+07	5.78783e+07	6.15409e+07	5.67316e+07	5.33274e+07	2.72437e+07	2.38894e+07	2.60123e+07	2.33139e+07	2.06141e+07	2.07657e+07	5.83761e+07	2.36399e+07	2.46939	1.99796e-09	1.28385
M294T396	294.18131	396.472000	diff	Lys-Phe	[M+H]+	0.983649806			Organic acids and derivatives	Carboxylic acids and derivatives	Amino acids, peptides, and analogues	1.86569e+08	1.81863e+08	1.82574e+08	2.0413e+08	1.85174e+08	1.81356e+08	2.29053e+08	2.49051e+08	2.33706e+08	2.34979e+08	2.30436e+08	2.19618e+08	1.86944e+08	2.32807e+08	0.803001	5.73143e-06	2.03675
M337T328	337.05639	327.656000	diff	Malaoxon	[M+Na]+	0.82090180898684	HMDB0060627	C07498	Lipids and lipid-like molecules	Fatty Acyls	Fatty acid esters	1.19279e+08	1.21648e+08	1.32221e+08	1.1782e+08	1.22641e+08	1.16204e+08	7.93185e+07	7.76752e+07	8.11096e+07	8.44647e+07	7.66437e+07	7.08259e+07	1.21636e+08	7.83396e+07	1.55267	4.93984e-08	1.28387
M411T343	411.18402	343.478000	diff	Mangostine	[M+H]+	0.999274984213358	HMDB0035796	C10080	Organoheterocyclic compounds	Benzopyrans	1-benzopyrans	1.38744e+07	1.2694e+07	1.30321e+07	1.39573e+07	1.45885e+07	1.43651e+07	5.90243e+07	5.91022e+07	5.55058e+07	5.5021e+07	5.57661e+07	5.85502e+07	1.37519e+07	5.71616e+07	0.240579	1.79631e-13	1.65822
M533T289	533.26064	289.284000	diff	Manumycin a	[M+H-H2O]+	0.928101234493568		C12111	Organic oxygen compounds	Organooxygen compounds	Carbonyl compounds	1.26676e+07	6.64314e+06	6.64613e+06	131166	127974	1.23116e+07	4.63011e+07	4.77115e+07	4.84559e+07	4.30962e+07	4.88141e+07	4.88912e+07	6.42126e+06	4.72117e+07	0.13601	1.2064e-08	1.58239
M248T252_1	248.13945	252.457000	diff	Mefenoxam	[M+H-CH4O]+	0.985556082759466		C18626	Organic acids and derivatives	Carboxylic acids and derivatives	Amino acids, peptides, and analogues	5.13759e+06	4.72435e+06	4.40959e+06	4.51516e+06	4.06251e+06	4.95978e+06	5.36012e+07	5.12554e+07	4.74499e+07	4.7514e+07	5.56227e+07	5.1855e+07	4.63483e+06	5.12164e+07	0.0904951	9.45097e-12	1.69481
M145T46	145.05223	45.814500	diff	Menadione	[M+H-CO]+	0.987109655842251	HMDB0001892	C05377	Benzenoids	Naphthalenes	Naphthoquinones	3.05421e+06	3.06596e+06	3.5429e+06	3.29045e+06	3.77961e+06	3.52602e+06	2.03882e+07	3.7093e+07	2.94783e+07	1.64777e+07	1.7214e+07	1.76873e+07	3.37653e+06	2.30564e+07	0.146446	0.000186463	1.03789
M224T248	224.12818	248.250500	diff	Mepanipyrim	[M+H]+	0.834567724730037		C10919	Benzenoids	Benzene and substituted derivatives	Aniline and substituted anilines	2.51849e+07	2.75279e+07	1.98498e+07	2.70371e+07	1.85016e+07	2.86898e+07	8.04595e+07	7.48032e+07	6.80965e+07	6.78947e+07	6.59678e+07	7.45022e+07	2.44652e+07	7.1954e+07	0.340012	1.31161e-08	1.74456
M248T365_1	248.14931	364.858000	diff	Meperidine	[M+H]+	0.905764908510351	HMDB0014597	C07128	Organoheterocyclic compounds	Piperidines	Phenylpiperidines	9.21638e+07	9.94846e+07	9.8546e+07	9.23885e+07	9.09491e+07	8.99855e+07	4.92075e+07	5.40357e+07	5.19424e+07	4.4037e+07	5.3583e+07	4.54454e+07	9.39196e+07	4.97085e+07	1.88941	4.60376e-09	1.38813
M354T272_1	354.20019	272.493000	diff	Methanone, [1-(4-hydroxypentyl)-1h-indol-3-yl](4-methyl-1-naphthalenyl)-	[M+H-H2O]+	0.976354653792432			Organoheterocyclic compounds	Indoles and derivatives	Naphthoylindoles	8.64771e+07	9.85614e+07	9.34026e+07	9.72351e+07	1.04653e+08	7.741e+07	1.0237e+08	1.2665e+08	1.18403e+08	1.14821e+08	1.15059e+08	1.12227e+08	9.29565e+07	1.14922e+08	0.808869	0.00157574	1.38513
M262T459	262.15100	459.451000	diff	Methapyrilene	[M+H]+	0.962410172543932		C11114	Organic nitrogen compounds	Organonitrogen compounds	Amines	1.2515e+08	1.29316e+08	1.11454e+08	1.20175e+08	1.14549e+08	1.10639e+08	8.25149e+07	8.02951e+07	8.64366e+07	8.35562e+07	8.2339e+07	8.31858e+07	1.18547e+08	8.30546e+07	1.42734	6.4784e-07	1.07994
M166T408_2	166.05370	408.231000	diff	Methionine sulfoxide	[M+H]+	0.996429840670854		C02989	Organic acids and derivatives	Carboxylic acids and derivatives	Amino acids, peptides, and analogues	1.58249e+09	1.48897e+09	1.51676e+09	1.55622e+09	1.57425e+09	1.54104e+09	1.41865e+09	1.30218e+09	1.53794e+09	1.36255e+09	1.35668e+09	1.49308e+09	1.54329e+09	1.41185e+09	1.0931	0.00744795	1.30018
M365T439	365.06451	439.256000	diff	Methyl salicylate .beta.-d-o-glucuronide methyl ester	[M+Na]+	0.820665552968598			Organic oxygen compounds	Organooxygen compounds	Carbohydrates and carbohydrate conjugates	2.32725e+07	2.10608e+07	2.18364e+07	2.05245e+07	1.96136e+07	2.1992e+07	5.2194e+07	4.94518e+07	5.13011e+07	5.17789e+07	5.00506e+07	5.20185e+07	2.13833e+07	5.11325e+07	0.418194	1.15497e-12	1.40487
M366T345	366.08128	345.289500	diff	Metolazone	[M+H]+	0.95919140232832	HMDB0014665		Organoheterocyclic compounds	Diazanaphthalenes	Benzodiazines	620101	2.96785e+06	387921	704639	3.17788e+06	424632	3.36722e+07	2.92022e+07	2.84962e+07	2.75267e+07	2.56848e+07	2.84419e+07	1.3805e+06	2.88373e+07	0.0478721	6.36581e-10	1.29197
M212T358	212.07935	358.225500	diff	Milrinone	[M+H]+	0.992338272268491	HMDB0014380	C07224	Organoheterocyclic compounds	Pyridines and derivatives	Bipyridines and oligopyridines	6.31161e+07	8.78529e+07	8.13739e+07	6.50203e+07	7.40798e+07	6.55738e+07	2.78438e+07	2.22774e+07	2.13066e+07	1.48355e+07	1.63442e+07	1.86982e+07	7.28361e+07	2.02176e+07	3.60261	4.04134e-07	1.59588
M184T236	184.07339	236.140000	diff	Miltefosine	[M+H-C16H32]+	0.999910278295915			Organic nitrogen compounds	Organonitrogen compounds	Quaternary ammonium salts	9.77559e+08	9.9768e+08	1.18098e+09	1.00852e+09	1.25787e+09	9.17895e+08	6.89566e+08	6.45989e+08	8.16563e+08	7.42907e+08	6.99143e+08	6.99345e+08	1.05675e+09	7.15585e+08	1.47676	0.000175925	3.18329
M286T429_2	286.15111	428.717000	diff	Morphine	[M+H]+	0.984350310192585	HMDB0014440	C01516				3.28515e+07	3.41011e+07	3.37011e+07	3.25046e+07	3.28988e+07	3.15926e+07	6.67286e+07	6.91123e+07	6.94506e+07	6.69785e+07	7.27985e+07	6.29984e+07	3.29416e+07	6.80111e+07	0.484356	2.19638e-10	1.54231
M289T171_2	289.13359	170.813000	diff	Myclobutanil	[M+H]+	0.991987020834739		C18477	Benzenoids	Benzene and substituted derivatives	Halobenzenes	676861	311598	6.9688e+06	558086	7.42517e+06	745012	6.01407e+07	1.411e+08	6.49533e+07	6.82307e+07	5.92614e+07	7.02975e+07	2.78092e+06	7.73306e+07	0.0359615	0.000183708	2.00976
M402T281_2	402.28574	280.701000	diff	Myriocin	[M+H]+	0.983328595193918		C19914	Lipids and lipid-like molecules	Fatty Acyls	Fatty acids and conjugates	4.34181e+07	4.57706e+07	4.79637e+07	4.6154e+07	4.93182e+07	4.23624e+07	1.09273e+07	1.05893e+07	1.28614e+07	1.17505e+07	1.04686e+07	1.06464e+07	4.58312e+07	1.12072e+07	4.08943	3.52172e-11	1.32266
M372T230	372.31077	230.378000	diff	Myristoyl-l-carnitine	[M+H]+	0.996198811046269	HMDB0005066		Lipids and lipid-like molecules	Fatty Acyls	Fatty acid esters	2.35102e+08	2.49416e+08	2.31283e+08	2.27959e+08	2.37463e+08	2.31306e+08	6.71452e+07	7.02159e+07	7.28803e+07	7.14653e+07	7.6985e+07	6.70529e+07	2.35422e+08	7.09574e+07	3.31779	4.17273e-13	2.86027
M115T251	115.08646	251.274000	diff	N-.alpha.-acetyl-l-ornithine	[M+H-C2H4O2]+	0.987171126689058	HMDB0003357	C00437	Organic acids and derivatives	Carboxylic acids and derivatives	Amino acids, peptides, and analogues	2.23663e+08	2.15804e+08	2.09472e+08	2.3101e+08	2.15707e+08	2.28328e+08	1.13224e+08	1.1032e+08	1.03886e+08	1.02753e+08	1.04337e+08	1.11295e+08	2.20664e+08	1.07636e+08	2.0501	5.13801e-11	2.25871
M732T229	731.60493	229.491000	diff	N-(octadecanoyl)sphing-4-enine-1-phosphocholine	[M+H]+	0.999065679	HMDB0001348	C00550	Lipids and lipid-like molecules	Sphingolipids	Phosphosphingolipids	2.55081e+07	2.79664e+07	2.5125e+07	2.41785e+07	2.66023e+07	2.48163e+07	4.56815e+07	5.2254e+07	3.76443e+07	4.70116e+07	4.66309e+07	4.38837e+07	2.56994e+07	4.55176e+07	0.564604	1.93113e-06	1.17405
M244T267	244.16555	267.101000	diff	N-3-hydroxyoctanoyl-l-homoserine lactone	[M+H]+	0.781634145819963		C21200	Organic acids and derivatives	Carboxylic acids and derivatives	Amino acids, peptides, and analogues	1.68519e+08	1.84479e+08	2.20506e+08	2.04081e+08	2.05774e+08	1.81381e+08	7.14844e+07	7.7437e+07	7.99486e+07	8.07396e+07	7.68928e+07	7.57705e+07	1.94123e+08	7.70455e+07	2.5196	4.17817e-08	2.34341
M334T293	334.23775	293.273000	diff	N-3-oxohexadec-11z-enoyl-l-homoserine lactone	[M+H-H2O]+	0.99768046451797			Organic acids and derivatives	Carboxylic acids and derivatives	Amino acids, peptides, and analogues	644113	744699	652929	5.21063e+06	5.97453e+06	796836	2.04661e+07	1.86356e+07	2.02729e+07	1.87423e+07	1.93411e+07	1.97445e+07	2.33729e+06	1.95338e+07	0.119654	1.97762e-08	1.02479
M244T302_2	244.07916	302.336500	diff	N-acetyl-.beta.-d-mannosamine	[M+Na]+	0.999809447540464	HMDB0001129	C00645	Organic oxygen compounds	Organooxygen compounds	Carbohydrates and carbohydrate conjugates	4.59703e+09	4.74411e+09	4.3552e+09	4.66114e+09	4.72006e+09	4.96488e+09	5.65516e+09	6.05532e+09	5.64461e+09	5.42347e+09	5.7542e+09	5.99602e+09	4.67374e+09	5.7548e+09	0.812146	6.55337e-06	9.96815
M154T201	154.09744	200.666000	diff	N-acetylhistamine	[M+H]+	0.992152514951467	HMDB0013253	C05135	Organic acids and derivatives	Carboxylic acids and derivatives	Carboxylic acid derivatives	1.85669e+09	2.1513e+09	1.80687e+09	2.49166e+09	2.38234e+09	2.62057e+09	5.83776e+08	2.46246e+08	6.00951e+08	4.03551e+08	6.71263e+08	4.65549e+08	2.21824e+09	4.95223e+08	4.47927	4.854e-07	9.16027
M314T404_2	314.08478	404.279000	diff	N-acetylneuraminic acid, 2,3-dehydro-2-deoxy-	[M+Na]+	0.993278000309067		C04580	Organic oxygen compounds	Organooxygen compounds	Alcohols and polyols	5.90312e+07	5.59627e+07	5.81396e+07	6.2858e+07	5.87184e+07	5.67398e+07	2.5368e+07	2.19847e+07	2.56353e+07	2.13043e+07	2.41115e+07	2.51915e+07	5.85749e+07	2.39325e+07	2.4475	8.10558e-11	1.27983
M131T369	131.11806	369.445500	diff	N-acetylputrescine	[M+H]+	0.981350373479788	HMDB0002064	C02714	Organic acids and derivatives	Carboximidic acids and derivatives	Carboximidic acids	1.04637e+09	1.01973e+09	1.11775e+09	1.02203e+09	1.05505e+09	1.04769e+09	7.90896e+08	7.20025e+08	8.93161e+08	8.15973e+08	8.01667e+08	7.88828e+08	1.05144e+09	8.01758e+08	1.31142	3.22194e-06	2.44619
M306T221	306.27909	221.104500	diff	N-acetylsphingosine	[M+H-2H2O]+	0.981974749			Lipids and lipid-like molecules	Sphingolipids	Ceramides	2.74897e+07	3.14159e+07	3.16058e+07	2.74197e+07	2.9169e+07	3.01964e+07	2.38926e+06	1.52181e+06	1.65306e+06	1.0941e+06	1.24946e+06	1.70555e+06	2.95494e+07	1.60221e+06	18.443	6.49034e-12	1.21182
M390T287	390.28503	286.640000	diff	N-arachidonoyl-.gamma.-aminobutyric acid	[M+H]+	0.961266067825026			Organic acids and derivatives	Carboxylic acids and derivatives	Amino acids, peptides, and analogues	1.02759e+08	8.64651e+07	9.69647e+07	8.96432e+07	1.04212e+08	9.33808e+07	5.11603e+07	4.26102e+07	5.23541e+07	5.70818e+07	4.45313e+07	5.45664e+07	9.55707e+07	5.0384e+07	1.89684	2.53179e-07	1.38293
M440T244	440.33707	244.090000	diff	N-arachidonoyldopamine	[M+H]+	0.895265877611214			Benzenoids	Phenols	Benzenediols	3.9117e+07	2.73149e+07	3.15597e+07	3.40215e+07	3.11412e+07	3.97656e+07	9.32757e+06	7.78816e+06	6.97446e+06	9.93144e+06	8.5479e+06	9.35433e+06	3.382e+07	8.65398e+06	3.90803	2.19781e-07	1.10409
M196T252	196.13077	252.359000	diff	N-heptanoyl-l-homoserine lactone	[M+H-H2O]+	0.997296357631117			Organic acids and derivatives	Carboxylic acids and derivatives	Amino acids, peptides, and analogues	9.8956e+07	1.00902e+08	9.48665e+07	1.06558e+08	9.61284e+07	1.07077e+08	3.11784e+07	3.07198e+07	2.77494e+07	2.7706e+07	2.86854e+07	2.83299e+07	1.00748e+08	2.90615e+07	3.46672	1.70244e-11	1.88631
M162T449	162.07616	448.842000	diff	N-methyl-l-glutamic acid	[M+H]+	0.94205423842854	HMDB0062660	C01046	Organic acids and derivatives	Carboxylic acids and derivatives	Amino acids, peptides, and analogues	1.09494e+07	1.31441e+07	1.09449e+07	1.114e+07	1.16369e+07	9.97092e+06	3.09904e+07	3.16004e+07	2.70687e+07	3.02908e+07	3.05682e+07	2.86377e+07	1.12977e+07	2.98594e+07	0.378364	5.8696e-10	1.10212
M175T566	175.14419	565.715000	diff	N-methyltryptamine	[M+H]+	0.769595153775291	HMDB0004370	C06213	Organoheterocyclic compounds	Indoles and derivatives	Tryptamines and derivatives	2.94366e+09	2.8874e+09	3.08527e+09	3.29089e+09	3.40331e+09	2.85027e+09	1.89859e+09	1.92256e+09	1.81186e+09	1.7358e+09	1.57184e+09	1.68393e+09	3.0768e+09	1.77076e+09	1.73756	2.6059e-07	7.30811
M730T230	729.59036	230.392000	diff	N-oleoyl-d-erythro-sphingosylphosphorylcholine	[M+H]+	0.999316447	HMDB0012101		Lipids and lipid-like molecules	Sphingolipids	Phosphosphingolipids	5.33327e+07	6.50923e+07	6.65332e+07	5.27586e+07	5.33939e+07	5.32074e+07	6.96034e+07	8.04693e+07	6.3302e+07	6.42935e+07	6.79277e+07	6.78266e+07	5.73863e+07	6.89037e+07	0.832848	0.0104876	1.01326
M418T274	418.31659	273.976000	diff	N-oleoyldopamine	[M+H]+	0.967727242586625			Benzenoids	Phenols	Benzenediols	5.01508e+07	6.35986e+07	6.12718e+07	4.94204e+07	6.37249e+07	4.22649e+07	1.9853e+07	2.47896e+07	2.38911e+07	2.62163e+07	2.59101e+07	2.12432e+07	5.50719e+07	2.36505e+07	2.32857	9.38011e-06	1.1769
M180T392	180.06896	392.480000	diff	N-tris(hydroxymethyl)methylglycine	[M+H]+	0.887583168			Organic acids and derivatives	Carboxylic acids and derivatives	Amino acids, peptides, and analogues	2.60172e+07	2.41356e+07	2.63395e+07	2.75093e+07	2.24357e+07	2.21386e+07	5.7741e+07	6.5661e+07	6.38825e+07	5.49969e+07	6.5425e+07	6.26525e+07	2.47627e+07	6.17265e+07	0.401167	4.66182e-09	1.55623
M164T299	164.07399	299.226500	diff	N,n-bis(2-hydroxyethyl)glycine	[M+H]+	0.795705797856983	HMDB0011727		Organic acids and derivatives	Carboxylic acids and derivatives	Amino acids, peptides, and analogues	3.29306e+07	3.36083e+07	2.80934e+07	3.88568e+07	2.28531e+07	3.09083e+07	1.65263e+08	1.43446e+08	1.33792e+08	1.21967e+08	1.4457e+08	1.33882e+08	3.12084e+07	1.40487e+08	0.222145	9.57324e-09	2.61115
M206T150	206.19031	149.977000	diff	N,n-dibutylaniline	[M+H]+	0.995389284729772			Organic nitrogen compounds	Organonitrogen compounds	Amines	6.74767e+07	5.79804e+07	5.45951e+07	8.01743e+07	5.89341e+07	5.99144e+07	2.93033e+07	2.66468e+07	3.05344e+07	2.77746e+07	3.58897e+07	3.07547e+07	6.31792e+07	3.01506e+07	2.09545	9.6577e-06	1.17946
M74T394	74.06016	393.694000	diff	N,n-dimethylformamide	[M+H]+	0.983608987908407	HMDB0001888	C03134	Organic acids and derivatives	Carboxylic acids and derivatives	Carboxylic acid derivatives	1.31173e+08	1.17891e+08	1.3458e+08	1.21756e+08	1.56708e+08	1.25768e+08	1.67137e+08	1.58946e+08	1.54215e+08	1.51071e+08	1.78171e+08	1.57998e+08	1.31313e+08	1.61256e+08	0.814312	0.00153634	1.6251
M310T226	310.31043	225.560500	diff	N,n-dimethylsphingosine	[M+H-H2O]+	0.997283015756298	HMDB0013645		Organic nitrogen compounds	Organonitrogen compounds	Amines	9.05978e+06	9.50345e+06	1.72522e+07	8.81946e+06	1.88465e+07	1.16886e+07	2.87685e+07	3.18619e+07	2.79481e+07	3.00054e+07	2.93309e+07	3.11696e+07	1.25283e+07	2.98474e+07	0.419746	3.75876e-06	1.05368
M189T544_3	189.15974	543.803000	diff	N,n,n-trimethyllysine	[M+H]+	0.99434886931131	HMDB0001325	C03793	Organic acids and derivatives	Carboxylic acids and derivatives	Amino acids, peptides, and analogues	1.93378e+10	1.94039e+10	1.76632e+10	1.80268e+10	1.70553e+10	1.83763e+10	1.6956e+10	1.66615e+10	1.6817e+10	1.65185e+10	1.64746e+10	1.66784e+10	1.83105e+10	1.66843e+10	1.09747	0.00182304	5.05193
M189T392	189.12344	392.368500	diff	N.epsilon.-acetyl-l-lysine	[M+H]+	0.991806633214402	HMDB0000206	C02727	Organic acids and derivatives	Carboxylic acids and derivatives	Amino acids, peptides, and analogues	1.30673e+08	1.17847e+08	1.29151e+08	1.30673e+08	1.18125e+08	1.19304e+08	1.38269e+08	1.59137e+08	1.39541e+08	1.3277e+08	1.41588e+08	1.35625e+08	1.24296e+08	1.41155e+08	0.88056	0.0045635	1.3667
M220T445	220.08191	444.740000	diff	N.omega.-nitro-l-arginine	[M+H]+	0.74286685			Organic acids and derivatives	Carboxylic acids and derivatives	Amino acids, peptides, and analogues	2.04104e+08	2.01018e+08	1.93238e+08	2.00299e+08	1.8536e+08	1.9496e+08	7.06382e+07	6.30737e+07	6.40809e+07	5.8872e+07	6.15826e+07	5.92929e+07	1.96497e+08	6.29234e+07	3.12279	1.88767e-12	2.56707
M310T251	310.14424	251.267000	diff	Naloxone	[M+H-H2O]+	0.974324326424303	HMDB0015314	C07252				1.31504e+07	1.09185e+07	1.10761e+07	1.40753e+07	1.08948e+07	1.39148e+07	1.03009e+09	9.65604e+08	8.496e+08	8.56618e+08	8.70358e+08	7.22114e+08	1.23383e+07	8.82398e+08	0.0139827	2.06415e-09	7.24292
M231T510_2	231.09767	510.052000	diff	Naproxen	[M+H]+	0.962055077551866	HMDB0001923	C01517	Benzenoids	Naphthalenes		3.56102e+06	2.80152e+06	2.78572e+06	5.81373e+06	3.43279e+06	2.56284e+06	2.93663e+07	2.97039e+07	2.98422e+07	3.14513e+07	2.87695e+07	2.938e+07	3.49294e+06	2.97522e+07	0.117401	1.21338e-12	1.2739
M568T566	568.33512	566.280500	diff	Nelfinavir	[M+H]+	0.72420224	HMDB0014365	C07257	Organic acids and derivatives	Carboxylic acids and derivatives	Amino acids, peptides, and analogues	4.93175e+07	4.27467e+07	5.30175e+07	3.46637e+07	6.35445e+07	4.34041e+07	6.46035e+07	6.44057e+07	5.93828e+07	8.35294e+07	5.99914e+07	5.7209e+07	4.77824e+07	6.48537e+07	0.736772	0.0128014	1.07027
M345T396	345.07933	395.671000	diff	Nevadensin	[M+H]+	0.811569225443071		C10111	Phenylpropanoids and polyketides	Flavonoids	O-methylated flavonoids	1.47028e+07	1.46741e+07	1.58528e+07	1.37654e+07	1.4818e+07	1.49166e+07	4.27579e+07	4.55996e+07	4.6588e+07	4.46806e+07	4.3889e+07	4.45189e+07	1.47883e+07	4.46723e+07	0.331039	2.88075e-13	1.39029
M267T418	267.13402	417.595000	diff	Nevirapine	[M+H]+	0.985170182773715	HMDB0014383	C07263	Organic nitrogen compounds	Organonitrogen compounds	Amines	1.0214e+08	1.03486e+08	1.05837e+08	9.28659e+07	1.01501e+08	1.02211e+08	3.8706e+07	4.16376e+07	4.41946e+07	3.77885e+07	3.55703e+07	3.8405e+07	1.0134e+08	3.93837e+07	2.57315	7.303e-11	1.72489
M203T519_4	203.14993	518.627000	diff	Ng,ng-dimethyl-l-arginine	[M+H]+	0.998208163363082	HMDB0001539	C03626	Organic acids and derivatives	Carboxylic acids and derivatives	Amino acids, peptides, and analogues	1.52984e+10	1.51089e+10	1.43274e+10	1.42235e+10	1.47082e+10	1.50664e+10	9.10395e+09	1.36611e+10	8.61787e+09	8.70602e+09	9.28615e+09	7.86605e+09	1.47888e+10	9.54019e+09	1.55016	0.000123291	12.9655
M124T409	124.03819	408.857500	diff	Nicotinate	[M+H]+	0.998418854933458	HMDB0001488	C00253	Organoheterocyclic compounds	Pyridines and derivatives	Pyridinecarboxylic acids and derivatives	9.05517e+06	7.20024e+06	7.99788e+06	8.91269e+06	6.7721e+06	6.58825e+06	3.83902e+08	3.40865e+08	3.99143e+08	3.62453e+08	3.30306e+08	3.95805e+08	7.75439e+06	3.68746e+08	0.0210291	3.29942e-11	4.68553
M425T124	425.11112	124.209000	diff	Nobiletin	[M+Na]+	0.891869914592269	HMDB0029540	C10112	Phenylpropanoids and polyketides	Flavonoids	O-methylated flavonoids	7.97652e+07	8.98441e+07	5.00504e+07	2.54662e+08	4.19117e+07	4.76329e+07	8.95348e+06	4.05694e+06	5.71933e+06	1.61192e+07	3.39208e+07	4.12478e+07	9.39778e+07	1.83363e+07	5.12524	0.0485729	1.51881
M409T102_1	409.13697	101.545000	diff	Nodakenin	[M+H]+	0.988206742719743		C09279	Phenylpropanoids and polyketides	Coumarins and derivatives	Furanocoumarins	2.75631e+08	4.37356e+08	4.08749e+08	3.18369e+08	3.99927e+08	3.67476e+08	3.12238e+07	3.42349e+07	4.49562e+07	4.41058e+07	4.66788e+07	4.24949e+07	3.67918e+08	4.06157e+07	9.05851	1.2619e-07	4.08455
M597T123	597.44891	123.166000	diff	Nonapropylene glycol monobutyl ether	[M+H]+	0.886566432			Organic oxygen compounds	Organooxygen compounds	Alcohols and polyols	2.28462e+08	2.71649e+08	1.80622e+08	1.86579e+08	1.13316e+08	2.89376e+08	1.35473e+08	1.50888e+08	1.17736e+08	8.15114e+07	1.51858e+08	1.40748e+08	2.11667e+08	1.29702e+08	1.63194	0.0171345	1.34106
M201T291_3	201.17092	290.583000	diff	Nootkatone	[M+H-H2O]+	0.926750649783419		C17914	Lipids and lipid-like molecules	Prenol lipids	Sesquiterpenoids	3.53375e+08	3.18324e+08	3.47364e+08	3.33081e+08	3.53228e+08	3.25996e+08	1.23461e+08	1.14432e+08	1.25956e+08	1.24222e+08	1.19493e+08	1.22947e+08	3.38561e+08	1.21752e+08	2.78075	1.0403e-11	3.24639
M130T365	130.04980	365.233000	diff	O-acetyl-l-serine	[M+H-H2O]+	0.990850417931923	HMDB0003011	C00979	Organic acids and derivatives	Carboxylic acids and derivatives	Amino acids, peptides, and analogues	3.51931e+08	3.60794e+08	3.45017e+08	3.32274e+08	3.47287e+08	3.21451e+08	1.98068e+08	2.1618e+08	1.96109e+08	1.63998e+08	2.06788e+08	1.84789e+08	3.43126e+08	1.94322e+08	1.76576	2.11233e-08	2.5027
M171T340	171.07649	340.266000	diff	O-phenylphenol	[M+H]+	0.993741628070511	HMDB0032582	C02499	Benzenoids	Benzene and substituted derivatives	Biphenyls and derivatives	2.77375e+08	2.57179e+08	2.35977e+08	2.95739e+08	2.3387e+08	2.68152e+08	1.26084e+08	1.2049e+08	1.05934e+08	1.01514e+08	1.08453e+08	1.1114e+08	2.61382e+08	1.12269e+08	2.32817	6.12155e-08	2.61193
M120T71	120.06534	70.837000	diff	O-t-butyl-l-serine, methyl ester	[M+H-C4H8]+	0.944712414749619			Organic acids and derivatives	Carboxylic acids and derivatives	Amino acids, peptides, and analogues	2.50772e+07	2.71623e+07	2.56412e+07	2.58888e+07	2.74866e+07	2.95378e+07	3.95933e+07	4.11853e+07	3.8134e+07	3.79333e+07	4.28195e+07	4.13692e+07	2.6799e+07	4.01724e+07	0.667099	1.46848e-07	1.00276
M607T107	607.25531	106.647000	diff	Ouabain	[M+Na]+	0.970867619808917	HMDB0015224	C01443	Lipids and lipid-like molecules	Steroids and steroid derivatives	Steroid lactones	114457	664628	614601	2.86806e+06	426594	339934	3.41483e+07	3.53371e+07	3.05306e+07	2.73772e+07	2.46178e+07	2.23036e+07	838045	2.90524e+07	0.028846	1.34861e-07	1.29404
M294T281	294.09489	280.684000	diff	Oxaprozin	[M+H]+	0.993993286301976	HMDB0015126	C07356	Organoheterocyclic compounds	Azoles	Oxazoles	2.55885e+07	2.87545e+07	2.97223e+07	2.80845e+07	3.11802e+07	2.23853e+07	5.88096e+06	5.83845e+06	7.21878e+06	6.58917e+06	7.07808e+06	6.87483e+06	2.76192e+07	6.58005e+06	4.19742	1.88385e-08	1.02504
M298T341	298.13751	340.778000	diff	Oxycodone	[M+H-H2O]+	0.981123053882235	HMDB0014640	C08018				3.56209e+07	4.01649e+07	2.91792e+07	3.71838e+07	3.53669e+07	3.44524e+07	4.58696e+07	5.47157e+07	4.67404e+07	4.4501e+07	5.11696e+07	4.7117e+07	3.5328e+07	4.83522e+07	0.730639	0.000123681	1.01149
M529T402_2	529.37107	401.681000	diff	Oxymatrine	[2M+H]+	0.990461679493011		C10749	Alkaloids and derivatives	Lupin alkaloids	Matrine alkaloids	1.23705e+08	1.29427e+08	1.31762e+08	1.37164e+08	1.31206e+08	1.28284e+08	2.34753e+07	2.20667e+07	2.46538e+07	2.39518e+07	2.27212e+07	2.22452e+07	1.30258e+08	2.31857e+07	5.61804	6.00761e-14	2.34694
M280T136	280.26345	135.528000	diff	Palmitoleoyl ethanolamide	[M+H-H2O]+	0.990426755	HMDB0013648		Organic nitrogen compounds	Organonitrogen compounds	Amines	6.71883e+07	6.32292e+07	6.81996e+07	6.14824e+07	5.44619e+07	5.60745e+07	1.57936e+07	1.33705e+07	1.27618e+07	1.16844e+07	1.4554e+07	1.47533e+07	6.17726e+07	1.38196e+07	4.46993	1.99711e-09	1.55434
M704T231	703.57436	231.378000	diff	Palmitoyl sphingomyelin	[M+H]+	0.99885418	HMDB0061712		Lipids and lipid-like molecules	Sphingolipids	Phosphosphingolipids	2.17018e+08	2.55326e+08	2.03303e+08	2.03433e+08	2.15398e+08	2.06175e+08	2.6168e+08	2.97313e+08	2.24887e+08	2.35245e+08	2.6661e+08	2.66801e+08	2.16776e+08	2.58756e+08	0.83776	0.0100907	1.98631
M593T459	593.21705	458.862500	diff	Pantethine	[M+K]+	0.957526414548166	HMDB0003828	C12661	Organic acids and derivatives	Carboxylic acids and derivatives	Amino acids, peptides, and analogues	7.06212e+07	6.52331e+07	6.17058e+07	7.15846e+07	6.8481e+07	6.06895e+07	1.31335e+07	1.32584e+07	1.49947e+07	1.33496e+07	1.27687e+07	1.29791e+07	6.63859e+07	1.3414e+07	4.949	8.15993e-11	1.64427
M160T378	160.10817	377.743000	diff	Pargyline	[M+H]+	0.985666529569094	HMDB0015563	C07414	Benzenoids	Benzene and substituted derivatives	Phenylmethylamines	1.51562e+08	1.457e+08	1.32392e+08	1.44221e+08	1.42146e+08	1.42259e+08	9.52967e+07	9.70734e+07	1.0672e+08	1.08556e+08	1.06095e+08	1.09975e+08	1.43047e+08	1.03953e+08	1.37607	7.34672e-07	1.05539
M239T74	239.14889	73.948900	diff	Pentaethylene glycol	[M+H]+	0.975982396			Organic oxygen compounds	Organooxygen compounds	Ethers	7.36544e+07	1.2588e+08	1.32026e+08	1.38667e+08	1.26374e+08	1.20087e+08	1.55061e+08	1.70199e+08	1.61632e+08	2.28893e+08	1.63125e+08	1.46213e+08	1.19448e+08	1.70854e+08	0.699123	0.00742591	1.85895
M369T561_2	369.24964	561.038000	diff	Perindopril	[M+H]+	0.994305643976955	HMDB0014928	C07706	Organic acids and derivatives	Carboxylic acids and derivatives	Amino acids, peptides, and analogues	3.64326e+09	3.79048e+09	3.69256e+09	3.68857e+09	3.72849e+09	3.70106e+09	2.98049e+09	2.93023e+09	3.01735e+09	3.00546e+09	2.9276e+09	2.9566e+09	3.70741e+09	2.96962e+09	1.24844	5.29975e-11	3.95104
M265T232	265.15466	231.898000	diff	Phe-val	[M+H]+	0.999143364991099			Organic acids and derivatives	Carboxylic acids and derivatives	Amino acids, peptides, and analogues	4.45677e+07	5.80681e+07	5.40268e+07	4.72891e+07	5.39263e+07	4.66511e+07	7.83532e+07	8.83429e+07	9.93207e+07	8.49995e+07	9.54213e+07	7.93965e+07	5.07548e+07	8.7639e+07	0.579135	3.9983e-06	1.59774
M95T422	95.06030	422.161000	diff	Phenol	[M+H]+	0.999830564688233	HMDB0000228	C00146	Benzenoids	Phenols	1-hydroxy-4-unsubstituted benzenoids	2.61533e+08	3.6604e+08	2.35138e+08	3.44043e+08	3.44949e+08	2.55888e+08	1.76987e+08	1.34388e+08	1.37641e+08	1.89486e+08	1.45868e+08	1.4197e+08	3.01265e+08	1.5439e+08	1.95133	0.00015115	2.37534
M265T181	265.14098	180.888000	diff	Phenylacetyl-l-glutamine	[M+H]+	0.979619749370747	HMDB0006344	C04148	Organic acids and derivatives	Carboxylic acids and derivatives	Amino acids, peptides, and analogues	1.15778e+07	1.21721e+06	2.08788e+07	8.58988e+06	171342	5.98969e+06	2.15e+08	1.33772e+08	4.16842e+07	2.1963e+07	2.32215e+07	2.52409e+08	8.07078e+06	1.14675e+08	0.0703796	0.0283197	2.107
M593T56_2	593.27576	55.617300	diff	Pheophorbide a	[M+H]+	0.993948758942626		C18021	Organoheterocyclic compounds	Tetrapyrroles and derivatives	Chlorins	1.35684e+07	1.24458e+07	2.96436e+06	1.66119e+07	5.70216e+06	1.99986e+07	2.81549e+09	2.68154e+09	1.45755e+09	8.62906e+08	7.69876e+08	2.6593e+09	1.18819e+07	1.87444e+09	0.00633887	0.000754765	9.7916
M184T186	184.06370	186.356000	diff	Phosphocholine	[M+H]+	0.918229319364059	HMDB0001565	C00588	Organic nitrogen compounds	Organonitrogen compounds	Quaternary ammonium salts	3.59468e+09	2.55298e+09	3.53103e+09	3.28948e+09	3.14327e+09	3.04128e+09	3.04421e+09	1.22903e+09	1.20231e+09	1.00989e+09	1.13145e+09	3.56491e+09	3.19212e+09	1.86363e+09	1.71285	0.0212569	5.55215
M318T80	318.30013	79.935000	diff	Phytosphingosine	[M+H]+	0.984191019898431	HMDB0004610	C12144	Organic nitrogen compounds	Organonitrogen compounds	Amines	8.27178e+08	8.21361e+08	7.9791e+08	8.24024e+08	8.03943e+08	7.97971e+08	4.26583e+08	4.30216e+08	4.20866e+08	4.21025e+08	4.33546e+08	4.28572e+08	8.12064e+08	4.26801e+08	1.90268	1.78978e-14	4.13888
M245T387	245.04865	387.085000	diff	Pidotimod	[M+H]+	0.797233667			Organic acids and derivatives	Carboxylic acids and derivatives	Amino acids, peptides, and analogues	5.99794e+07	3.89038e+07	6.30383e+07	6.79388e+07	3.93653e+07	6.14492e+07	9.99339e+06	8.87267e+06	1.04468e+07	8.05294e+06	7.99334e+06	9.62833e+06	5.51125e+07	9.16458e+06	6.01364	4.77059e-06	1.49029
M209T529	209.13903	529.270000	diff	Pilocarpine	[M+H]+	0.701404305	HMDB0015217	C07474				5.4543e+07	5.28201e+07	5.13313e+07	4.8569e+07	4.86255e+07	4.92898e+07	2.07288e+07	1.99685e+07	1.99024e+07	2.12103e+07	2.0815e+07	1.82851e+07	5.08631e+07	2.01517e+07	2.52401	7.54143e-11	1.21184
M231T417	231.16993	416.742000	diff	Pindolol	[M+H-H2O]+	0.996493777833005	HMDB0015095	C07445	Organoheterocyclic compounds	Indoles and derivatives	Indoles	9.95985e+08	9.48691e+08	9.70293e+08	9.29186e+08	9.83901e+08	1.03992e+09	4.20477e+08	4.04175e+08	4.18881e+08	4.14169e+08	3.93401e+08	3.94257e+08	9.77996e+08	4.0756e+08	2.39964	1.00325e-11	5.19368
M318T339	318.11617	338.878000	diff	Piperlongumine	[M+H]+	0.998346081831463	HMDB0030341	C10166				3.04721e+07	2.88775e+07	3.04207e+07	3.3964e+07	3.25472e+07	2.77724e+07	5.07596e+07	5.16669e+07	5.31364e+07	4.94587e+07	4.721e+07	5.28705e+07	3.06757e+07	5.08504e+07	0.603254	2.65617e-08	1.20293
M299T230_2	299.30563	229.824500	diff	Pristanic acid	[M+H]+	0.77569457	HMDB0000795		Lipids and lipid-like molecules	Prenol lipids	Diterpenoids	3.32323e+08	3.15661e+08	3.43309e+08	3.01158e+08	3.59914e+08	3.05439e+08	1.94775e+08	2.11641e+08	2.08815e+08	2.07369e+08	2.22215e+08	2.06081e+08	3.26301e+08	2.08483e+08	1.56512	3.63425e-07	2.09789
M187T382	187.10775	382.320000	diff	Pro-Ala	[M+H]+	0.994647700718859			Organic acids and derivatives	Carboxylic acids and derivatives	Amino acids, peptides, and analogues	3.04239e+08	2.97332e+08	2.59073e+08	2.66233e+08	2.96299e+08	2.96885e+08	4.72982e+08	4.01319e+08	4.17721e+08	3.96944e+08	4.3276e+08	4.5487e+08	2.86677e+08	4.29432e+08	0.667572	1.87236e-06	3.25531
M244T409	244.12923	408.961000	diff	Pro-gln	[M+H]+	0.989986935465568			Organic acids and derivatives	Carboxylic acids and derivatives	Amino acids, peptides, and analogues	1.95175e+08	1.69866e+08	1.81856e+08	1.92138e+08	1.75621e+08	1.84073e+08	2.30531e+08	2.23768e+08	2.44061e+08	2.2951e+08	2.103e+08	2.35279e+08	1.83121e+08	2.28908e+08	0.799977	1.97548e-05	2.01071
M245T457_2	245.11320	457.093000	diff	Pro-Glu	[M+H]+	0.989513916002531			Organic acids and derivatives	Carboxylic acids and derivatives	Amino acids, peptides, and analogues	1.90618e+08	1.94645e+08	1.83567e+08	1.90359e+08	1.92802e+08	1.86267e+08	3.04595e+08	2.95403e+08	3.09736e+08	2.80463e+08	2.94883e+08	2.80977e+08	1.8971e+08	2.94343e+08	0.64452	1.88388e-09	2.79077
M229T445	229.11843	445.176000	diff	Pro-hyp	[M+H]+	0.856429466	HMDB0006695		Organic acids and derivatives	Carboxylic acids and derivatives	Amino acids, peptides, and analogues	2.9034e+07	3.13998e+07	3.73127e+07	4.34984e+07	1.77784e+07	2.9705e+07	1.78844e+09	1.80689e+09	1.75397e+09	1.77846e+09	1.7541e+09	1.76028e+09	3.14547e+07	1.77369e+09	0.0177341	5.32457e-19	10.3168
M263T282	263.13905	281.865000	diff	Pro-phe	[M+H]+	0.997834517			Organic acids and derivatives	Carboxylic acids and derivatives	Amino acids, peptides, and analogues	2.57799e+08	2.69353e+08	2.88255e+08	2.69511e+08	3.13056e+08	2.40918e+08	1.57334e+08	1.39017e+08	1.70163e+08	1.77598e+08	1.43244e+08	1.57961e+08	2.73148e+08	1.57553e+08	1.7337	2.03708e-06	2.15078
M217T376	217.11857	375.591500	diff	Pro-thr	[M+H]+	0.999900880327563			Organic acids and derivatives	Carboxylic acids and derivatives	Amino acids, peptides, and analogues	2.44673e+08	2.18767e+08	2.20395e+08	2.39406e+08	2.04896e+08	2.22591e+08	3.36415e+08	3.21238e+08	3.34618e+08	3.05098e+08	3.11813e+08	3.46277e+08	2.25121e+08	3.2591e+08	0.690747	4.48778e-07	2.77511
M215T336	215.13900	336.452000	diff	Pro-val	[M+H]+	0.998876314169127			Organic acids and derivatives	Carboxylic acids and derivatives	Amino acids, peptides, and analogues	1.27431e+08	1.38152e+08	1.2665e+08	1.4267e+08	1.39299e+08	1.28941e+08	2.03735e+08	1.82063e+08	1.96801e+08	1.81305e+08	1.65387e+08	2.03203e+08	1.33857e+08	1.88749e+08	0.709181	1.08868e-05	2.05133
M354T345	354.23888	344.503000	diff	Proadifen	[M+H]+	0.931042354			Benzenoids	Benzene and substituted derivatives	Diphenylmethanes	9.60897e+07	1.02958e+08	9.33374e+07	9.80711e+07	9.99158e+07	9.95137e+07	4.61153e+07	3.34164e+07	3.24267e+07	4.69647e+07	4.7769e+07	3.39202e+07	9.83144e+07	4.0102e+07	2.4516	8.75687e-09	1.64537
M260T448	260.17184	448.456000	diff	Propranolol	[M+H]+	0.979768512802444	HMDB0001849	C07407				2.72235e+08	2.81419e+08	2.60247e+08	2.63149e+08	2.67128e+08	2.62878e+08	4.66118e+08	4.6425e+08	4.49427e+08	4.58296e+08	4.64083e+08	4.37913e+08	2.67843e+08	4.56681e+08	0.586498	1.09571e-11	3.68271
M353T210_2	353.22986	209.844500	diff	Prostaglandin i2	[M+H]+	0.985972202112519	HMDB0001335	C01312	Lipids and lipid-like molecules	Fatty Acyls	Eicosanoids	2.73135e+07	2.66808e+07	1.54039e+07	2.84049e+07	2.00488e+07	3.12368e+07	9.13838e+07	1.29655e+08	1.09093e+08	1.27942e+08	1.59399e+08	7.84949e+07	2.48481e+07	1.15995e+08	0.214218	2.09749e-05	2.30816
M252T423	252.14422	422.805000	diff	Prosulfocarb	[M+H]+	0.889814302676193		C18760				1.48187e+07	1.41723e+07	1.46146e+07	1.35697e+07	1.44207e+07	1.50196e+07	2.85754e+07	3.24289e+07	3.11666e+07	3.03577e+07	2.91464e+07	2.87141e+07	1.44359e+07	3.00649e+07	0.48016	4.16504e-10	1.02833
M563T223	563.26517	222.599000	diff	Protoporphyrin ix	[M+H]+	0.998713600149289	HMDB0000241	C02191	Organoheterocyclic compounds	Tetrapyrroles and derivatives	Porphyrins	2.44012e+07	2.38742e+07	2.59695e+07	2.54621e+07	2.91171e+07	2.69079e+07	1.5132e+08	1.72871e+08	1.70067e+08	1.80699e+08	1.55756e+08	1.47493e+08	2.59553e+07	1.63034e+08	0.159201	2.47789e-10	2.91372
M337T388	337.11074	387.708000	diff	Psoralidin	[M+H]+	0.988807548863857	HMDB0034050	C10523	Phenylpropanoids and polyketides	Isoflavonoids	Coumestans	2.14139e+08	2.16041e+08	2.22287e+08	2.06709e+08	2.10736e+08	2.0521e+08	4.6842e+07	4.6504e+07	4.49076e+07	4.17952e+07	4.65132e+07	4.31803e+07	2.1252e+08	4.49571e+07	4.72719	3.11491e-14	2.925
M257T210_1	257.11316	210.393000	diff	Pterostilbene	[M+H]+	0.975205832929333	HMDB0130987	C10287	Phenylpropanoids and polyketides	Stilbenes		1.76673e+08	2.24486e+08	1.99149e+08	1.93528e+08	2.16287e+08	2.08863e+08	1.3269e+08	1.55605e+08	1.39162e+08	1.55892e+08	1.54169e+08	1.20934e+08	2.03164e+08	1.43075e+08	1.41998	6.50413e-05	1.30581
M425T86	425.11081	86.081650	diff	Pteryxin	[M+K]+	0.792444423865848		C09307	Phenylpropanoids and polyketides	Coumarins and derivatives	Pyranocoumarins	4.59247e+07	6.42711e+07	9.46687e+07	5.69784e+07	5.92756e+07	6.706e+07	7.64231e+06	1.80629e+07	1.00893e+07	1.13184e+07	1.04937e+07	6.60668e+06	6.46964e+07	1.07022e+07	6.04515	1.42044e-05	1.60981
M417T230	417.11555	230.075000	diff	Puerarin	[M+H]+	0.964240356266376	HMDB0240265	C10524	Phenylpropanoids and polyketides	Isoflavonoids	Isoflavonoid C-glycosides	1.50906e+07	8.31254e+06	7.114e+06	8.31254e+06	8.31254e+06	1.36544e+07	3.5022e+07	4.26196e+07	5.82956e+07	4.08257e+07	4.2203e+07	3.28076e+07	1.01328e+07	4.19623e+07	0.241474	9.90668e-06	1.38278
M211T365_2	211.10533	365.286000	diff	Pyocyanin	[M+H]+	0.748436798057169		C01748	Organoheterocyclic compounds	Diazanaphthalenes	Benzodiazines	5.76274e+07	5.50364e+07	5.95006e+07	6.00875e+07	5.50172e+07	5.36318e+07	2.7143e+07	2.89025e+07	2.81312e+07	2.18471e+07	2.51222e+07	2.58412e+07	5.68168e+07	2.61645e+07	2.17152	1.70923e-09	1.1857
M168T115	168.06529	114.830000	diff	Pyridoxal	[M+H]+	0.996002084775774	HMDB0001545	C00250	Organoheterocyclic compounds	Pyridines and derivatives	Pyridine carboxaldehydes	7.74454e+07	5.1858e+07	6.74238e+07	2.75826e+07	4.16023e+07	2.88079e+07	1.97076e+08	1.94665e+08	1.86269e+08	8.89934e+07	1.97748e+08	1.88271e+08	4.912e+07	1.75504e+08	0.27988	6.47028e-05	2.74735
M169T337	169.09746	337.364000	diff	Pyridoxamine	[M+H]+	0.997948122	HMDB0001431	C00534	Organoheterocyclic compounds	Pyridines and derivatives	Pyridoxamines	1.23037e+08	1.30956e+08	7.46739e+07	1.28344e+08	1.25133e+08	1.23862e+08	5.21993e+07	8.91666e+07	3.9723e+07	4.95058e+07	9.32617e+07	9.44785e+07	1.17668e+08	6.97225e+07	1.68766	0.00512873	1.2297
M170T137	170.08117	136.880000	diff	Pyridoxine	[M+H]+	0.994075499877801	HMDB0000239	C00314	Organoheterocyclic compounds	Pyridines and derivatives	Pyridoxines	4.5953e+07	4.1925e+07	6.00362e+07	4.77616e+07	3.01955e+07	5.5725e+07	4.003e+08	4.74626e+08	3.47632e+08	3.89268e+08	4.77393e+08	2.78794e+08	4.69327e+07	3.94669e+08	0.118917	6.10819e-07	4.56448
M378T457	378.21383	456.954000	diff	Pyrimidifen	[M+H]+	0.935214435693425		C18603	Benzenoids	Phenols	Tyrosols and derivatives	7.72971e+07	7.58991e+07	7.43576e+07	7.41819e+07	7.39966e+07	6.79283e+07	2.31434e+07	2.27549e+07	2.43325e+07	2.42496e+07	2.3116e+07	1.64749e+07	7.39434e+07	2.23452e+07	3.30914	5.52604e-11	1.60132
M160T46	160.07567	46.018000	diff	Quinidine	[M+H-C10H15ON]+	0.993329042238009	HMDB0015044	C06527				1.44594e+07	2.66217e+07	1.74387e+07	2.41207e+07	9.32486e+06	2.2399e+07	4.82194e+08	4.66104e+08	3.95877e+08	1.57076e+09	4.62506e+08	4.25753e+08	1.90607e+07	6.33867e+08	0.0300706	0.00838582	5.24138
M130T24	130.06493	23.985000	diff	Quinoline	[M+H]+	0.996674828918941	HMDB0033731	C06413				439013	792700	861939	687474	731848	134958	4.52637e+07	4.74413e+07	4.30575e+07	4.09618e+07	4.63572e+07	4.39479e+07	607989	4.45049e+07	0.0136612	6.37196e-13	1.63663
M144T233	144.04439	232.955500	diff	Quinoline-2,4-diol	[M+H-H2O]+	0.941059910536461		C16716	Organoheterocyclic compounds	Quinolines and derivatives	Quinolones and derivatives	3.34867e+07	4.78787e+07	4.02296e+07	2.19392e+07	4.14902e+07	2.77906e+07	1.34532e+07	2.91398e+06	2.1319e+07	2.75313e+06	2.17627e+06	2.05022e+07	3.54692e+07	1.05196e+07	3.37171	0.000937667	1.00144
M162T158	162.05507	157.978000	diff	Quinoline-2,8-diol	[M+H]+	0.999060176149613			Organoheterocyclic compounds	Quinolines and derivatives	Quinolones and derivatives	2.7758e+08	2.30379e+08	2.31805e+08	2.8448e+08	2.4886e+08	4.02817e+08	1.58169e+08	1.47665e+08	1.65497e+08	1.66812e+08	1.59827e+08	1.61414e+08	2.7932e+08	1.59898e+08	1.74687	0.00113696	1.98137
M325T260_1	325.13947	259.562000	diff	Quinoxalinedione + 2methyl + c5h11o4	[M+H]+	0.894394978			Organoheterocyclic compounds	Diazanaphthalenes	Benzodiazines	1.6082e+08	2.19098e+08	1.40881e+08	1.67612e+08	1.80445e+08	1.77153e+08	9.02966e+07	9.57924e+07	7.06994e+07	7.86181e+07	9.19785e+07	8.90669e+07	1.74335e+08	8.60753e+07	2.02538	1.47379e-05	1.90745
M342T258	342.11637	257.592000	diff	Rabeprazole	[M+H-H2O]+	0.915668095956346	HMDB0005026	C07864	Organoheterocyclic compounds	Benzimidazoles	Sulfinylbenzimidazoles	4.88749e+06	3.63795e+06	3.52896e+06	4.76381e+06	4.07238e+06	4.30626e+06	4.94221e+07	4.83546e+07	3.91147e+07	3.92997e+07	4.38805e+07	4.03754e+07	4.19948e+06	4.34078e+07	0.0967447	1.48612e-09	1.55054
M609T160	609.27104	160.034000	diff	Reserpine	[M+H]+	0.937694296530792	HMDB0014351	C06539				73660.6	5.14072e+06	5.27547e+06	111176	5.13885e+06	1.06902e+07	5.49191e+07	4.73613e+07	5.24191e+07	5.53194e+07	5.45717e+07	5.77925e+07	4.40501e+06	5.37305e+07	0.0819834	6.27222e-10	1.73894
M385T398	385.25598	398.456000	diff	Resibufogenin	[M+H]+	0.936992316717738		C17058	Lipids and lipid-like molecules	Steroids and steroid derivatives	Steroid lactones	8.28666e+07	1.70218e+08	1.7202e+08	1.79818e+08	1.81847e+08	1.70883e+08	6.51138e+07	4.17417e+07	4.52999e+07	6.12728e+07	4.30484e+07	6.14929e+07	1.59609e+08	5.29949e+07	3.01177	5.85675e-05	2.17782
M220T257_2	220.13319	256.659000	diff	Ritalinic acid	[M+H]+	0.971881012094097	HMDB0042008		Organic nitrogen compounds	Organonitrogen compounds	Amines	9.09934e+06	9.96825e+06	9.08417e+06	1.02563e+07	1.04043e+07	9.75972e+06	1.74514e+08	1.7796e+08	1.49509e+08	1.54067e+08	1.75004e+08	1.73762e+08	9.76201e+06	1.67469e+08	0.0582913	2.57306e-11	3.11134
M361T445	361.18320	445.253000	diff	Ritonavir	[M+2H]2+	0.979115527542826	HMDB0014646	C07240	Organic acids and derivatives	Carboxylic acids and derivatives	Amino acids, peptides, and analogues	3.25425e+08	3.07414e+08	2.83337e+08	3.14873e+08	2.8176e+08	3.16894e+08	2.2885e+08	2.20916e+08	2.26423e+08	2.1295e+08	2.15731e+08	2.1128e+08	3.0495e+08	2.19359e+08	1.39019	8.80491e-07	1.58649
M272T211	272.11042	210.548000	diff	Roseoflavin	[M+H-C5H10O4]+	0.943490669884401		C21647	Organoheterocyclic compounds	Pteridines and derivatives	Alloxazines and isoalloxazines	9.52992e+07	1.34666e+08	1.21572e+08	1.07175e+08	1.26612e+08	1.13371e+08	5.25446e+07	6.16164e+07	5.8788e+07	6.15224e+07	6.89076e+07	4.49356e+07	1.16449e+08	5.80524e+07	2.00593	5.57074e-06	1.56808
M150T416	150.07613	415.607500	diff	S(-)-cathinone	[M+H]+	0.818696323841076		C08301	Organic oxygen compounds	Organooxygen compounds	Carbonyl compounds	9.53382e+07	9.37057e+07	9.05668e+07	9.30716e+07	9.23946e+07	9.2778e+07	2.96638e+07	2.8153e+07	2.96933e+07	3.21683e+07	2.77192e+07	2.57125e+07	9.29758e+07	2.88517e+07	3.22254	5.35427e-14	1.78469
M773T434	773.47741	433.996000	diff	Salinomycin	[M+Na]+	0.902416452		C15690	Lipids and lipid-like molecules	Prenol lipids	Terpene glycosides	6.29882e+07	6.06853e+07	6.39622e+07	6.4168e+07	6.19189e+07	6.33156e+07	1.19732e+07	1.11649e+07	1.24753e+07	1.28835e+07	1.14805e+07	1.12192e+07	6.28397e+07	1.18661e+07	5.29573	1.52335e-15	1.61766
M416T264	416.30079	263.907500	diff	Salmeterol	[M+H]+	0.981416862111903	HMDB0015073	C07241	Benzenoids	Benzene and substituted derivatives	Benzyl alcohols	7.36261e+07	8.21642e+07	6.71957e+07	7.61576e+07	6.99255e+07	8.10184e+07	3.65773e+07	3.93983e+07	3.18855e+07	3.59546e+07	3.61923e+07	3.87674e+07	7.50146e+07	3.64626e+07	2.0573	4.90518e-08	1.30378
M279T556	279.16840	555.754000	diff	Santacruzamate a	[M+H]+	0.921570957653203			Organic acids and derivatives	Carboxylic acids and derivatives	Amino acids, peptides, and analogues	5.03907e+07	5.08279e+07	5.05335e+07	4.83312e+07	5.15939e+07	4.95847e+07	7.79591e+07	8.00559e+07	8.43229e+07	7.85811e+07	8.59231e+07	7.92935e+07	5.02103e+07	8.10226e+07	0.619708	9.69011e-10	1.49988
M345T77	345.09696	76.543650	diff	Santin	[M+H]+	0.944183186442792		C10180	Phenylpropanoids and polyketides	Flavonoids	O-methylated flavonoids	2.43735e+07	4.00716e+07	4.58215e+07	2.60053e+07	4.98546e+07	4.64495e+07	3.60571e+06	3.82868e+06	4.08257e+06	4.29581e+06	3.39966e+06	1.56105e+06	3.87627e+07	3.46225e+06	11.1958	1.40589e-05	1.31854
M439T386_2	439.19560	386.457000	diff	Schizandrin a	[M+Na]+	0.991645641651482		C16951	Phenylpropanoids and polyketides	Tannins	Hydrolyzable tannins	6.79794e+07	6.77611e+07	7.75253e+07	7.32637e+07	6.97012e+07	7.14727e+07	1.32257e+07	1.34041e+07	1.36129e+07	1.31865e+07	1.39376e+07	1.35919e+07	7.12839e+07	1.34931e+07	5.28298	3.73141e-12	1.71922
M169T44	169.06075	44.249400	diff	Secobarbital	[M+H-C5H10]+	0.827803540857259	HMDB0014562		Organoheterocyclic compounds	Diazines	Pyrimidines and pyrimidine derivatives	3.23279e+07	3.55101e+07	3.16662e+07	3.55532e+07	3.00259e+07	3.33822e+07	7.9583e+06	6.41831e+06	8.17998e+06	7.15327e+06	3.63347e+06	7.11277e+06	3.30776e+07	6.74268e+06	4.9057	4.38543e-10	1.15696
M273T453	273.14465	453.172500	diff	Sempervirine	[M+H]+	0.997612546887781		C09240	Organoheterocyclic compounds	Indoles and derivatives	Pyridoindoles	1.66971e+08	1.60648e+08	1.55028e+08	1.58252e+08	1.56213e+08	1.5322e+08	9.84545e+07	1.05586e+08	1.07056e+08	9.97906e+07	1.03602e+08	9.74545e+07	1.58389e+08	1.01991e+08	1.55297	9.18925e-10	1.47588
M177T98	177.08716	98.007750	diff	Ser-Ala	[M+H]+	0.99307104708478			Organic acids and derivatives	Carboxylic acids and derivatives	Amino acids, peptides, and analogues	6.00909e+07	6.40568e+07	6.59672e+07	4.73498e+07	6.33392e+07	5.04617e+07	8.85175e+06	9.80828e+06	1.45221e+07	1.36831e+07	1.29428e+07	1.12738e+07	5.85443e+07	1.1847e+07	4.94171	6.11354e-08	1.52954
M182T278	182.11489	277.850000	diff	Ser-Glu-Lys	[M+2H]2+	0.998735793713335			Organic acids and derivatives	Carboxylic acids and derivatives	Amino acids, peptides, and analogues	3.24448e+08	3.34139e+08	3.32091e+08	3.82874e+08	3.31841e+08	3.38716e+08	2.05551e+08	2.04927e+08	2.01295e+08	1.87444e+08	1.92524e+08	1.86436e+08	3.40685e+08	1.96363e+08	1.73498	2.62882e-08	2.43713
M347T422	347.22910	422.293000	diff	Ser-Leu-Lys	[M+H]+	0.81519887443741			Organic acids and derivatives	Carboxylic acids and derivatives	Amino acids, peptides, and analogues	4.11162e+07	3.88019e+07	1.05309e+08	3.86066e+07	3.88858e+07	3.75839e+07	1.30838e+08	1.29313e+08	1.31124e+08	4.73599e+07	4.46985e+07	1.26385e+08	5.00506e+07	1.0162e+08	0.492528	0.0324778	1.54384
M184T139	184.10798	138.937000	diff	Simazine hydroxy	[M+H]+	0.877174862457458			Organoheterocyclic compounds	Triazines	Aminotriazines	6.42835e+07	6.66533e+07	7.11137e+07	6.56219e+07	5.55815e+07	6.46594e+07	1.76654e+07	1.70712e+07	2.26689e+07	1.95253e+07	2.63015e+07	2.04015e+07	6.46522e+07	2.06056e+07	3.1376	7.50974e-09	1.46011
M238T433	238.04514	433.326000	diff	Sn-glycerol-3-phosphoethanolamine	[M+Na]+	0.998844377		C01233	Lipids and lipid-like molecules	Glycerophospholipids	Glycerophosphoethanolamines	2.56191e+08	2.51881e+08	2.47202e+08	2.41763e+08	2.54261e+08	2.4237e+08	8.94774e+07	8.77742e+07	9.48118e+07	9.28967e+07	8.63924e+07	9.18393e+07	2.48945e+08	9.0532e+07	2.7498	7.77292e-14	2.77811
M396T229	396.31081	228.765500	diff	Solasodine	[M+H-H2O]+	0.801741947857812	HMDB0035282	C10822	Lipids and lipid-like molecules	Steroids and steroid derivatives	Steroidal alkaloids	6.70364e+07	7.11751e+07	7.54595e+07	6.61399e+07	7.76477e+07	7.01533e+07	2.23675e+07	2.36187e+07	2.51791e+07	2.50265e+07	2.55071e+07	2.23661e+07	7.12687e+07	2.40108e+07	2.96819	3.23709e-10	1.51915
M333T472_2	333.14071	471.706000	diff	Spectinomycin	[M+H]+	0.713417389380447	HMDB0015055	C02078				1.54318e+08	1.53829e+08	1.51965e+08	1.45077e+08	1.47602e+08	1.50302e+08	9.4666e+07	9.10595e+07	1.034e+08	9.0561e+07	9.18147e+07	8.81447e+07	1.50515e+08	9.32743e+07	1.61369	1.01327e-09	1.51227
M428T31	428.38865	31.105500	diff	Stearoylcarnitine	[M+H]+	0.998905337173853	HMDB0000848		Lipids and lipid-like molecules	Fatty Acyls	Fatty acid esters	2.74952e+07	2.80445e+07	2.47573e+07	2.94213e+07	2.54215e+07	2.55508e+07	8.83824e+07	8.44395e+07	8.22879e+07	8.19214e+07	8.61184e+07	7.8749e+07	2.67818e+07	8.36498e+07	0.320165	6.34848e-12	1.91415
M279T351	279.11062	350.887000	diff	Sulfamethazine	[M+H]+	0.999441038904891	HMDB0015522	C19530	Benzenoids	Benzene and substituted derivatives	Benzenesulfonamides	1.991e+08	2.59995e+08	2.15131e+08	2.04693e+08	2.8659e+08	2.16399e+08	1.3818e+08	1.5491e+08	1.31609e+08	1.61645e+08	1.84572e+08	1.31472e+08	2.30318e+08	1.50398e+08	1.53139	0.000711562	1.50945
M448T430	448.19395	430.029500	diff	Sulprostone	[M+H-H2O]+	0.88877851171222			Lipids and lipid-like molecules	Fatty Acyls	Eicosanoids	1.01542e+06	1.12e+06	1.3581e+06	1.59655e+06	1.27234e+06	1.03274e+06	8.65998e+07	8.56916e+07	8.71591e+07	8.59713e+07	8.72801e+07	8.36148e+07	1.23253e+06	8.60528e+07	0.0143229	3.76664e-18	2.27561
M305T458	305.17093	458.421000	diff	Tabersonine	[M+H-CH4O]+	0.921528711314144		C09244				3.3844e+06	2.86291e+06	3.13003e+06	3.32761e+06	3.46338e+06	3.38902e+06	3.94462e+07	3.66078e+07	3.82207e+07	3.86182e+07	3.63296e+07	3.57313e+07	3.25956e+06	3.74923e+07	0.0869394	7.6243e-14	1.45182
M308T343	308.15838	343.482500	diff	Tebuconazole	[M+H]+	0.968132795765337		C18489	Benzenoids	Benzene and substituted derivatives	Phenylbutylamines	1.59213e+07	1.65081e+07	1.71874e+07	1.47518e+07	2.16111e+07	1.45307e+07	3.32368e+07	3.89838e+07	3.25671e+07	3.39726e+07	3.74974e+07	3.4327e+07	1.67517e+07	3.50974e+07	0.477292	2.20793e-07	1.10922
M401T384	401.31245	384.404500	diff	Testosterone enanthate	[M+H]+	0.974171697	HMDB0005814	C08157	Lipids and lipid-like molecules	Steroids and steroid derivatives	Steroid esters	1.45831e+08	1.55789e+08	1.50121e+08	1.35319e+08	1.51252e+08	1.51819e+08	6.43088e+07	6.09171e+07	6.17373e+07	6.28497e+07	6.38199e+07	5.97992e+07	1.48355e+08	6.22387e+07	2.38365	6.15324e-11	2.01619
M387T380	387.29672	380.449000	diff	Testosterone isocaproate	[M+H]+	0.943687324934406		C14663	Lipids and lipid-like molecules	Steroids and steroid derivatives	Steroid esters	2.55993e+08	2.58761e+08	2.4675e+08	2.64433e+08	2.50121e+08	2.71097e+08	1.37076e+08	1.22551e+08	1.34278e+08	1.24552e+08	1.239e+08	1.34451e+08	2.57859e+08	1.29468e+08	1.99169	6.91155e-11	2.39528
M345T97	345.14455	97.204850	diff	Teucrin a	[M+H]+	0.931090029371535			Organoheterocyclic compounds	Lactones	Gamma butyrolactones	2.88907e+07	9.1394e+07	7.01392e+07	5.87783e+07	7.27108e+07	8.61007e+07	4.42145e+06	3.86256e+06	4.66105e+06	3.79339e+06	4.15947e+06	2.2257e+06	6.80023e+07	3.85394e+06	17.6449	3.71925e-05	1.77857
M265T391_1	265.11183	391.068000	diff	Thiamine	[M]+	0.985332093	HMDB0000235	C00378	Organoheterocyclic compounds	Diazines	Pyrimidines and pyrimidine derivatives	3.06432e+09	3.22326e+09	3.01779e+09	2.9681e+09	2.8153e+09	2.82409e+09	1.97922e+09	1.94214e+09	1.94683e+09	1.87495e+09	1.98841e+09	1.88109e+09	2.98548e+09	1.93544e+09	1.54253	1.97858e-08	6.30571
M122T391	122.07080	391.090000	diff	Thiamine monophosphate	[M+H-C6H10SO4NP]+	0.999656997665996	HMDB0002666	C01081	Organoheterocyclic compounds	Diazines	Pyrimidines and pyrimidine derivatives	1.14804e+09	1.10075e+09	1.20303e+09	1.28253e+09	1.06923e+09	1.08054e+09	7.33704e+08	7.27237e+08	7.49149e+08	6.95681e+08	7.33278e+08	7.23448e+08	1.14735e+09	7.27083e+08	1.57803	2.52636e-07	3.96724
M388T432	388.04596	431.545000	diff	Thifensulfuron-methyl	[M+H]+	0.876448118931852		C10957	Organoheterocyclic compounds	Thiophenes	Thiophene carboxylic acids and derivatives	9.6891e+06	9.27927e+06	9.83204e+06	8.67054e+06	9.24255e+06	1.04413e+07	5.37906e+07	5.41207e+07	5.7024e+07	5.70215e+07	5.52294e+07	5.58852e+07	9.5258e+06	5.55119e+07	0.171599	4.80526e-15	1.69545
M276T458	276.16676	457.611000	diff	Thr-Arg	[M+H]+	0.998523299004565			Organic acids and derivatives	Carboxylic acids and derivatives	Amino acids, peptides, and analogues	2.53516e+08	2.51405e+08	2.51257e+08	2.58074e+08	2.63227e+08	2.39956e+08	1.85061e+08	1.83213e+08	2.04059e+08	1.86692e+08	1.81573e+08	1.84041e+08	2.52906e+08	1.8744e+08	1.34926	6.60308e-08	1.3873
M233T296_2	233.14965	296.348000	diff	Thr-Leu	[M+H]+	0.996382314316037			Organic acids and derivatives	Carboxylic acids and derivatives	Amino acids, peptides, and analogues	3.98189e+08	2.6654e+08	2.6862e+08	2.99442e+08	2.95011e+08	3.72715e+08	2.6986e+08	1.80482e+08	2.5631e+08	1.711e+08	1.71447e+08	1.8165e+08	3.16753e+08	2.05141e+08	1.54407	0.00338368	1.67398
M389T389	389.25103	389.068000	diff	Thr-Leu-Arg	[M+H]+	0.982143788375737			Organic acids and derivatives	Carboxylic acids and derivatives	Amino acids, peptides, and analogues	3.64629e+07	3.57817e+07	3.46748e+07	4.02748e+07	3.85072e+07	3.44049e+07	4.84182e+07	4.78703e+07	4.62133e+07	5.82982e+07	4.57124e+07	5.99072e+07	3.66844e+07	5.107e+07	0.718317	0.000379497	1.02839
M302T294	302.21869	293.649000	diff	Trachelanthine	[M+H]+	0.956231207610324	HMDB0035030	C08325				2.28315e+08	2.24825e+08	1.87295e+08	2.49063e+08	1.97966e+08	2.27701e+08	1.60085e+08	1.58297e+08	8.81489e+07	1.58171e+08	1.61749e+08	8.71109e+07	2.19194e+08	1.35594e+08	1.61655	0.000831091	1.60427
M246T551_2	246.18123	551.131000	diff	Tramadol	[M+H-H2O]+	0.970045806342487	HMDB0014339	C07153	Benzenoids	Phenol ethers	Anisoles	1.81182e+09	1.78982e+09	1.54887e+09	1.81934e+09	1.80325e+09	1.67857e+09	1.23379e+09	1.23805e+09	1.21967e+09	1.19951e+09	1.21101e+09	1.18852e+09	1.74195e+09	1.21509e+09	1.43359	3.49507e-07	4.19052
M136T212	136.06176	211.982000	diff	Trans-zeatin	[M+H-C5H8O]+	0.947022961242058	HMDB0012204	C00371	Organoheterocyclic compounds	Imidazopyrimidines	Purines and purine derivatives	2.42066e+08	2.91747e+08	2.4981e+08	2.62727e+08	2.66766e+08	2.80461e+08	9.61115e+08	1.0436e+09	9.72512e+08	1.15797e+09	1.15204e+09	9.66018e+08	2.65596e+08	1.04221e+09	0.25484	1.96388e-09	6.99184
M352T183	352.16150	182.900500	diff	Trans-zeatin-riboside	[M+H]+	0.931211566290728	HMDB0001101	C02519				3.88538e+07	9.75406e+06	1.45852e+07	1.84599e+07	1.13913e+07	1.73258e+07	1.64198e+08	1.05675e+08	6.88164e+07	3.30292e+07	2.06518e+07	1.75788e+08	1.8395e+07	9.46933e+07	0.194259	0.0183193	1.82653
M132T222	132.10187	221.756000	diff	Triethanolamine	[M+H-H2O]+	0.998731355846962	HMDB0032538	C06771	Organic nitrogen compounds	Organonitrogen compounds	Amines	8.33243e+07	1.04527e+08	9.9851e+07	1.02492e+08	9.77398e+07	8.90708e+07	4.54792e+07	3.94973e+07	5.70801e+07	6.87146e+07	4.51065e+07	7.24359e+07	9.61676e+07	5.4719e+07	1.75748	8.03218e-05	1.22693
M138T331	138.05512	331.472000	diff	Trigonelline	[M+H]+	0.999897743233096	HMDB0000875	C01004	Alkaloids and derivatives			1.19457e+09	1.25459e+09	1.30772e+09	1.43114e+09	1.25307e+09	1.10853e+09	1.61432e+09	1.45245e+09	1.57253e+09	1.64086e+09	1.58849e+09	1.8253e+09	1.25827e+09	1.61566e+09	0.778799	0.000312689	5.41679
M302T396	302.24392	396.332000	diff	Trihexyphenidyl	[M+H]+	0.98693955	HMDB0014520	C07171	Organic nitrogen compounds	Organonitrogen compounds	Amines	6.85666e+07	6.15024e+07	6.13958e+07	6.20795e+07	6.01715e+07	5.96455e+07	7.80818e+07	8.15396e+07	7.54748e+07	7.48216e+07	7.89027e+07	7.48981e+07	6.22269e+07	7.72864e+07	0.805146	5.28667e-06	1.17583
M76T378	76.07576	377.810500	diff	Trimethylamine n-oxide	[M+H]+	0.989097031848908	HMDB0000925	C01104	Organic nitrogen compounds	Organonitrogen compounds	Aminoxides	6.46788e+08	6.256e+08	5.94089e+08	6.31969e+08	6.10068e+08	6.198e+08	2.15321e+08	2.11267e+08	2.28365e+08	2.3407e+08	3.79481e+08	2.35337e+08	6.21386e+08	2.5064e+08	2.4792	8.47951e-08	4.12061
M470T523	470.26115	522.586000	diff	Trp-His-Lys	[M+H]+	0.748425070654743			Organic acids and derivatives	Carboxylic acids and derivatives	Amino acids, peptides, and analogues	1.48486e+07	7.62639e+06	9.47365e+06	9.47365e+06	122499	1.46494e+07	3.53523e+07	3.44264e+07	3.65805e+07	3.39549e+07	3.63483e+07	3.3519e+07	9.36569e+06	3.50302e+07	0.26736	5.09405e-07	1.26156
M318T233	318.18115	233.462000	diff	Trp-Ile	[M+H]+	0.971270658674745			Organic acids and derivatives	Carboxylic acids and derivatives	Amino acids, peptides, and analogues	1.85035e+07	1.99378e+07	1.99054e+07	1.58658e+07	2.00688e+07	1.66214e+07	3.38281e+07	4.28464e+07	4.11866e+07	3.91271e+07	4.31144e+07	3.55511e+07	1.84838e+07	3.92756e+07	0.470618	3.17601e-07	1.17274
M121T267	121.06472	266.957000	diff	Tyramine	[M+H-NH3]+	0.999826047233314	HMDB0000306	C00483	Benzenoids	Benzene and substituted derivatives	Phenethylamines	4.41798e+08	4.57112e+08	4.91477e+08	5.16651e+08	5.15209e+08	5.34347e+08	3.08961e+08	3.13155e+08	3.26506e+08	3.0103e+08	3.33105e+08	3.23761e+08	4.92766e+08	3.17753e+08	1.55078	5.84475e-07	2.49554
M182T344	182.08122	343.502000	diff	Tyrosine	[M+H]+	0.99767850822672	HMDB0000158	C00082	Organic acids and derivatives	Carboxylic acids and derivatives	Amino acids, peptides, and analogues	9.41495e+07	1.02303e+08	8.12027e+07	8.84103e+07	9.03208e+07	9.80836e+07	2.21422e+08	2.50428e+08	1.77724e+08	2.00268e+08	2.49389e+08	2.17088e+08	9.24117e+07	2.19386e+08	0.421228	8.79387e-07	2.88496
M337T485	337.14304	484.861000	diff	Uncarine d	[M+H-CH4O]+	0.899192412064707		C17596				1.51123e+08	1.42917e+08	1.39715e+08	1.43288e+08	1.49656e+08	1.46163e+08	8.20898e+07	7.53469e+07	8.09223e+07	8.06559e+07	7.97381e+07	7.22214e+07	1.45477e+08	7.84957e+07	1.85331	7.18094e-11	1.70893
M251T46_1	251.08486	45.955750	diff	Urea, n-[4-(3-amino-1h-indazol-4-yl)phenyl]-n'-(2-fluoro-5-methylphenyl)-	[M+H-C7H8FN]+	0.754404137499273			Benzenoids	Benzene and substituted derivatives	N-phenylureas	1.02201e+08	2.31687e+08	5.27302e+07	1.06808e+08	6.86956e+07	1.45779e+08	8.61935e+06	1.45879e+07	5.61407e+06	1.4168e+07	7.85752e+06	1.05338e+07	1.17983e+08	1.02301e+07	11.533	0.00218051	2.12226
M317T418	317.21847	417.556000	diff	Val-Ala-Lys	[M+H]+	0.804088639560965			Organic acids and derivatives	Carboxylic acids and derivatives	Amino acids, peptides, and analogues	2.22642e+08	2.29657e+08	2.1839e+08	9.82094e+07	1.03857e+08	2.28481e+08	7.81888e+07	1.05987e+08	1.18903e+08	1.05846e+08	1.04671e+08	7.308e+07	1.8354e+08	9.77793e+07	1.87708	0.0102135	1.59343
M199T557	199.13122	557.045000	diff	Valerenic acid	[M+H-2H2O]+	0.9803387776122		C09743	Lipids and lipid-like molecules	Prenol lipids	Sesquiterpenoids	2.20734e+08	2.16968e+08	2.16105e+08	2.1541e+08	2.22325e+08	2.06065e+08	1.03295e+08	1.00894e+08	1.03368e+08	1.00634e+08	1.061e+08	1.03287e+08	2.16268e+08	1.0293e+08	2.10112	5.64518e-13	2.28444
M267T378	267.09831	377.862500	diff	Valsartan acid	[M+H]+	0.851122653			Benzenoids	Benzene and substituted derivatives	Biphenyls and derivatives	1.38208e+07	2.31435e+07	2.28117e+07	1.51273e+07	1.37474e+07	1.42736e+07	3.53105e+07	3.33143e+07	3.82136e+07	3.58511e+07	3.66028e+07	3.8444e+07	1.7154e+07	3.62894e+07	0.472702	2.51322e-06	1.12362
M203T436	203.10273	435.880500	diff	Vasicinone	[M+H]+	0.761090649093578		C10744	Organoheterocyclic compounds	Diazanaphthalenes	Benzodiazines	5.11066e+07	4.68639e+07	5.08288e+07	4.76878e+07	4.57885e+07	4.68141e+07	1.25032e+08	1.17378e+08	1.23478e+08	1.17317e+08	1.1356e+08	1.18322e+08	4.81816e+07	1.19181e+08	0.404272	6.55772e-12	2.16401
M424T509	424.07795	509.414500	diff	Xanthommatin	[M+H]+	0.967519274		C01969	Organoheterocyclic compounds	Benzoxazines	Phenoxazines	2.09201e+07	2.11945e+07	2.18831e+07	2.09478e+07	2.14249e+07	2.13387e+07	2.45312e+06	1.86021e+06	1.54944e+06	1.53154e+06	1.71217e+06	1.57801e+06	2.12848e+07	1.78075e+06	11.9527	3.93893e-16	1.01124
M264T250	264.12071	250.311000	diff	Zaleplon	[M+H-C2H2O]+	0.988958005526521	HMDB0015097	C07484	Organoheterocyclic compounds	Diazines	Pyrimidines and pyrimidine derivatives	101498	3.85131e+06	4.364e+06	76193.4	364574	95238.8	4.80194e+07	4.66156e+07	3.53842e+07	3.62212e+07	3.82891e+07	4.24301e+07	1.47547e+06	4.116e+07	0.0358472	1.10508e-08	1.54944
M319T208	319.14402	207.926000	diff	Zearalenone	[M+H]+	0.877955646094808		C09981	Phenylpropanoids and polyketides	Macrolides and analogues	Zearalenones	245738	688476	146100	113366	273149	454937	4.93437e+07	9.14123e+07	2.30675e+07	4.5057e+07	3.6312e+07	7.75151e+07	320294	5.37846e+07	0.00595513	0.000478319	1.69881

## Sheet: CS_vs_CB
ID	m/z	rt(s)	diff	Name	adduct	score	HMDB	KEGG	SuperClass	Class	SubClass	CS-1	CS-2	CS-3	CS-4	CS-5	CS-6	CB-1	CB-2	CB-3	CB-4	CB-5	CB-6	Average(CS)	Average(CB)	Fold change	p-value	VIP
M102T438	102.05486	438.024000	diff	.alpha.-guanidinoglutaric acid	[M+H-C2H4O2N2]+	0.998276855232954			Organic acids and derivatives	Carboxylic acids and derivatives	Amino acids, peptides, and analogues	1.09899e+08	1.15802e+08	1.16176e+08	1.29951e+08	1.26972e+08	1.2097e+08	1.31803e+08	1.29389e+08	1.2888e+08	1.32396e+08	1.31035e+08	1.30088e+08	1.19962e+08	1.30598e+08	0.918555	0.00669198	1.15327
M274T464_3	274.21266	464.064000	diff	.alpha.-pyrrolidinooctanophenone	[M+H]+	0.932837977532796			Organic oxygen compounds	Organooxygen compounds	Carbonyl compounds	3.94353e+08	3.9016e+08	3.8619e+08	3.95669e+08	3.77347e+08	3.75188e+08	1.97842e+08	1.86856e+08	1.95834e+08	1.93943e+08	1.77714e+08	1.92781e+08	3.86485e+08	1.90828e+08	2.0253	1.35598e-12	2.7597
M145T229	145.07605	229.445000	diff	.beta.-naphthol	[M+H]+	0.98641988158168	HMDB0012322	C11713	Benzenoids	Naphthalenes	Naphthols and derivatives	1.74851e+07	1.68323e+07	1.53819e+07	1.46517e+07	1.3923e+07	1.94198e+07	4.33338e+07	5.91945e+07	7.06245e+07	8.59686e+07	6.02099e+07	5.62769e+07	1.62823e+07	6.26014e+07	0.260095	1.47895e-05	1.56209
M335T102	335.21939	102.275100	diff	.delta.12-prostaglandin d2	[M+H-H2O]+	0.990534799972162			Lipids and lipid-like molecules	Fatty Acyls	Eicosanoids	1.8387e+07	3.67706e+07	1.80344e+07	1.57567e+07	1.74659e+07	1.83272e+07	3.09793e+07	3.66177e+07	5.15887e+07	4.81058e+07	8.6941e+07	3.66486e+07	2.07903e+07	4.84802e+07	0.428841	0.0111724	1.09307
M104T413	104.07062	412.907000	diff	.gamma.-aminobutyric acid	[M+H]+	0.846967368	HMDB0000112	C00334	Organic acids and derivatives	Carboxylic acids and derivatives	Amino acids, peptides, and analogues	5.39637e+08	5.20621e+08	5.01103e+08	5.52791e+08	5.32688e+08	5.1768e+08	1.12858e+09	1.00525e+09	1.1392e+09	1.07855e+09	1.03668e+09	1.01777e+09	5.2742e+08	1.06767e+09	0.49399	8.10874e-10	5.63868
M160T206	160.07566	205.506500	diff	(-)-(3s)-3-hydroxyquinine	[M+H-C10H15NO2]+	0.992474424908053		C07344				1.64817e+06	1.49698e+06	1.66614e+06	896272	1.83034e+06	1.53705e+06	1.58857e+08	4.85211e+07	1.47388e+08	3.09916e+08	8.10385e+07	5.81234e+07	1.51249e+06	1.33974e+08	0.0112895	0.00768273	2.30405
M212T174	212.11825	173.756000	diff	(-)-quebrachitol	[M+NH4]+	0.979214739184011	HMDB0034221	C08257	Organic oxygen compounds	Organooxygen compounds	Alcohols and polyols	3.92171e+06	2.97697e+06	4.68595e+06	1.08946e+07	6.14315e+06	4.89267e+06	1.03699e+08	9.95098e+07	9.96428e+07	8.86528e+07	8.56241e+07	1.02515e+08	5.58585e+06	9.66073e+07	0.0578201	9.01319e-11	2.19013
M275T463_2	275.13514	463.422000	diff	(+)-chlorpheniramine	[M+H]+	0.960325873574709	HMDB0001944	C06946	Organoheterocyclic compounds	Pyridines and derivatives	Pheniramines	8.92765e+07	9.74005e+07	9.18801e+07	9.17471e+07	9.12501e+07	9.08155e+07	4.05833e+08	3.75817e+08	3.9665e+08	3.83025e+08	3.70076e+08	3.91777e+08	9.20616e+07	3.87196e+08	0.237765	1.42952e-13	4.01358
M190T466	190.15513	465.658000	diff	(1s,2r)-2-(diethylamino)-1-phenyl-1-propanol	[M+H-H2O]+	0.813649468215514			Benzenoids	Benzene and substituted derivatives	Phenylpropanes	3.55019e+07	4.19266e+07	3.56218e+07	3.79311e+07	3.75851e+07	5.73902e+07	1.26102e+07	1.08648e+07	1.23864e+07	1.16264e+07	9.49954e+06	2.34042e+07	4.09928e+07	1.33986e+07	3.05948	4.06563e-05	1.02707
M252T142_2	252.23206	141.991000	diff	(2e,4e)-n-(2-methylpropyl)dodeca-2,4-dienamide	[M+H]+	0.996982221455215			Lipids and lipid-like molecules	Fatty Acyls	Fatty amides	2.5371e+09	2.38985e+09	2.70531e+09	2.54567e+09	2.97008e+09	2.45046e+09	8.1078e+08	8.13443e+08	8.38624e+08	8.28976e+08	8.59013e+08	8.81653e+08	2.59975e+09	8.38748e+08	3.09955	1.83488e-09	8.60035
M421T393	421.12214	393.033000	diff	(5-benzoyloxy-4,6-dihydroxy-3-methoxycyclohexen-1-yl)methyl benzoate	[M+Na]+	0.999238287571034			Benzenoids	Benzene and substituted derivatives	Benzoic acids and derivatives	2.65292e+08	1.03169e+08	2.16617e+08	1.0076e+08	8.69517e+07	2.32486e+08	2.88945e+08	3.37778e+08	2.1731e+08	2.63536e+08	2.89495e+08	2.7607e+08	1.67546e+08	2.78856e+08	0.600834	0.0114967	2.37263
M377T265	377.27985	264.843000	diff	(r)-butaprost (free acid)	[M+H-H2O]+	0.738112817718869			Lipids and lipid-like molecules	Fatty Acyls	Eicosanoids	2.3988e+08	2.55798e+08	2.59595e+08	2.4473e+08	2.74062e+08	2.34101e+08	1.32364e+08	1.40626e+08	1.28497e+08	1.31675e+08	1.34064e+08	1.30084e+08	2.51361e+08	1.32885e+08	1.89157	3.54465e-09	2.10049
M277T41	277.17985	40.672100	diff	[6]-shogaol	[M+H]+	0.756657663870017	HMDB0137236	C10494	Benzenoids	Phenols	Methoxyphenols	6.51423e+06	8.38285e+06	3.47744e+07	1.84493e+07	2.05411e+07	8.31005e+06	1.00638e+08	6.93264e+07	2.05525e+07	1.48356e+07	3.2056e+07	1.13631e+08	1.6162e+07	5.85067e+07	0.276242	0.0391729	1.41807
M193T551	193.13158	551.100000	diff	1-(4-isopropylphenyl)-3-methylurea	[M+H]+	0.963812231751495			Benzenoids	Benzene and substituted derivatives	N-phenylureas	1.00986e+06	1.44423e+06	1.95161e+06	1.65373e+06	2.31847e+06	1.7805e+06	4.04317e+07	4.16065e+07	4.20968e+07	4.41177e+07	4.12652e+07	3.941e+07	1.69307e+06	4.1488e+07	0.0408086	4.98444e-14	1.44968
M236T371_2	236.14928	371.225000	diff	1-(benzo[d][1,3]dioxol-4-yl)-2-(methylamino)pentan-1-one	[M+H]+	0.998663576918233			Benzenoids	Benzene and substituted derivatives	Butyrophenones	6.16569e+08	6.17597e+08	5.76072e+08	5.23015e+08	5.09601e+08	5.82407e+08	3.23313e+08	2.53463e+08	3.36339e+08	3.31027e+08	3.13975e+08	2.99128e+08	5.70877e+08	3.09541e+08	1.84427	3.88376e-07	3.06235
M552T234	552.40083	234.179500	diff	1-arachidoyl-2-hydroxy-sn-glycero-3-phosphocholine	[M+H]+	0.975810551184272	HMDB0010390		Lipids and lipid-like molecules	Glycerophospholipids	Glycerophosphocholines	6.3465e+06	5.21914e+06	3.47653e+06	6.30694e+06	4.14452e+06	2.57529e+06	5.80314e+07	4.49778e+07	6.6318e+07	6.5958e+07	6.01033e+07	6.18483e+07	4.67815e+06	5.95395e+07	0.0785723	1.15505e-08	1.6954
M164T79	164.09312	79.343150	diff	1-deoxynojirimycin	[M+H]+	0.999361950198326		C16843	Organoheterocyclic compounds	Piperidines		1.37654e+08	1.46818e+08	1.29838e+08	1.41626e+08	1.35345e+08	1.34962e+08	2.58034e+08	2.47482e+08	2.37361e+08	2.00216e+08	2.78588e+08	1.99188e+08	1.37707e+08	2.36812e+08	0.581506	2.06236e-05	2.39636
M510T241	510.35542	241.222000	diff	1-heptadecanoyl-sn-glycero-3-phosphocholine	[M+H]+	0.929057016	HMDB0012108		Lipids and lipid-like molecules	Glycerophospholipids	Glycerophosphocholines	2.47163e+08	2.23905e+08	1.608e+08	2.47599e+08	1.63314e+08	2.4399e+08	4.68709e+08	3.23719e+08	4.80908e+08	4.76733e+08	3.83164e+08	4.81517e+08	2.14462e+08	4.35792e+08	0.492121	4.17872e-05	3.50065
M771T201	770.60549	200.842500	diff	1-hexadecyl-2-(8z,11z,14z-eicosatrienoyl)-sn-glycero-3-phosphocholine	[M+H]+	0.996599737			Lipids and lipid-like molecules	Glycerophospholipids	Glycerophosphocholines	1.31319e+08	1.2176e+08	1.63317e+08	1.55879e+08	1.64059e+08	1.24895e+08	8.08407e+07	2.18656e+07	6.3791e+07	6.79494e+07	8.38461e+07	7.43114e+07	1.43538e+08	6.5434e+07	2.19363	8.05204e-05	1.64071
M282T328	282.11971	327.532000	diff	1-methyladenosine	[M+H]+	0.992807241979253	HMDB0003331	C02494	Nucleosides, nucleotides, and analogues	Purine nucleosides		2.82979e+08	2.88739e+08	2.90034e+08	2.91608e+08	3.00506e+08	2.89796e+08	3.24072e+08	3.2066e+08	2.9977e+08	3.17629e+08	3.24195e+08	3.16333e+08	2.9061e+08	3.1711e+08	0.916435	0.00012267	1.80854
M468T247	468.30850	246.904000	diff	1-myristoyl-sn-glycero-3-phosphocholine	[M+H]+	0.898026205	HMDB0010379		Lipids and lipid-like molecules	Glycerophospholipids	Glycerophosphocholines	3.58107e+07	3.41929e+07	3.73355e+07	4.65132e+07	3.78779e+07	3.50695e+07	1.35912e+08	1.18932e+08	1.29341e+08	1.26703e+08	1.15559e+08	1.36308e+08	3.78e+07	1.27126e+08	0.297343	6.43941e-10	2.21813
M184T507_3	184.07361	507.076000	diff	1-octadecyl-2-acetyl-sn-glycero-3-phosphocholine	[M+H-C23H44O3]+	0.999930104380012			Lipids and lipid-like molecules	Glycerophospholipids	Glycerophosphocholines	1.99573e+09	1.95042e+09	1.87177e+09	1.90398e+09	2.02372e+09	2.04185e+09	1.28496e+09	1.27813e+09	1.16624e+09	1.21373e+09	1.18372e+09	1.09986e+09	1.96458e+09	1.20444e+09	1.63111	3.4466e-09	5.10089
M733T199	732.55182	198.579500	diff	1-oleoyl-2-myristoyl-sn-glycero-3-phosphocholine	[M+H]+	0.996452172	HMDB0008097		Lipids and lipid-like molecules	Glycerophospholipids	Glycerophosphocholines	1.10182e+08	1.25107e+08	1.07195e+08	8.55496e+07	1.1179e+08	1.09133e+08	1.1695e+08	1.5279e+08	1.51926e+08	1.55916e+08	1.39283e+08	1.024e+08	1.08159e+08	1.36544e+08	0.79212	0.0213085	1.42873
M337T241	337.27363	241.183000	diff	1-palmitoyl-2-linoleoyl-rac-glycerol	[M+H-C16H32O2]+	0.983745767043929			Lipids and lipid-like molecules	Fatty Acyls	Lineolic acids and derivatives	4.98828e+08	5.04338e+08	5.36093e+08	5.32616e+08	5.08926e+08	5.32835e+08	3.08299e+08	2.0935e+08	2.97259e+08	3.01663e+08	2.52882e+08	2.83415e+08	5.1894e+08	2.75478e+08	1.88378	5.17436e-08	2.97744
M496T243_2	496.33956	243.052000	diff	1-palmitoyl-sn-glycero-3-phosphocholine	[M+H]+	0.998880188913652	HMDB0010382		Lipids and lipid-like molecules	Glycerophospholipids	Glycerophosphocholines	1.42805e+09	1.43197e+09	1.25894e+09	1.72037e+09	1.23507e+09	1.57299e+09	3.30914e+09	2.55981e+09	3.08653e+09	3.15122e+09	2.62927e+09	3.06225e+09	1.44123e+09	2.96637e+09	0.485857	9.60626e-07	9.35563
M524T240_1	524.37090	239.736000	diff	1-Stearoyl-sn-glycerol 3-phosphocholine(LPC(18:0))	[M+H]+	0.993248370776267	HMDB0010384	C04230	Lipids and lipid-like molecules	Glycerophospholipids	Glycerophosphocholines	2.67766e+09	2.32354e+09	1.82928e+09	2.79026e+09	1.78692e+09	2.58238e+09	3.65574e+09	2.60924e+09	3.58432e+09	3.73323e+09	3.03847e+09	3.80351e+09	2.33167e+09	3.40409e+09	0.684964	0.00220952	7.9623
M327T122	327.27544	122.436000	diff	1,2-dioctanoyl-sn-glycerol	[M+H-H2O]+	0.931127957	HMDB0116368		Lipids and lipid-like molecules	Glycerolipids	Diradylglycerols	5.90816e+07	5.59999e+07	4.79934e+07	5.54593e+07	4.3761e+07	5.36154e+07	6.28491e+07	7.09511e+07	7.1109e+07	6.1944e+07	6.60362e+07	7.38171e+07	5.26518e+07	6.77844e+07	0.776753	0.000584077	1.02849
M743T200	742.53734	200.205000	diff	1,2-dipalmitoyl-sn-glycero-3-phosphoethanolamine-n,n-dimethyl	[M+Na]+	0.90928722	HMDB0010566		Lipids and lipid-like molecules	Glycerophospholipids	Glycerophosphoethanolamines	1.61619e+08	1.58665e+08	2.12215e+08	1.91718e+08	2.17272e+08	1.5889e+08	2.96026e+08	5.84386e+08	2.63819e+08	2.2062e+08	2.85559e+08	2.81733e+08	1.83397e+08	3.22024e+08	0.569512	0.0297257	2.4248
M363T258	363.30067	258.109000	diff	1,24-dihydroxyvitamin d3	[M+H-3H2O]+	0.894691563922955		C12919	Lipids and lipid-like molecules	Steroids and steroid derivatives	Vitamin D and derivatives	9.77167e+07	1.02165e+08	1.03927e+08	1.12736e+08	1.12682e+08	9.70208e+07	5.61585e+07	4.68416e+07	4.67371e+07	4.70397e+07	4.20979e+07	5.45612e+07	1.04374e+08	4.8906e+07	2.13419	2.60147e-08	1.46957
M113T166	113.07090	166.264500	diff	1,3 cyclohexanedione	[M+H]+	0.978186708662101		C08235	Organic oxygen compounds	Organooxygen compounds	Carbonyl compounds	3.89041e+08	3.03242e+08	2.99716e+08	3.29106e+08	2.80611e+08	3.29012e+08	3.96765e+08	3.35901e+08	3.99564e+08	3.80946e+08	3.44839e+08	3.64221e+08	3.21788e+08	3.70373e+08	0.868822	0.0277337	2.05195
M349T46	349.27372	46.018000	diff	1,3-propanediol, 2-amino-2-[2-(3-azido-4-octylphenyl)ethyl]-	[M+H]+	0.968185967718247			Benzenoids	Benzene and substituted derivatives	Phenylazides	9.65721e+07	8.28561e+07	1.59411e+08	1.94092e+08	1.90044e+08	1.23307e+08	2.73785e+08	2.98475e+08	1.50885e+08	1.51301e+08	1.68848e+08	2.71431e+08	1.41047e+08	2.19121e+08	0.643695	0.0454275	2.12259
M503T298	503.25015	298.477000	diff	1.alpha.-methyl-5.alpha.-androstan-3.alpha.-ol-17-one glucuronide	[M+Na]+	0.899695984326283						731552	520641	649332	865723	137557	681140	2.23264e+08	2.05876e+08	2.09806e+08	2.07043e+08	1.93824e+08	2.19486e+08	597658	2.09883e+08	0.00284757	3.2039e-13	3.31431
M378T44	378.30026	44.473950	diff	15(s)-15-methylprostaglandin f2.alpha. ethylamide	[M+H-H2O]+	0.987774390068784						1.51933e+06	1.72178e+06	1.36567e+06	1.24551e+06	1.50833e+06	1.66759e+06	5.81449e+07	3.50352e+07	9.30081e+06	9.07443e+06	1.42974e+07	3.62453e+07	1.5047e+06	2.70163e+07	0.055696	0.00961885	1.06424
M366T231	366.23642	231.211000	diff	17-phenyltrinorprostaglandin f2a methylamide	[M+H-2H2O]+	0.971474238792265			Lipids and lipid-like molecules	Fatty Acyls	Eicosanoids	3.09388e+07	3.09316e+07	2.56723e+07	2.52142e+07	2.58489e+07	2.82431e+07	8.81322e+07	8.19469e+07	1.0209e+08	8.88194e+07	8.07578e+07	8.04649e+07	2.78082e+07	8.70352e+07	0.319505	1.1947e-08	1.81144
M331T408_2	331.23413	407.573000	diff	17alpha-hydroxyprogesterone	[M+H]+	0.717915113033328	HMDB0000374	C01176	Lipids and lipid-like molecules	Steroids and steroid derivatives	Pregnane steroids	1.12088e+08	1.19562e+08	1.12841e+08	1.14572e+08	1.19923e+08	1.09496e+08	1.90852e+08	1.77801e+08	1.90634e+08	1.80348e+08	1.12801e+08	1.82788e+08	1.14747e+08	1.72538e+08	0.665056	0.00082693	1.83579
M570T166_2	570.36123	166.398000	diff	1h-indazole-4-carboxamide, n- [(1,2-dihydro-6-methyl-2-oxo-4-propyl-3-pyridinyl)methyl]- 1-(1-methylethyl)-6-[6-[4-(1-methylethyl)-1-piperazinyl]-3- pyridinyl]-	[M+H]+	0.785652581			Organoheterocyclic compounds	Diazinanes	Piperazines	108608	189080	3.01928e+06	176647	244869	98476.3	3.59464e+07	5.03912e+07	5.75594e+07	2.21544e+07	5.05917e+07	5.84722e+07	639494	4.58526e+07	0.0139468	1.45563e-05	1.48531
M158T260	158.12904	260.165000	diff	2-(4-amino-1-piperidinyl)acetamide	[M+H]+	0.989063544226223			Organic acids and derivatives	Carboxylic acids and derivatives	Amino acids, peptides, and analogues	1.18004e+08	1.47107e+08	1.38829e+08	1.24714e+08	2.87957e+08	1.1458e+08	2.37357e+08	2.06227e+08	2.72739e+08	2.70843e+08	2.52099e+08	2.90752e+08	1.55198e+08	2.55003e+08	0.608615	0.00723777	2.27879
M361T263	361.28494	262.590000	diff	2-arachidonoylglycerol	[M+H-H2O]+	0.926093798119117	HMDB0004666	C13856				2.00644e+08	1.82396e+08	2.39371e+08	2.37511e+08	2.41631e+08	2.04315e+08	1.46651e+08	1.51089e+08	1.3042e+08	1.40426e+08	1.36122e+08	1.36656e+08	2.17645e+08	1.40227e+08	1.55208	2.81258e-05	1.52689
M207T276	207.11290	275.914000	diff	2-ethyl-2-phenylmalonamide	[M+H]+	0.788557899495656		C07499	Benzenoids	Benzene and substituted derivatives	Phenylacetamides	7.3618e+07	6.59798e+07	7.27903e+07	5.85863e+07	7.00376e+07	6.73591e+07	2.08834e+07	2.28859e+07	2.23388e+07	2.0678e+07	2.38151e+07	2.21232e+07	6.80619e+07	2.21207e+07	3.07683	2.18413e-09	1.38861
M263T264	263.11003	264.412000	diff	2-furanpropanoic acid, 3-carboxy-4-methyl-5-propyl-	[M+Na]+	0.997507521855007	HMDB0061112		Lipids and lipid-like molecules	Fatty Acyls	Fatty acids and conjugates	1.65369e+07	3.13153e+07	3.31184e+07	2.21201e+07	2.20904e+07	1.46656e+07	5.18183e+07	4.38493e+07	4.95204e+07	4.68826e+07	4.27168e+07	5.23006e+07	2.33078e+07	4.7848e+07	0.487122	3.57812e-05	1.15833
M337T203	337.27369	203.098000	diff	2-linoleoylglycerol	[M+H-H2O]+	0.951189113913171	HMDB0011538		Lipids and lipid-like molecules	Fatty Acyls	Lineolic acids and derivatives	3.17124e+07	4.18621e+07	3.35891e+07	2.93332e+07	3.43748e+07	3.28649e+07	5.41668e+06	8.72334e+06	6.4528e+06	6.54637e+06	1.10124e+07	4.34322e+06	3.39561e+07	7.08247e+06	4.79439	9.82538e-08	1.06972
M156T358	156.04223	358.078000	diff	2-naphthalenol, 1-[(2,4-dimethylphenyl)azo]-	[M+H-C8H11N]+	0.993678840084473		C19526	Benzenoids	Naphthalenes	Naphthols and derivatives	3.72944e+08	8.97172e+08	8.04592e+08	4.93189e+08	3.90509e+08	9.12179e+08	2.97912e+08	2.95535e+08	2.96816e+08	2.95819e+08	3.06634e+08	2.80347e+08	6.45097e+08	2.9551e+08	2.18299	0.00710921	3.07437
M349T448	349.19712	448.132000	diff	2,3-dinor-8-isoprostaglandin-f2.alpha.	[M+Na]+	0.862431862834244		C14794	Lipids and lipid-like molecules	Fatty Acyls	Eicosanoids	8.20839e+07	7.91604e+07	8.40764e+07	8.94989e+07	8.6959e+07	7.9182e+07	5.58184e+06	4.41673e+06	3.58384e+06	6.22564e+06	3.72524e+06	4.63161e+06	8.34934e+07	4.69415e+06	17.7867	7.52185e-13	1.8889
M215T283	215.08494	282.726000	diff	2,4-dihydroxybenzophenone	[M+H]+	0.935541832987431		C14215	Benzenoids	Benzene and substituted derivatives	Benzophenones	8.13471e+06	7.71646e+06	7.33794e+06	7.93085e+06	8.44435e+06	7.72226e+06	2.66107e+08	2.37234e+08	2.78284e+08	4.63269e+08	2.36484e+08	2.70136e+08	7.88109e+06	2.91919e+08	0.0269975	1.0387e-05	3.75361
M455T255_2	455.18850	254.597000	diff	2'-deoxycytidine	[2M+H]+	0.999349322	HMDB0000014	C00881	Nucleosides, nucleotides, and analogues	Pyrimidine nucleosides	Pyrimidine 2'-deoxyribonucleosides	7.86363e+08	8.16176e+08	8.63441e+08	9.64582e+08	9.18591e+08	7.3767e+08	1.09882e+08	1.01488e+08	8.51243e+07	7.84166e+07	9.03268e+07	1.03262e+08	8.47804e+08	9.47499e+07	8.94781	1.01808e-09	5.78959
M370T432	370.05955	431.961000	diff	2'-deoxyguanosine 5'-monophosphate	[M+Na]+	0.934798867793948	HMDB0001044	C00362	Nucleosides, nucleotides, and analogues	Purine nucleotides	Purine deoxyribonucleotides	2.54374e+07	2.57822e+07	2.51703e+07	2.60985e+07	2.53114e+07	2.47007e+07	9.62303e+07	1.04356e+08	1.00699e+08	1.06787e+08	9.86583e+07	1.04095e+08	2.54168e+07	1.01804e+08	0.249663	4.79155e-13	2.04384
M255T104	255.08760	103.628800	diff	2'-hydroxy-2-methoxychalcone	[M+H]+	0.928092351174425			Phenylpropanoids and polyketides	Linear 1,3-diarylpropanoids	Chalcones and dihydrochalcones	4.77238e+07	4.33484e+07	2.77772e+07	5.09459e+07	4.74127e+07	4.32527e+07	2.42335e+08	2.80655e+08	1.75809e+08	1.85249e+08	1.33734e+08	1.50607e+08	4.34101e+07	1.94732e+08	0.222923	6.62215e-05	2.73227
M366T432	366.06394	431.959000	diff	2(1h)-pyridinone, 3-[(2s,4s,5r)-5,6-dichloro-2,4-dimethyl-1-oxohexyl]-4-hydroxy-5,6-dimethoxy-	[M+H]+	0.911978698773012			Organic oxygen compounds	Organooxygen compounds	Carbonyl compounds	7.40969e+07	7.16542e+07	7.04432e+07	7.35527e+07	6.99216e+07	6.70508e+07	2.61302e+08	2.84711e+08	2.72671e+08	2.89211e+08	2.71299e+08	2.83044e+08	7.11199e+07	2.7704e+08	0.256714	4.59889e-13	3.358
M240T150	240.23216	149.922000	diff	2s-amino-4e-pentadecene-1,3r-diol	[M+H-H2O]+	0.99811753			Organic nitrogen compounds	Organonitrogen compounds	Amines	2.26175e+08	2.8944e+08	2.12508e+08	2.6795e+08	2.56128e+08	2.2522e+08	1.61493e+08	1.4374e+08	1.58348e+08	1.691e+08	1.57472e+08	1.82049e+08	2.46237e+08	1.62034e+08	1.51966	8.11081e-05	1.47513
M238T462	238.12868	462.412000	diff	3-(cyclohexylamino)-2-hydroxy-1-propanesulfonic acid	[M+H]+	0.993543669738991			Organic nitrogen compounds	Organonitrogen compounds	Cyclohexylamines	2.53353e+08	2.55413e+08	2.65264e+08	3.28489e+08	3.29108e+08	2.38696e+08	4.9523e+07	4.29705e+07	4.54133e+07	4.37816e+07	5.01046e+07	4.77986e+07	2.78387e+08	4.65986e+07	5.97415	6.04348e-08	3.1737
M248T229	248.06415	229.321000	diff	3-(n-morpholino)-2-hydroxypropanesulfonic acid	[M+Na]+	0.992538036581784			Organoheterocyclic compounds	Oxazinanes	Morpholines	1.27963e+08	1.06607e+08	8.86681e+07	7.07518e+07	8.9775e+07	1.16791e+08	1.37538e+08	1.77139e+08	2.22032e+08	1.87259e+08	1.80056e+08	1.43514e+08	1.00093e+08	1.7459e+08	0.573302	0.000638877	2.11699
M260T514	260.11315	514.073500	diff	3-acetyl-7-diethylaminocoumarin	[M+H]+	0.90968305711325						9.07084e+07	6.58847e+07	5.5913e+07	5.43267e+07	1.02116e+08	6.07768e+07	2.32856e+06	3.82268e+06	2.79546e+06	2.62466e+06	3.71656e+06	8.05036e+06	7.1621e+07	3.88971e+06	18.4129	8.81174e-06	1.69722
M225T437	225.08705	437.275000	diff	3-hydroxykynurenine	[M+H]+	0.952612112115092	HMDB0000732	C02794	Organic oxygen compounds	Organooxygen compounds	Carbonyl compounds	1.80043e+08	1.83301e+08	1.75082e+08	1.7985e+08	1.90377e+08	1.76138e+08	3.82658e+06	4.23383e+06	6.16905e+06	4.16171e+06	4.02229e+06	2.3173e+07	1.80799e+08	7.59774e+06	23.7964	7.40619e-13	2.80193
M395T249_2	395.29048	248.550000	diff	3-methoxylimaprost	[M+H-H2O]+	0.702708843			Lipids and lipid-like molecules	Fatty Acyls	Eicosanoids	4.49502e+08	4.63684e+08	4.12799e+08	4.75811e+08	4.29877e+08	4.4983e+08	2.04636e+08	1.80995e+08	2.11903e+08	1.90107e+08	1.7176e+08	2.0627e+08	4.46917e+08	1.94279e+08	2.30039	7.36522e-10	3.17502
M274T301	274.21256	301.159000	diff	3-methoxyphencyclidine	[M+H]+	0.709195474			Benzenoids	Phenol ethers	Anisoles	1.63054e+08	1.67006e+08	1.76777e+08	1.90468e+08	1.73093e+08	1.66863e+08	1.30239e+08	1.33776e+08	1.27193e+08	1.17096e+08	1.2675e+08	1.22822e+08	1.72877e+08	1.26313e+08	1.36864	1.71133e-06	1.0604
M150T289_3	150.07756	288.628000	diff	3-methyladenine	[M+H]+	0.99989887736941	HMDB0011600	C00913	Organoheterocyclic compounds	Imidazopyrimidines	Purines and purine derivatives	7.97499e+09	6.74368e+09	6.62225e+09	6.73205e+09	6.47079e+09	6.35071e+09	5.18946e+09	5.29344e+09	5.39863e+09	5.3511e+09	5.33517e+09	5.10743e+09	6.81574e+09	5.2792e+09	1.29106	9.00074e-05	5.19761
M198T433	198.05209	432.755000	diff	3,4-dihydroxy-l-phenylalanine	[M+H]+	0.879098085514764	HMDB0000181	C00355	Organic acids and derivatives	Carboxylic acids and derivatives	Amino acids, peptides, and analogues	5.97156e+07	5.96075e+07	5.93954e+07	6.28842e+07	6.04877e+07	5.8689e+07	2.16134e+07	2.39603e+07	2.48171e+07	2.48599e+07	2.11101e+07	2.38638e+07	6.01299e+07	2.33708e+07	2.57287	1.69724e-12	1.23235
M174T359	174.12384	359.438000	diff	3,4-dimethylmethcathinone	[M+H-H2O]+	0.997281270866838			Organic oxygen compounds	Organooxygen compounds	Carbonyl compounds	4.09951e+08	3.34957e+08	3.39408e+08	3.63506e+08	3.97543e+08	3.69451e+08	1.11396e+08	6.71302e+07	5.8759e+07	3.94387e+07	4.52579e+07	5.53071e+07	3.69136e+08	6.28815e+07	5.87035	3.69568e-09	3.66085
M177T179_2	177.10225	179.249000	diff	3,4-methylenedioxybenzyl methyl ketoximine	[M+H-HO]+	0.94877929						4.85008e+07	2.09116e+07	4.45335e+07	1.08935e+08	7.50462e+07	3.73818e+07	3.48649e+07	2.85322e+07	1.65234e+07	4.13341e+06	7.7574e+06	822439	5.58849e+07	1.5439e+07	3.61973	0.0161405	1.1113
M182T421	182.08122	420.761500	diff	3'-fluoromethcathinone	[M+H]+	0.813837617479185			Organic oxygen compounds	Organooxygen compounds	Carbonyl compounds	9.98085e+07	1.06452e+08	9.82052e+07	8.74616e+07	9.77349e+07	9.69916e+07	7.79669e+06	8.04039e+06	8.5633e+06	8.44076e+06	8.77924e+06	9.64525e+06	9.77757e+07	8.54427e+06	11.4434	7.30049e-12	2.0025
M246T527	246.18129	526.531000	diff	3'-hydroxyrepaglinide	[M+H-C11H13NO4]+	0.911726753757964	HMDB0060979		Organoheterocyclic compounds	Piperidines	Phenylpiperidines	2.74774e+07	2.57563e+07	2.59665e+07	2.62467e+07	2.52268e+07	2.51609e+07	4.44438e+07	4.3327e+07	4.32021e+07	4.31719e+07	4.36886e+07	4.2273e+07	2.59724e+07	4.3351e+07	0.599119	3.37333e-12	1.04182
M232T271	232.11802	271.411000	diff	4-(methylnitrosamino)-1-(3-pyridyl)-1-butanol	[M+Na]+	0.983490030783705	HMDB0041809	C19574				1.56486e+08	1.43559e+08	1.58915e+08	1.50483e+08	1.7462e+08	1.40509e+08	4.43259e+06	6.13195e+06	4.67145e+06	5.91257e+06	5.68811e+06	1.05176e+07	1.54095e+08	6.22572e+06	24.7514	5.65841e-11	2.58699
M478T243	478.29260	242.607000	diff	4-[5-[[4-[5-[acetyl(hydroxy)amino]pentylamino]-4-oxobutanoyl]-hydroxyamino]pentylamino]-4-oxobutanoic acid	[M+NH4]+	0.984830024518897			Lipids and lipid-like molecules	Fatty Acyls	Fatty amides	1.00436e+09	9.82111e+08	1.1099e+09	1.18024e+09	1.12011e+09	1.00912e+09	3.17375e+08	3.6711e+08	5.60183e+08	5.60041e+08	4.46166e+08	5.08137e+08	1.06764e+09	4.59835e+08	2.32179	4.27885e-07	4.84188
M246T152	246.13356	152.188500	diff	4-acetamidoantipyrin	[M+H]+	0.992338292651177			Organoheterocyclic compounds	Azoles	Pyrazoles	5.07205e+08	7.17709e+08	1.92111e+08	2.12453e+08	1.90778e+08	1.7656e+08	2.42871e+07	2.25691e+07	2.38024e+07	2.3341e+07	4.75247e+07	1.78393e+07	3.32803e+08	2.65606e+07	12.5299	0.00798123	3.30669
M192T404	192.12305	403.606500	diff	4-hydroxydebrisoquine	[M+H]+	0.994469154789189	HMDB0006468					2.62589e+08	2.64405e+08	2.26413e+08	2.13567e+08	2.20216e+08	2.30007e+08	1.63192e+08	1.48924e+08	1.61983e+08	1.52075e+08	1.55297e+08	1.55723e+08	2.362e+08	1.56199e+08	1.51217	5.71051e-06	1.52329
M199T441	199.10783	440.578000	diff	4-nitrosodiphenylamine	[M+H]+	0.938831389262706		C19479	Benzenoids	Benzene and substituted derivatives	Aniline and substituted anilines	9.82589e+07	1.0002e+08	6.61345e+07	1.01683e+08	9.61401e+07	8.90655e+07	1.63448e+07	1.94999e+07	2.29893e+07	1.85987e+07	1.69755e+07	1.59985e+07	9.18837e+07	1.84011e+07	4.99338	1.16586e-07	1.77333
M129T268	129.10229	268.028000	diff	4-piperidinecarboxamide	[M+H]+	0.823262197458009	HMDB0000661	C00489	Organoheterocyclic compounds	Piperidines	Piperidinecarboxylic acids and derivatives	1.15578e+08	1.09422e+08	1.12358e+08	1.12621e+08	1.22118e+08	1.08594e+08	1.29484e+08	1.38368e+08	1.38255e+08	1.34661e+08	1.42185e+08	1.25706e+08	1.13449e+08	1.34777e+08	0.841753	5.93788e-05	1.35205
M174T231	174.05487	230.801000	diff	4-quinolinecarboxylate	[M+H]+	0.775389840728229		C08043	Organoheterocyclic compounds	Quinolines and derivatives	Quinoline carboxylic acids	7.20653e+06	4.29669e+06	8.01834e+06	4.53716e+06	7.38054e+06	5.9113e+06	1.00267e+09	1.143e+09	1.05078e+09	1.09673e+09	1.03116e+09	9.87817e+08	6.22509e+06	1.05203e+09	0.00591724	9.74229e-13	7.40771
M359T266	359.26937	265.568000	diff	4,5-epoxy-7z,10z,13z,16z,19z-docosapentaenoic acid, methyl ester	[M+H]+	0.859892133331994			Lipids and lipid-like molecules	Fatty Acyls	Fatty acids and conjugates	1.16051e+08	1.19116e+08	1.20992e+08	1.0816e+08	1.27232e+08	1.25067e+08	5.22214e+07	6.41179e+07	5.58819e+07	5.28617e+07	5.46759e+07	5.15262e+07	1.19436e+08	5.52142e+07	2.16315	3.48996e-09	1.58688
M239T43_2	239.09267	42.893200	diff	4'-methoxychalcone	[M+H]+	0.732075966	HMDB0032585		Phenylpropanoids and polyketides	Linear 1,3-diarylpropanoids	Chalcones and dihydrochalcones	5.44252e+08	5.16669e+08	6.44853e+08	6.0943e+08	5.90573e+08	5.20324e+08	1.09729e+09	1.04731e+09	9.96619e+08	9.3663e+08	9.12869e+08	1.15065e+09	5.71017e+08	1.02356e+09	0.557873	1.05821e-06	5.19577
M144T391	144.04780	391.233000	diff	5-(2-hydroxyethyl)-4-methylthiazole	[M+H]+	0.997304267358932	HMDB0032985	C04294	Organoheterocyclic compounds	Azoles	Thiazoles	4.05123e+08	4.00051e+08	4.96775e+08	4.11129e+08	4.16781e+08	3.96248e+08	2.76089e+08	2.71326e+08	2.88481e+08	2.69579e+08	2.8583e+08	2.71128e+08	4.21018e+08	2.77072e+08	1.51952	3.7161e-06	2.03968
M154T399	154.13416	398.980000	diff	5-amino-1,3,3-trimethylcyclohexanemethylamine	[M+H-NH3]+	0.981535285224349			Organic nitrogen compounds	Organonitrogen compounds	Cyclohexylamines	1.46106e+08	1.36258e+08	1.3709e+08	1.36912e+08	1.33527e+08	1.42329e+08	4.99633e+07	4.7765e+07	5.22512e+07	5.24599e+07	5.13655e+07	4.75024e+07	1.38704e+08	5.02179e+07	2.76204	1.2679e-12	1.92298
M126T83	126.05491	82.947500	diff	5-methyl-2'-deoxycytidine	[M+H-C5H8O3]+	0.70810189206515		C03592	Nucleosides, nucleotides, and analogues	Pyrimidine nucleosides	Pyrimidine 2'-deoxyribonucleosides	1.65495e+08	1.46413e+08	1.58789e+08	1.50323e+08	1.50371e+08	1.46713e+08	9.86546e+06	9.9697e+06	6.03466e+06	6.96213e+06	1.09943e+07	1.21535e+07	1.53017e+08	9.32995e+06	16.4007	8.11898e-13	2.54954
M126T238	126.06621	237.680500	diff	5-methylcytosine	[M+H]+	0.999457023339354	HMDB0002894	C02376	Organoheterocyclic compounds	Diazines	Pyrimidines and pyrimidine derivatives	1.57621e+08	1.5468e+08	9.95475e+07	1.12433e+08	9.34063e+07	1.56535e+08	1.75441e+08	1.81908e+08	2.90154e+08	2.47629e+08	2.12739e+08	1.93807e+08	1.29037e+08	2.16946e+08	0.594788	0.00249592	2.27454
M317T49	317.24751	48.579000	diff	5.alpha.-pregnane-3.alpha.,21-diol-20-one	[M+H-H2O]+	0.732159138703643	HMDB0000879	C13713	Lipids and lipid-like molecules	Steroids and steroid derivatives	Hydroxysteroids	6.56152e+06	6.01559e+06	7.60561e+06	6.58044e+06	7.79658e+06	6.02631e+06	8.08871e+07	1.30621e+08	1.19511e+08	1.22368e+08	9.62273e+07	1.36916e+08	6.76434e+06	1.14422e+08	0.0591177	2.40067e-07	2.34955
M243T207_2	243.18150	206.935000	diff	5.beta.-pregnane-3.alpha.,17,21-triol-11,20-dione	[M+H-C4H10O4]+	0.926709133		C05470	Lipids and lipid-like molecules	Steroids and steroid derivatives	Hydroxysteroids	9.78676e+07	9.60457e+07	8.9404e+07	8.70445e+07	7.43539e+07	1.04065e+08	5.6628e+07	4.51016e+07	6.20045e+07	6.67935e+07	4.42952e+07	6.21389e+07	9.14635e+07	5.61603e+07	1.62862	0.000106135	1.00977
M226T451	226.12871	451.151000	diff	6-benzylaminopurine	[M+H]+	0.969248446227394	HMDB0039238	C11263	Organoheterocyclic compounds	Imidazopyrimidines	Purines and purine derivatives	5.56391e+07	4.59717e+07	4.5633e+07	4.42349e+07	5.7063e+07	5.4599e+07	8.34562e+06	1.00706e+07	1.00809e+07	9.76212e+06	9.50903e+06	8.34205e+06	5.05234e+07	9.35172e+06	5.40258	9.61885e-09	1.33868
M351T208	351.21407	207.739500	diff	6-ketoprostaglandin e1	[M+H-H2O]+	0.998287430917395	HMDB0004241	C05962	Lipids and lipid-like molecules	Fatty Acyls	Eicosanoids	9.05325e+06	3.98514e+06	1.31095e+07	2.36261e+06	1.24803e+07	8.35021e+06	1.55697e+08	2.39931e+08	2.18352e+08	2.22898e+08	2.91779e+08	1.62149e+08	8.22351e+06	2.15134e+08	0.038225	1.67736e-06	3.23326
M304T432	304.15045	432.062000	diff	6.alpha./.beta.-hydroxyoxymorphone	[M+H]+	0.716539471						2.8872e+07	2.80795e+07	2.83874e+07	3.12066e+07	2.90985e+07	2.93028e+07	9.93741e+07	1.08936e+08	9.8792e+07	9.91167e+07	9.70789e+07	1.01392e+08	2.91578e+07	1.00782e+08	0.289317	2.18424e-12	1.9876
M342T414_1	342.16622	414.278000	diff	7-acetyllycopsamine	[M+H]+	0.795550103760189		C16751				9.15792e+06	8.15931e+06	8.95768e+06	8.75887e+06	2.77061e+07	8.9274e+06	3.76489e+07	3.82631e+07	4.65015e+07	3.52171e+07	3.65901e+07	3.30741e+07	1.19445e+07	3.78825e+07	0.315305	3.46205e-05	1.16622
M246T484_2	246.09739	484.129500	diff	7-diethylamino-3-formylcoumarin	[M+H]+	0.792497402						7.00466e+08	6.98115e+08	7.18895e+08	7.55022e+08	1.11317e+09	7.00045e+08	1.98343e+07	2.67633e+07	2.41896e+07	2.26968e+07	2.46926e+07	5.2829e+07	7.80952e+08	2.85009e+07	27.4009	5.5947e-07	5.74919
M176T45_1	176.07066	45.355700	diff	7-methoxyquinolin-4-ol	[M+H]+	0.95160415808021			Organoheterocyclic compounds	Quinolines and derivatives	Quinolones and derivatives	1.67147e+07	1.69986e+07	1.05631e+06	1.73064e+06	996335	1.51835e+06	5.35772e+07	1.00279e+08	5.22473e+07	5.03251e+07	6.13382e+07	1.29483e+08	6.5025e+06	7.45417e+07	0.0872331	0.00059073	1.76141
M298T245	298.11459	245.240000	diff	7-methylguanosine	[M+H]+	0.986384773835029	HMDB0001107	C20674	Nucleosides, nucleotides, and analogues	Purine nucleosides		6.96741e+07	7.24749e+07	7.74016e+07	8.94339e+07	7.97913e+07	7.46615e+07	5.45931e+07	4.36323e+07	3.37075e+07	3.80443e+07	4.00305e+07	4.2486e+07	7.72395e+07	4.20823e+07	1.83544	5.69185e-06	1.12655
M271T223	271.06870	223.088000	diff	7,3',4'-trihydroxyisoflavone	[M+H]+	0.83066336897345	HMDB0041655	C14313	Phenylpropanoids and polyketides	Isoflavonoids	Isoflav-2-enes	127948	245754	156023	149886	351026	267030	5.13411e+07	7.31406e+07	7.3763e+07	1.22564e+07	6.70907e+07	6.15705e+07	216278	5.65271e+07	0.00382609	0.00014333	1.61809
M305T375	305.13445	375.361000	diff	8,8-dimethyl-2-phenyl-4h,8h-benzo[1,2-b:3,4-b']dipyran-4-one	[M+H]+	0.876182484667501			Phenylpropanoids and polyketides	Flavonoids	Pyranoflavonoids	5.67952e+07	5.70206e+07	5.28095e+07	1.05264e+08	5.64471e+07	5.66151e+07	3.47218e+06	2.99247e+06	469132	2.79575e+06	3.33652e+06	3.69526e+06	6.41585e+07	2.79355e+06	22.9667	2.23902e-05	1.61071
M375T48	375.25061	47.948750	diff	9-oxo-11.alpha.,16r-dihydroxy-17-cyclobutyl-5z,13e-dien-1-oic acid	[M+H-H2O]+	0.959435164325855			Lipids and lipid-like molecules	Fatty Acyls	Eicosanoids	2.08108e+06	1.94213e+06	3.02731e+06	3.29442e+06	3.73444e+06	2.49336e+06	4.36659e+07	4.9101e+07	5.79818e+07	6.25012e+07	5.81726e+07	5.20239e+07	2.76212e+06	5.39078e+07	0.051238	6.05417e-09	1.63626
M204T367	204.13508	367.404500	diff	Acetylcarnitine	[M+H]+	0.984107467365897	HMDB0000201	C02571	Lipids and lipid-like molecules	Fatty Acyls	Fatty acid esters	1.19905e+09	1.13412e+09	1.13179e+09	1.07187e+09	1.15119e+09	1.19278e+09	6.8789e+08	6.96764e+08	7.37897e+08	6.65154e+08	7.0887e+08	6.88328e+08	1.1468e+09	6.97484e+08	1.64419	1.387e-09	3.94309
M146T419_2	146.11786	418.810000	diff	Acetylcholine	[M]+	0.989156013711914	HMDB0000895	C01996	Organic nitrogen compounds	Organonitrogen compounds	Quaternary ammonium salts	3.61369e+09	3.33642e+09	3.75876e+09	3.53446e+09	3.76779e+09	3.38235e+09	2.62877e+09	2.68053e+09	2.85641e+09	2.78292e+09	2.57528e+09	2.57621e+09	3.56558e+09	2.68336e+09	1.32878	1.59243e-06	4.48151
M268T217	268.10390	217.235000	diff	Adenosine	[M+H]+	0.999578736347168	HMDB0000050	C00212	Nucleosides, nucleotides, and analogues	Purine nucleosides		4.56684e+08	4.16032e+08	4.25032e+08	3.80371e+08	4.42512e+08	4.30635e+08	5.50631e+08	6.25896e+08	6.26773e+08	6.55551e+08	6.22552e+08	5.33963e+08	4.25211e+08	6.02561e+08	0.705673	1.32806e-05	3.46132
M317T458	317.19340	458.413000	diff	Ala-Ala-Arg	[M+H]+	0.985921120319402			Organic acids and derivatives	Carboxylic acids and derivatives	Amino acids, peptides, and analogues	1.10604e+08	1.06532e+08	9.35994e+07	1.00967e+08	1.0573e+08	9.5928e+07	1.29344e+08	1.19634e+08	1.29412e+08	1.22453e+08	1.20809e+08	1.20842e+08	1.02227e+08	1.23749e+08	0.826081	5.82525e-05	1.32676
M375T425	375.20001	425.321000	diff	Ala-Glu-Arg	[M+H]+	0.976163696600369			Organic acids and derivatives	Carboxylic acids and derivatives	Amino acids, peptides, and analogues	2.97468e+07	3.28714e+07	4.76048e+07	2.44966e+07	4.22536e+07	3.54443e+07	8.54958e+07	8.99028e+07	1.01484e+08	8.18401e+07	9.21484e+07	8.33172e+07	3.54029e+07	8.90314e+07	0.397645	3.31682e-07	1.72968
M359T287	359.22898	286.605000	diff	Ala-Ile-Arg	[M+H]+	0.714225814			Organic acids and derivatives	Carboxylic acids and derivatives	Amino acids, peptides, and analogues	3.23837e+07	3.33148e+07	3.10309e+07	3.25807e+07	3.26625e+07	4.03214e+07	5.48768e+07	6.57109e+07	6.95872e+07	4.81517e+07	3.8226e+07	4.1437e+07	3.37157e+07	5.29983e+07	0.636165	0.00502099	1.03033
M432T448	432.22046	447.809500	diff	Ala-Trp-Arg	[M+H]+	0.986478199326186			Organic acids and derivatives	Carboxylic acids and derivatives	Amino acids, peptides, and analogues	1.22583e+08	1.12691e+08	1.29962e+08	1.26836e+08	1.35642e+08	1.15409e+08	8.49483e+07	7.98894e+07	8.07388e+07	7.74894e+07	7.99169e+07	7.85208e+07	1.23854e+08	8.02506e+07	1.54334	3.67301e-07	1.171
M274T287	274.08561	287.312000	diff	Alanap	[M+H-H2O]+	0.760742730853247		C18869				2.47986e+06	2.93676e+06	2.65806e+06	3.32685e+06	3.67112e+06	3.15021e+06	6.5441e+07	6.38546e+07	7.82137e+07	8.08244e+07	5.75625e+07	7.0783e+07	3.03714e+06	6.94465e+07	0.0437335	5.26684e-09	1.86386
M162T334	162.07616	334.168000	diff	Alanopine	[M+H]+	0.748513856	HMDB0033747	C03210	Organic acids and derivatives	Carboxylic acids and derivatives	Amino acids, peptides, and analogues	5.38473e+07	5.44669e+07	5.18766e+07	6.47664e+07	6.21041e+07	5.61457e+07	2.65953e+07	2.21462e+07	2.52868e+07	2.42463e+07	2.25515e+07	2.77934e+07	5.72012e+07	2.47699e+07	2.3093	5.52539e-08	1.13378
M266T62	266.10707	62.358300	diff	Albendazole	[M+H]+	0.75881659078114	HMDB0014659	C01779	Organoheterocyclic compounds	Benzimidazoles	2-benzimidazolylcarbamic acid esters	2.74104e+06	2.52965e+06	2.61572e+06	3.3666e+06	3.70182e+06	2.23125e+06	7.41429e+07	6.18829e+07	5.43919e+07	5.84182e+07	6.23587e+07	4.88947e+07	2.86435e+06	6.00149e+07	0.0477273	1.55185e-08	1.72355
M607T32	607.29144	31.800400	diff	Aloeemodin	[M+H]+	0.977452649332445		C09391				327726	1.71129e+06	406317	1.8581e+06	1.30379e+06	1.3375e+06	1.41893e+09	1.39086e+09	9.90553e+08	1.3257e+09	1.14182e+09	1.09312e+09	1.15745e+06	1.22683e+09	0.00094345	9.98869e-09	7.96448
M228T140	228.12320	139.852000	diff	Ametryne	[M+H]+	0.993202741148066		C18700	Organoheterocyclic compounds	Triazines	1,3,5-triazines	4.60749e+07	8.97154e+07	7.38518e+07	4.19821e+07	4.93138e+07	7.5708e+07	5.90234e+06	240954	6.14139e+06	7.20405e+06	239175	6.25595e+06	6.27743e+07	4.33064e+06	14.4954	2.81859e-05	1.5538
M232T479_2	232.14046	478.729500	diff	Aminophenazone	[M+H]+	0.973712922644072	HMDB0015493	C07539	Organoheterocyclic compounds	Azoles	Pyrazoles	3.98833e+08	3.74997e+08	3.81222e+08	3.81861e+08	3.90922e+08	3.84776e+08	3.51231e+08	3.67716e+08	3.60372e+08	3.6052e+08	3.72838e+08	3.74313e+08	3.85435e+08	3.64498e+08	1.05744	0.00174104	1.1349
M350T58	350.12354	57.754700	diff	Ampicillin	[M+H]+	0.871331428623747	HMDB0014559	C06574	Organoheterocyclic compounds	Lactams	Beta lactams	97584.5	202370	128270	227116	303600	312753	2.72636e+07	2.33224e+07	3.47743e+07	3.92622e+07	3.54471e+07	2.89744e+07	211949	3.15073e+07	0.00672697	1.5249e-07	1.26887
M294T488	294.14829	488.242000	diff	Anastrozole	[M+H]+	0.765358575566026	HMDB0015348	C08159	Benzenoids	Benzene and substituted derivatives	Phenylpropanes	1.15319e+08	1.34151e+08	1.18612e+08	1.23331e+08	1.45205e+08	1.17204e+08	1.4451e+08	1.48619e+08	1.63052e+08	1.56852e+08	1.55199e+08	1.57266e+08	1.25637e+08	1.5425e+08	0.814502	0.000401552	1.48359
M266T483_2	266.15994	483.317000	diff	Anisomycin	[M+H]+	0.999050258612549		C11281	Benzenoids	Phenol ethers	Anisoles	2.4579e+09	2.19382e+09	2.29448e+09	2.34264e+09	2.2162e+09	2.404e+09	1.53079e+09	1.41868e+09	1.55926e+09	1.52026e+09	1.50832e+09	1.46656e+09	2.31817e+09	1.50064e+09	1.54478	8.55417e-09	5.15082
M173T99	173.12928	99.060000	diff	Arcaine	[M+H]+	0.720434098		C03047	Organic nitrogen compounds	Organonitrogen compounds	Guanidines	1.35369e+08	7.94224e+07	1.45072e+08	1.51461e+08	1.54335e+08	1.1751e+08	8.10191e+07	5.7525e+07	8.31052e+07	6.4395e+07	5.93349e+07	2.40443e+07	1.30528e+08	6.15706e+07	2.11998	0.000770569	1.4654
M303T479_2	303.17772	478.717000	diff	Arg-Gln	[M+H]+	0.98986750763291			Organic acids and derivatives	Carboxylic acids and derivatives	Amino acids, peptides, and analogues	2.77948e+08	2.69355e+08	2.68523e+08	2.62678e+08	2.79092e+08	2.51126e+08	2.04304e+08	2.10462e+08	2.08623e+08	2.01673e+08	2.1116e+08	2.04739e+08	2.6812e+08	2.06827e+08	1.29635	8.94393e-08	1.09955
M291T343	291.14292	343.200000	diff	Argininosuccinic acid	[M+H]+	0.91765926080126	HMDB0000052	C03406	Organic acids and derivatives	Carboxylic acids and derivatives	Amino acids, peptides, and analogues	6.84757e+07	7.25394e+07	5.878e+07	8.38056e+07	6.32374e+07	7.33928e+07	1.11164e+08	9.49158e+07	1.02889e+08	1.02905e+08	1.02802e+08	1.18413e+08	7.00385e+07	1.05515e+08	0.663778	2.69125e-05	1.50089
M305T87	305.15705	86.845100	diff	Artemisinin	[M+Na]+	0.985072449793044		C09538	Lipids and lipid-like molecules	Prenol lipids	Terpene lactones	6.27405e+07	6.7314e+07	5.04788e+07	4.78101e+07	5.26744e+07	6.24908e+07	6.83111e+07	6.70135e+07	8.74851e+07	8.79601e+07	7.04142e+07	7.40194e+07	5.72515e+07	7.58672e+07	0.754627	0.0041952	1.12852
M374T430	374.24001	429.962000	diff	Asn-Leu-Lys	[M+H]+	0.939150933963499			Organic acids and derivatives	Carboxylic acids and derivatives	Amino acids, peptides, and analogues	3.55494e+07	3.32263e+07	3.44447e+07	3.38647e+07	3.51939e+07	3.29951e+07	4.44671e+07	8.39646e+07	4.6653e+07	8.30573e+07	8.57203e+07	8.45364e+07	3.42123e+07	7.13998e+07	0.479166	0.00107801	1.36479
M261T479	261.15591	479.102000	diff	Asn-Lys	[M+H]+	0.981112927283838			Organic acids and derivatives	Carboxylic acids and derivatives	Amino acids, peptides, and analogues	1.22611e+08	1.2469e+08	1.20258e+08	1.21608e+08	1.29295e+08	1.09004e+08	1.45399e+08	1.45686e+08	1.46005e+08	1.34843e+08	1.43204e+08	1.39317e+08	1.21244e+08	1.42409e+08	0.851382	7.97718e-05	1.35629
M389T454	389.23970	453.550000	diff	Asn-Lys-Lys	[M+H]+	0.736108582700699			Organic acids and derivatives	Carboxylic acids and derivatives	Amino acids, peptides, and analogues	7.64823e+07	1.2835e+08	1.29141e+08	7.77933e+07	7.75584e+07	1.22512e+08	1.68096e+08	1.69187e+08	1.68487e+08	1.6521e+08	1.66702e+08	1.69096e+08	1.01973e+08	1.67796e+08	0.607717	0.000145382	1.9567
M475T268	475.25282	267.556000	diff	Asn-Trp-Arg	[M+H]+	0.994663549327136			Organic acids and derivatives	Carboxylic acids and derivatives	Amino acids, peptides, and analogues	3.12104e+07	3.08203e+07	2.99166e+07	3.34535e+07	3.30556e+07	2.8404e+07	5.17274e+06	4.86787e+06	4.21437e+06	4.46617e+06	4.36962e+06	4.31364e+06	3.11434e+07	4.5674e+06	6.81863	1.30187e-11	1.08666
M341T219	341.35261	218.524000	diff	Behenic acid	[M+H]+	0.907755348	HMDB0000944	C08281	Lipids and lipid-like molecules	Fatty Acyls	Fatty acids and conjugates	4.96496e+07	4.44801e+07	4.49619e+07	3.30647e+07	3.26033e+07	3.26843e+07	1.2279e+07	1.0782e+07	1.31486e+07	1.16491e+07	1.21884e+07	1.54484e+07	3.9574e+07	1.25826e+07	3.14515	7.25197e-06	1.04088
M292T119	292.11795	118.926000	diff	Benzoic acid, 4-[[tetrahydro-2-(3-hydroxy-1-butenyl)-5-oxo-3-furanyl]amino]-	[M+H]+	0.849897213130304			Benzenoids	Benzene and substituted derivatives	Benzoic acids and derivatives	7.55679e+06	8.87656e+06	1.00071e+07	8.7438e+06	8.92019e+06	8.38311e+06	4.29857e+07	4.34335e+07	2.06763e+07	4.48305e+07	3.01727e+07	3.74237e+07	8.74793e+06	3.65871e+07	0.239099	3.08029e-05	1.19449
M90T406	90.05506	405.710500	diff	Beta-alanine	[M+H]+	0.998808619763824	HMDB0000056	C00099	Organic acids and derivatives	Carboxylic acids and derivatives	Amino acids, peptides, and analogues	1.61797e+08	1.67555e+08	1.69728e+08	1.50848e+08	1.65003e+08	1.25649e+08	2.0942e+08	1.77506e+08	2.02273e+08	1.88308e+08	2.09264e+08	1.97476e+08	1.56763e+08	1.97375e+08	0.794243	0.000749182	1.69813
M331T437_2	331.11140	437.299000	diff	Biflorin	[M+Na]+	0.937299266326068		C08996	Benzenoids	Naphthalenes	Naphthoquinones	5.45589e+08	5.20183e+08	5.21473e+08	5.33788e+08	5.28277e+08	5.08489e+08	9.59914e+06	1.28676e+07	1.16733e+07	1.15015e+07	9.652e+06	2.87599e+07	5.263e+08	1.40089e+07	37.569	1.18259e-15	4.83133
M229T465_3	229.11897	465.047000	diff	Bisphenol a	[M+H]+	0.709848796551412	HMDB0032133	C13624	Benzenoids	Benzene and substituted derivatives	Diphenylmethanes	9.24579e+07	9.54728e+07	1.05082e+08	1.00233e+08	9.78059e+07	1.05167e+08	3.71313e+09	3.44938e+09	3.59689e+09	3.56995e+09	3.61617e+09	3.67035e+09	9.93698e+07	3.60265e+09	0.0275824	4.5613e-16	13.5921
M344T232	344.25438	232.071000	diff	Bullatine a	[M+H]+	0.794583352170478			Lipids and lipid-like molecules	Prenol lipids	Diterpenoids	9.71135e+07	9.00008e+07	9.11266e+07	8.01869e+07	8.97842e+07	9.2077e+07	1.74669e+08	1.75767e+08	2.10821e+08	1.98293e+08	1.75966e+08	1.81985e+08	9.00482e+07	1.8625e+08	0.483479	4.00255e-08	2.37455
M474T467	474.29250	466.645000	diff	Cabergoline	[M+Na]+	0.864185337086701	HMDB0014393	C08187	Alkaloids and derivatives	Ergoline and derivatives	Lysergic acids and derivatives	1.27297e+08	1.27977e+08	1.31616e+08	1.33772e+08	1.31606e+08	1.29126e+08	7.46722e+07	6.78115e+07	7.28027e+07	7.27823e+07	6.44587e+07	7.06865e+07	1.30232e+08	7.05357e+07	1.84633	1.94787e-11	1.49469
M381T260	381.31119	260.214000	diff	Calcitriol	[M+H-2H2O]+	0.800097948102941		C01673	Lipids and lipid-like molecules	Steroids and steroid derivatives	Vitamin D and derivatives	3.53419e+08	3.75909e+08	3.93633e+08	4.10022e+08	4.33994e+08	3.73408e+08	2.16583e+08	1.8378e+08	1.72523e+08	1.73674e+08	1.64313e+08	2.09872e+08	3.90064e+08	1.86791e+08	2.08824	7.55966e-08	2.80371
M116T360	116.07061	360.097000	diff	Captopril	[M+H-C4H6SO]+	0.999965600880364	HMDB0015328	C06867	Organic acids and derivatives	Carboxylic acids and derivatives	Amino acids, peptides, and analogues	9.67994e+08	7.36291e+08	7.31929e+08	8.85616e+08	1.17706e+09	8.48021e+08	1.39119e+08	5.72619e+08	3.53624e+08	3.21596e+08	4.70885e+08	1.50495e+08	8.91151e+08	3.34723e+08	2.66235	0.000200631	4.43157
M378T178	378.09503	178.253000	diff	Carbamic acid, n-[4-(5-methoxy-2-oxo-1,3,4-oxadiazol-3(2h)-yl)-2-methylphenyl]-, phenylmethyl ester	[M+Na]+	0.779086483153341			Benzenoids	Benzene and substituted derivatives	Phenylcarbamic acid esters	1.0754e+07	9.44832e+06	9.28601e+06	2.07813e+06	309951	1.0754e+07	7.43231e+07	5.3314e+07	2.79494e+07	1.21555e+07	1.26392e+07	7.24924e+07	7.10506e+06	4.21456e+07	0.168584	0.0139183	1.21607
M190T422_2	190.10741	422.140000	diff	Castanospermine	[M+H]+	0.971313244722827		C02256				8.0148e+08	8.1281e+08	8.2834e+08	7.58791e+08	8.12414e+08	7.65443e+08	3.24427e+08	3.37457e+08	3.4042e+08	3.48394e+08	3.41002e+08	3.39357e+08	7.96546e+08	3.38509e+08	2.3531	3.35804e-12	4.30801
M224T375_2	224.11295	374.635000	diff	Cerulenin	[M+H]+	0.751308680322639		C12058	Organoheterocyclic compounds	Epoxides	Oxirane carboxylic acids and derivatives	4.381e+08	4.50377e+08	4.71332e+08	4.34736e+08	4.46032e+08	4.05076e+08	2.10589e+07	1.59356e+07	2.08929e+07	1.51119e+07	1.65317e+07	1.83289e+07	4.40942e+08	1.79767e+07	24.5286	4.34741e-13	4.38192
M339T241	339.28942	240.695500	diff	Chenodeoxycholate	[M+H-3H2O]+	0.955522645182584	HMDB0000518	C02528	Lipids and lipid-like molecules	Steroids and steroid derivatives	Bile acids, alcohols and derivatives	2.85515e+08	2.50212e+08	2.54912e+08	2.61827e+08	2.40286e+08	2.62733e+08	4.69556e+07	1.2884e+08	1.85164e+08	2.32084e+08	1.57528e+08	1.71543e+08	2.59248e+08	1.53686e+08	1.68687	0.00242394	1.68624
M295T292	295.17648	291.898000	diff	Cinchonidine	[M+H]+	0.948575113167561		C11379				2.00924e+08	1.87209e+08	1.71315e+08	1.96096e+08	1.78162e+08	1.91429e+08	9.49449e+07	8.93486e+07	9.41375e+07	9.50944e+07	9.30778e+07	9.33557e+07	1.87523e+08	9.33265e+07	2.00932	1.78756e-09	1.90157
M263T343	263.07393	343.499000	diff	Cinoxacin	[M+H]+	0.978417887460557	HMDB0014965	C08052	Organoheterocyclic compounds	Diazanaphthalenes	Benzodiazines	2.1395e+07	2.4444e+07	2.44329e+07	2.94499e+07	2.88372e+07	2.29577e+07	5.48143e+07	5.56907e+07	4.8841e+07	4.67866e+07	5.24593e+07	5.77738e+07	2.52528e+07	5.27276e+07	0.478929	1.74639e-07	1.26323
M332T251	332.12531	251.498000	diff	Ciprofloxacin	[M+H]+	0.966877310293086	HMDB0014677	C05349	Organoheterocyclic compounds	Quinolines and derivatives	Quinoline carboxylic acids	3.06486e+06	3.56178e+06	3.39986e+06	3.80285e+06	3.70777e+06	2.62993e+06	8.12845e+07	8.17176e+07	7.36979e+07	7.15176e+07	7.71835e+07	7.91514e+07	3.36117e+06	7.74254e+07	0.0434118	9.43538e-13	1.97635
M304T489	304.16173	488.998500	diff	Cocaine	[M+H]+	0.952451352105282	HMDB0015043	C01416	Benzenoids	Benzene and substituted derivatives	Benzoic acids and derivatives	1.88417e+08	1.96555e+08	1.72972e+08	2.02502e+08	2.0503e+08	1.87444e+08	1.31947e+08	1.22947e+08	1.27133e+08	1.32135e+08	1.3562e+08	1.27939e+08	1.92153e+08	1.2962e+08	1.48243	2.64473e-07	1.35125
M252T378	252.12450	378.015000	diff	Cordycepin	[M+H]+	0.99656060935528		C08431	Nucleosides, nucleotides, and analogues	Purine nucleosides	Purine 3'-deoxyribonucleosides	3.93559e+07	3.83856e+07	3.83606e+07	3.73207e+07	4.08445e+07	3.73294e+07	1.15816e+07	1.06724e+07	1.14104e+07	1.07787e+07	1.29114e+07	1.07491e+07	3.85994e+07	1.13506e+07	3.40065	1.39182e-12	1.07925
M187T513	187.14444	513.307000	diff	Costunolide	[M+H-CH2O2]+	0.942711841788433		C09382	Lipids and lipid-like molecules	Prenol lipids	Terpene lactones	2.15067e+08	2.21306e+08	2.02751e+08	2.12651e+08	2.26541e+08	2.13446e+08	2.69534e+07	2.81024e+07	2.81663e+07	2.67009e+07	2.83283e+07	2.93602e+07	2.15294e+08	2.79352e+07	7.70689	7.92212e-14	2.89278
M343T367	343.09036	367.291000	diff	Coumachlor	[M+H]+	0.79176360842437		C16805	Phenylpropanoids and polyketides	Coumarins and derivatives	Hydroxycoumarins	3.26844e+07	3.28111e+07	3.143e+07	3.0681e+07	3.4839e+07	3.17956e+07	1.29734e+06	836952	1.16631e+06	1.19761e+06	1.56062e+06	1.64826e+06	3.23735e+07	1.28452e+06	25.2029	1.80447e-13	1.18797
M284T48	284.12809	48.287350	diff	Coumaroyl tyramine	[M+H]+	0.991904466			Phenylpropanoids and polyketides	Cinnamic acids and derivatives	Hydroxycinnamic acids and derivatives	6.98806e+07	5.60308e+07	7.83268e+07	5.71891e+07	6.19256e+07	6.12763e+07	4.68589e+06	2.15967e+06	6.05399e+06	3.69882e+06	4.7689e+06	1.84497e+06	6.41049e+07	3.86871e+06	16.5701	1.01835e-08	1.63978
M231T173	231.11282	173.046000	diff	Cyclobenzaprine	[M+H-C2H7N]+	0.968858691633823	HMDB0015060	C06931				1.21267e+08	1.76445e+07	1.06833e+08	1.01737e+08	1.30937e+08	6.03051e+07	4.14831e+07	4.88006e+07	3.78532e+07	3.91163e+07	2.90018e+07	5.78152e+07	8.97872e+07	4.2345e+07	2.12037	0.0246969	1.07051
M280T460	280.13928	460.109000	diff	Cycloxydime	[M+H-C2H6O]+	0.705127590513748		C10913	Organic oxygen compounds	Organooxygen compounds	Carbonyl compounds	7.35592e+07	3.11373e+08	2.0438e+08	3.12071e+08	2.14534e+08	2.99991e+08	3.20518e+07	9.60145e+07	3.24352e+07	3.20397e+07	3.12412e+07	3.54691e+07	2.35985e+08	4.32086e+07	5.46152	0.000639566	2.6848
M367T228	367.16849	228.164000	diff	Cyhexatin	[M+H-H2O-2i]+	0.983830698460209		C11093	Organometallic compounds	Organo-post-transition metal compounds	Organotin compounds	4.60078e+06	5.16642e+06	4.2936e+06	4.11309e+06	4.88747e+06	4.20788e+06	2.056e+08	2.34189e+08	2.19296e+08	2.25667e+08	2.448e+08	1.94304e+08	4.54487e+06	2.20642e+08	0.0205984	6.39892e-11	3.3646
M462T370_2	462.28525	370.236000	diff	Cytochalasin b	[M+H-H2O]+	0.996798773617095		C19954	Alkaloids and derivatives	Cytochalasans	Cytochalasins	1.07906e+06	1.12092e+06	1.52929e+06	817486	1.15118e+06	1.1648e+06	2.41068e+07	2.05332e+07	2.48124e+07	2.50072e+07	2.27107e+07	2.27021e+07	1.14379e+06	2.33121e+07	0.0490643	2.14474e-11	1.08129
M112T254	112.05041	253.553000	diff	Cytosine	[M+H]+	0.999487811345637	HMDB0000630	C00380	Organoheterocyclic compounds	Diazines	Pyrimidines and pyrimidine derivatives	1.03719e+09	1.02764e+09	1.19096e+09	1.4995e+09	1.17828e+09	1.03356e+09	3.33563e+08	3.13356e+08	2.91411e+08	3.61403e+08	3.87688e+08	3.08585e+08	1.16119e+09	3.32668e+08	3.49053	6.85692e-07	5.85655
M133T417	133.06077	416.932000	diff	D-asparagine	[M+H]+	0.994199615079943	HMDB0033780	C01905	Organic acids and derivatives	Carboxylic acids and derivatives	Amino acids, peptides, and analogues	1.47982e+08	1.49393e+08	1.38549e+08	1.40308e+08	1.53982e+08	1.3451e+08	2.28742e+08	2.05843e+08	2.25463e+08	2.33167e+08	1.9973e+08	2.06008e+08	1.44121e+08	2.16492e+08	0.665708	6.40965e-07	2.16556
M147T414	147.07708	413.581000	diff	D-glutamine	[M+H]+	0.998427232445616	HMDB0003423	C00064	Organic acids and derivatives	Carboxylic acids and derivatives	Amino acids, peptides, and analogues	6.2014e+08	6.14977e+08	5.77372e+08	6.33394e+08	6.09454e+08	5.72488e+08	1.22943e+09	1.12048e+09	1.2087e+09	1.18815e+09	1.11254e+09	1.1106e+09	6.04637e+08	1.16165e+09	0.520499	4.87267e-10	5.76021
M259T496	259.09275	496.196000	diff	D-pyroglutamic acid	[2M+H]+	0.850325364238748		C02237	Organic acids and derivatives	Carboxylic acids and derivatives	Amino acids, peptides, and analogues	1.11457e+08	1.36952e+08	1.08246e+08	1.29968e+08	1.11859e+08	9.72751e+07	4.22109e+07	3.7667e+07	3.80672e+07	4.28617e+07	4.11968e+07	4.82711e+07	1.1596e+08	4.17125e+07	2.77998	3.02654e-07	1.72374
M316T199	316.28451	198.921500	diff	Dehydrophytosphingosine (not validated, isomer of 1677)	[M+H]+	0.852496213			Organic nitrogen compounds	Organonitrogen compounds	Amines	4.36184e+07	5.23161e+07	3.21288e+07	2.74025e+07	2.41735e+07	4.7085e+07	3.84196e+08	3.27865e+08	5.90223e+08	5.32346e+08	4.56688e+08	2.97805e+08	3.77874e+07	4.31521e+08	0.0875679	8.51499e-06	4.51049
M395T283_1	395.22682	282.706500	diff	Deoxycorticosterone acetate	[M+Na]+	0.940550578210598		C14554	Lipids and lipid-like molecules	Steroids and steroid derivatives	Pregnane steroids	3.2771e+07	3.38682e+07	3.12367e+07	3.1637e+07	3.43931e+07	3.10778e+07	4.4874e+07	4.62448e+07	4.86808e+07	5.15246e+07	4.52301e+07	5.72157e+07	3.24973e+07	4.89617e+07	0.663729	1.00938e-05	1.01645
M187T417	187.10780	416.804000	diff	Deoxyvasicinone	[M+H]+	0.875960244583016		C10659	Organoheterocyclic compounds	Diazanaphthalenes	Benzodiazines	6.67647e+07	6.70052e+07	6.25582e+07	6.84392e+07	7.33884e+07	6.05727e+07	9.00544e+07	8.95605e+07	9.21045e+07	8.92015e+07	8.51795e+07	8.46185e+07	6.64548e+07	8.84531e+07	0.751299	1.59556e-06	1.25509
M557T121	557.45646	121.093000	diff	Dereplicator identification - rhapsamine	[M+H]+	0.901614552			Organic nitrogen compounds	Organonitrogen compounds	Amines	8.39575e+07	5.05711e+07	9.6526e+07	8.85982e+07	8.76584e+07	5.7651e+07	1.73923e+08	2.08114e+08	5.73457e+07	1.38698e+08	8.02769e+07	1.49729e+08	7.74937e+07	1.34681e+08	0.575386	0.0410942	1.63188
M298T562	298.18747	561.696000	diff	Desisopropyldisopyramide	[M+H]+	0.931288154	HMDB0061024		Organic acids and derivatives	Carboxylic acids and derivatives	Amino acids, peptides, and analogues	2.69171e+08	3.12159e+08	3.30706e+08	2.58806e+08	3.12036e+08	2.83731e+08	2.53846e+08	2.17272e+08	1.83009e+08	2.35198e+08	2.36121e+08	1.96461e+08	2.94435e+08	2.20318e+08	1.33641	0.00086883	1.06738
M201T254	201.08706	253.732000	diff	Desmethoxyyangonin	[M+H-CO]+	0.799728699730775	HMDB0034270					5.73603e+07	5.69291e+07	6.01967e+07	6.27096e+07	6.11546e+07	5.34944e+07	2.97136e+07	2.96207e+07	2.68411e+07	2.49333e+07	2.79063e+07	2.80652e+07	5.86408e+07	2.78467e+07	2.10584	2.36259e-09	1.09561
M215T249_2	215.15029	249.276000	diff	Dethiobiotin	[M+H]+	0.902305385293108	HMDB0003581	C01909	Lipids and lipid-like molecules	Fatty Acyls	Fatty acids and conjugates	3.04128e+08	3.03061e+08	3.28262e+08	3.4343e+08	3.31396e+08	3.01445e+08	1.90629e+08	1.80775e+08	1.60913e+08	1.56992e+08	1.55819e+08	1.87026e+08	3.1862e+08	1.72026e+08	1.85217	3.57479e-08	2.32939
M583T34	583.41440	34.377100	diff	Diacetylpyxinol	[M+Na]+	0.78297929			Lipids and lipid-like molecules	Prenol lipids	Terpene glycosides	4.35855e+07	3.99479e+07	4.32829e+07	4.73199e+07	4.7213e+07	4.59156e+07	1.81335e+08	1.91652e+08	1.70189e+08	1.76218e+08	1.82074e+08	1.77638e+08	4.45442e+07	1.79851e+08	0.247673	1.13257e-12	2.72028
M317T439	317.09569	438.740000	diff	Dibutyl phthalate	[M+K]+	0.95969663520908	HMDB0033244	C14214	Benzenoids	Benzene and substituted derivatives	Benzoic acids and derivatives	5.07894e+08	4.8821e+08	4.86348e+08	4.8632e+08	4.98259e+08	4.8186e+08	1.02621e+07	1.53832e+07	1.22831e+07	6.36413e+06	1.3156e+07	2.86489e+07	4.91482e+08	1.43496e+07	34.2506	4.26822e-16	4.66154
M312T562	312.19183	561.670000	diff	Dienogest	[M+H]+	0.997371622755041			Lipids and lipid-like molecules	Steroids and steroid derivatives	Oxosteroids	391331	689289	385887	936185	555024	471526	4.48852e+07	4.41014e+07	4.47531e+07	4.33369e+07	4.32806e+07	4.41788e+07	571540	4.40893e+07	0.0129632	4.27094e-18	1.51347
M441T48	441.20210	47.928000	diff	Diferuloyl putrescine	[M+H]+	0.759115394			Phenylpropanoids and polyketides	Cinnamic acids and derivatives	Hydroxycinnamic acids and derivatives	7.47521e+07	6.53614e+07	7.2827e+07	4.53273e+07	4.07764e+07	6.89787e+07	3.32399e+06	2.71827e+06	3.20499e+06	3.37833e+06	3.47238e+06	3.28225e+06	6.13371e+07	3.23003e+06	18.9896	2.00749e-06	1.58928
M308T127	308.22194	127.420000	diff	Dihydrocapsaicin	[M+H]+	0.99076741623801	HMDB0038457	C16952	Benzenoids	Phenols	Methoxyphenols	6.88488e+07	1.19384e+08	7.27526e+07	8.08469e+07	8.29949e+07	1.84513e+08	6.61196e+06	8.12756e+06	4.90441e+06	4.6385e+06	5.30819e+06	5.69118e+06	1.01557e+08	5.8803e+06	17.2707	0.000361823	1.92447
M205T484	205.11854	483.584000	diff	Dimoxystrobin	[M+H-C8H10O]+	0.827949818			Benzenoids	Benzene and substituted derivatives	Phenylacetamides	2.0228e+08	1.90741e+08	1.97181e+08	2.08157e+08	2.17951e+08	1.93665e+08	1.20702e+08	1.18911e+08	1.25783e+08	1.29685e+08	1.24717e+08	1.2668e+08	2.01662e+08	1.24413e+08	1.62091	8.2558e-09	1.61964
M273T460	273.10837	460.182500	diff	Dipropyl phthalate	[M+Na]+	0.804170792563589		C14469	Benzenoids	Benzene and substituted derivatives	Benzoic acids and derivatives	2.20412e+08	2.02362e+08	2.07685e+08	2.09615e+08	2.33866e+08	1.99709e+08	9.304e+07	1.06257e+07	9.3848e+06	9.24073e+06	8.82512e+07	1.04147e+08	2.12275e+08	5.24483e+07	4.04732	1.14153e-05	2.55386
M160T278_2	160.13344	277.850000	diff	Dl-2-aminocaprylic acid	[M+H]+	0.995192255828235	HMDB0000991		Organic acids and derivatives	Carboxylic acids and derivatives	Amino acids, peptides, and analogues	3.61273e+09	3.26997e+09	3.94623e+09	3.06366e+09	3.61891e+09	3.70529e+09	2.14279e+09	2.63065e+09	2.54505e+09	2.40194e+09	2.64663e+09	2.18559e+09	3.53613e+09	2.42544e+09	1.45793	3.54464e-05	5.39052
M191T261	191.08153	260.543000	diff	Dl-benzylsuccinic acid	[M+H-H2O]+	0.837846606562164	HMDB0142179					1.10907e+07	1.10462e+07	1.5642e+07	1.32021e+07	1.37124e+07	1.12578e+07	6.53029e+07	6.71925e+07	7.37024e+07	6.76474e+07	6.48661e+07	6.29015e+07	1.26585e+07	6.69355e+07	0.189115	2.16392e-11	1.71215
M136T344	136.07549	343.521000	diff	Dl-octopamine	[M+H-H2O]+	0.99912608242916		C04227	Benzenoids	Phenols	1-hydroxy-2-unsubstituted benzenoids	3.59075e+07	3.52763e+07	4.4977e+07	4.26524e+07	4.98317e+07	3.64298e+07	5.97538e+07	7.07928e+07	4.93777e+07	5.42881e+07	6.67622e+07	6.00545e+07	4.08458e+07	6.01715e+07	0.678822	0.000708889	1.09179
M120T394	120.06553	393.712000	diff	DL-threonine	[M+H]+	0.991456192866837	HMDB0000167	C00188	Organic acids and derivatives	Carboxylic acids and derivatives	Amino acids, peptides, and analogues	3.22602e+08	3.15689e+08	3.40726e+08	2.94957e+08	3.23975e+08	2.53442e+08	4.84186e+08	4.56756e+08	4.53882e+08	4.32167e+08	5.46671e+08	4.46568e+08	3.08565e+08	4.70038e+08	0.656468	1.66782e-05	3.15185
M118T376	118.08628	376.496000	diff	DL-valine	[M+H]+	0.999836687889346	HMDB0000883	C00183	Organic acids and derivatives	Carboxylic acids and derivatives	Amino acids, peptides, and analogues	4.02506e+09	3.91981e+09	3.84245e+09	3.97733e+09	4.02221e+09	3.91582e+09	1.40581e+09	7.96675e+08	1.34483e+09	2.55981e+09	1.44391e+09	1.48059e+09	3.95045e+09	1.50527e+09	2.62441	1.17469e-06	9.75193
M129T401	129.06588	400.970000	diff	Dulcitol	[M+H-3H2O]+	0.922186806747684	HMDB0000107	C01697	Organic oxygen compounds	Organooxygen compounds	Carbohydrates and carbohydrate conjugates	5.20766e+08	5.0124e+08	4.77805e+08	5.03106e+08	4.85939e+08	4.98488e+08	2.89984e+08	2.88067e+08	3.25553e+08	2.97097e+08	2.81013e+08	2.54959e+08	4.97891e+08	2.89445e+08	1.72015	4.16672e-09	2.73914
M470T558	470.29746	557.644000	diff	Ebastine	[M+H]+	0.981850542	HMDB0060159		Benzenoids	Benzene and substituted derivatives	Diphenylmethanes	2.99262e+08	3.14305e+08	3.12861e+08	2.98349e+08	3.09441e+08	2.95168e+08	1.50557e+08	1.41985e+08	1.50711e+08	1.47302e+08	1.48354e+08	1.50265e+08	3.04898e+08	1.48196e+08	2.0574	1.09767e-12	2.47153
M175T247	175.08658	246.978000	diff	Edaravone	[M+H]+	0.991087517535946		C13008	Organoheterocyclic compounds	Azolines	Pyrazolines	7.35363e+06	7.76481e+06	9.98104e+06	9.10461e+06	9.43961e+06	8.93991e+06	7.10462e+08	1.71261e+09	2.62353e+08	1.71569e+09	1.58856e+09	1.21641e+09	8.76393e+06	1.20101e+09	0.00729712	0.000652597	7.29502
M349T525	349.16109	524.581000	diff	Enalaprilat	[M+H]+	0.988874587727354	HMDB0041886	C11720	Organic acids and derivatives	Carboxylic acids and derivatives	Amino acids, peptides, and analogues	6.34982e+07	6.25905e+07	6.12537e+07	6.39392e+07	6.57579e+07	6.26751e+07	2.20399e+06	2.2298e+06	1.36387e+06	1.59136e+06	1.93603e+06	2.90149e+06	6.32858e+07	2.03776e+06	31.0565	5.1196e-16	1.66969
M342T406	342.14076	405.650000	diff	Enrofloxacin	[M+H-H2O]+	0.883081009	HMDB0029861		Organoheterocyclic compounds	Quinolines and derivatives	Quinoline carboxylic acids	5.46202e+07	5.37773e+07	5.28157e+07	5.2593e+07	5.67223e+07	4.92144e+07	6.48095e+06	6.35731e+06	6.06089e+06	5.67692e+06	6.1789e+06	1.01692e+07	5.32905e+07	6.82069e+06	7.81307	3.83356e-12	1.43979
M425T118	425.14296	118.030000	diff	Eprosartan	[M+H]+	0.964975116319779	HMDB0015014	C07467	Benzenoids	Benzene and substituted derivatives	Benzoic acids and derivatives	3.0457e+07	6.62019e+06	1.00017e+07	8.20055e+06	1.16233e+07	9.1e+06	3.36177e+07	5.42657e+07	2.23527e+07	2.5228e+07	3.70759e+07	3.83446e+07	1.26671e+07	3.51474e+07	0.3604	0.00336182	1.01583
M341T328_2	341.11107	328.111000	diff	Esculin	[M+H]+	0.987791263561793	HMDB0030820	C09264	Phenylpropanoids and polyketides	Coumarins and derivatives	Coumarin glycosides	1.01176e+08	9.62039e+07	1.0996e+08	9.67443e+07	1.03097e+08	1.04993e+08	1.4375e+07	1.42365e+07	1.47544e+07	1.65698e+07	1.47462e+07	1.45283e+07	1.02029e+08	1.48684e+07	6.86215	2.02615e-12	1.96845
M322T342	322.17390	341.582000	diff	Famciclovir	[M+H]+	0.955275272724386	HMDB0014570		Organoheterocyclic compounds	Imidazopyrimidines	Purines and purine derivatives	3.77775e+07	3.8337e+07	3.70095e+07	4.18703e+07	4.0508e+07	3.62233e+07	5.38078e+07	5.59943e+07	5.59474e+07	5.09076e+07	5.53797e+07	5.89679e+07	3.86209e+07	5.51674e+07	0.700067	3.43274e-07	1.05189
M307T484_2	307.18651	484.267000	diff	Fenazaquin	[M+H]+	0.978273668492094		C18727	Organoheterocyclic compounds	Diazanaphthalenes	Benzodiazines	5.20694e+08	4.78303e+08	4.93722e+08	5.0655e+08	4.8854e+08	5.17804e+08	6.31338e+08	5.64543e+08	6.27106e+08	6.35818e+08	6.23808e+08	6.10188e+08	5.00935e+08	6.15467e+08	0.813912	4.36574e-06	3.04082
M159T216	159.02761	216.099000	diff	Fenfluramine	[M+H-C4H11N]+	0.998064362436859		C06996	Benzenoids	Benzene and substituted derivatives	Phenethylamines	1.02134e+09	9.5172e+08	9.4101e+08	7.78244e+08	9.89253e+08	9.54632e+08	1.12297e+09	1.42448e+09	1.34583e+09	1.41186e+09	1.47667e+09	1.22174e+09	9.39367e+08	1.33392e+09	0.704213	0.000123003	5.07019
M274T75	274.27396	75.145800	diff	Fenpropidin	[M+H]+	0.997638627147367		C18726				1.17846e+09	1.09467e+09	1.14495e+09	1.13764e+09	1.13363e+09	1.10333e+09	1.06765e+09	1.0322e+09	1.04916e+09	1.05018e+09	1.09872e+09	1.05664e+09	1.13211e+09	1.05909e+09	1.06895	0.00079472	1.73835
M314T46	314.13872	45.885900	diff	Feruloyl tyramine	[M+H]+	0.92277605906632	HMDB0029365	C02717	Benzenoids	Phenols	Methoxyphenols	9.35613e+07	8.98375e+07	1.1604e+08	8.98938e+07	9.18259e+07	8.58831e+07	4.63166e+06	2.50773e+06	2.93479e+06	2.35738e+06	2.22915e+06	1.84387e+06	9.45069e+07	2.75076e+06	34.3566	1.59256e-09	2.03346
M527T40_1	527.15490	39.965100	diff	Flavone base + 3o, 2meo, o-guaiacylglycerol	[M+H]+	0.975087538			Phenylpropanoids and polyketides	Flavonoids	O-methylated flavonoids	5.33527e+07	4.10792e+07	1.04492e+08	1.46404e+08	1.60486e+08	5.63401e+07	1.33617e+06	1.5652e+06	920610	713959	871462	2.14804e+06	9.36922e+07	1.25924e+06	74.4038	0.00130386	1.88945
M194T107	194.10358	106.528600	diff	Flufenacet	[M+H-C3HF3N2OS]+	0.995915758077055		C18731	Benzenoids	Benzene and substituted derivatives	Anilides	1.45319e+08	1.40414e+08	1.82607e+08	1.73152e+08	1.78577e+08	1.30181e+08	2.53347e+08	1.76296e+08	2.36653e+08	2.43705e+08	2.75028e+08	2.6268e+08	1.58375e+08	2.41285e+08	0.656381	0.000598417	2.21307
M166T207	166.07229	207.189500	diff	Fluorene	[M]+	0.999472581116495		C07715				1.43943e+07	1.47371e+07	1.80111e+07	1.27041e+07	1.77079e+07	1.58733e+07	1.01897e+08	1.3391e+08	1.2026e+08	1.48911e+08	1.52133e+08	1.00455e+08	1.55713e+07	1.26261e+08	0.123326	2.94739e-07	2.39845
M277T265	277.06407	265.413000	diff	Flutamide	[M+H]+	0.97764063954653	HMDB0014642	C07653	Benzenoids	Benzene and substituted derivatives	Trifluoromethylbenzenes	1.79009e+06	1.50183e+06	1.56865e+06	718001	2.32382e+06	2.37405e+06	1.38354e+08	1.91132e+08	1.38373e+08	1.48351e+08	1.46921e+08	1.53415e+08	1.71274e+06	1.52758e+08	0.0112121	3.98824e-09	2.79838
M309T530	309.16575	529.665000	diff	Fructoselysine	[M+H]+	0.923327898		C16488	Organic acids and derivatives	Carboxylic acids and derivatives	Amino acids, peptides, and analogues	2.806e+08	2.9056e+08	2.7382e+08	2.72253e+08	3.04796e+08	2.64496e+08	4.77247e+07	5.06456e+07	4.51065e+07	4.89565e+07	5.31919e+07	8.10908e+07	2.81088e+08	5.44526e+07	5.16205	7.47642e-11	3.14986
M146T398_2	146.09287	398.331000	diff	G-guanidinobutyrate	[M+H]+	0.993181363744927	HMDB0003464	C01035	Organic acids and derivatives	Carboxylic acids and derivatives	Amino acids, peptides, and analogues	1.28327e+09	1.11497e+09	1.1651e+09	1.13862e+09	1.16221e+09	1.17444e+09	1.62691e+09	1.35775e+09	1.54019e+09	1.6513e+09	1.72287e+09	1.55703e+09	1.1731e+09	1.57601e+09	0.744349	3.20772e-05	5.2677
M413T557	413.21324	557.084000	diff	Gardneramine	[M+H]+	0.725890287090829			Organoheterocyclic compounds	Indoles and derivatives	Indoles	3.15217e+07	3.12465e+07	3.3812e+07	3.06845e+07	4.52016e+07	2.41144e+07	312394	964207	505835	333856	344893	3.89973e+06	3.27634e+07	1.06015e+06	30.9044	6.53816e-07	1.17961
M277T498	277.10329	498.081000	diff	Glu-Glu	[M+H]+	0.873472663	HMDB0028818	C01425	Organic acids and derivatives	Carboxylic acids and derivatives	Amino acids, peptides, and analogues	1.4433e+08	1.47022e+08	1.795e+08	1.43581e+08	2.13818e+08	1.42144e+08	9.70403e+07	8.69382e+07	8.8486e+07	9.5128e+07	9.12329e+07	9.95751e+07	1.61733e+08	9.30667e+07	1.73781	0.000204022	1.44378
M276T497	276.15557	496.810000	diff	Glu-Lys	[M+H]+	0.961615253	HMDB0004207		Organic acids and derivatives	Carboxylic acids and derivatives	Amino acids, peptides, and analogues	1.38063e+08	1.40891e+08	1.46904e+08	1.60395e+08	2.32584e+08	1.35867e+08	1.12638e+08	1.04933e+08	1.04665e+08	1.11309e+08	1.09618e+08	1.07833e+08	1.59117e+08	1.08499e+08	1.46653	0.00757678	1.00174
M213T418	213.09841	418.148000	diff	Gly-His	[M+H]+	0.886047018			Organic acids and derivatives	Carboxylic acids and derivatives	Amino acids, peptides, and analogues	1.0634e+08	9.40535e+07	1.02262e+08	9.70904e+07	1.09541e+08	9.1675e+07	1.43339e+08	1.49745e+08	1.51213e+08	1.44692e+08	1.34987e+08	1.35085e+08	1.0016e+08	1.43177e+08	0.699557	9.11079e-07	1.70319
M173T392	173.09215	392.398000	diff	Gly-Pro	[M+H]+	0.960790844766884			Organic acids and derivatives	Carboxylic acids and derivatives	Amino acids, peptides, and analogues	2.99955e+07	2.69018e+07	3.2036e+07	2.69476e+07	2.81616e+07	2.7061e+07	5.77582e+07	5.84599e+07	6.01018e+07	4.65505e+07	6.90779e+07	5.50905e+07	2.85173e+07	5.78398e+07	0.493039	2.65692e-06	1.28648
M258T426_4	258.11002	426.075000	diff	Glycerophosphocholine	[M+H]+	0.991339791492582	HMDB0000086	C00670	Lipids and lipid-like molecules	Glycerophospholipids	Glycerophosphocholines	1.46994e+10	1.4321e+10	1.40217e+10	1.48524e+10	1.47739e+10	1.45947e+10	9.46078e+09	9.06526e+09	9.93416e+09	8.72959e+09	9.44636e+09	8.82516e+09	1.45439e+10	9.24355e+09	1.57341	4.51778e-10	13.2614
M152T308	152.05672	307.756000	diff	Guanine	[M+H]+	0.999551616132378	HMDB0000132	C00242	Organoheterocyclic compounds	Imidazopyrimidines	Purines and purine derivatives	4.39913e+08	4.09028e+08	5.67544e+08	5.0951e+08	5.6458e+08	4.32518e+08	2.24608e+08	2.07032e+08	1.71159e+08	1.9406e+08	2.18936e+08	1.8419e+08	4.87182e+08	1.99998e+08	2.43594	2.14087e-06	3.34163
M307T41_2	307.14411	41.135050	diff	Heptanedioic acid, 1-[2-[(2-carboxyphenyl)methylene]hydrazide]	[M+H]+	0.925121823			Benzenoids	Benzene and substituted derivatives	Benzoic acids and derivatives	5.18337e+07	4.79531e+07	9.50063e+07	8.03753e+07	6.0497e+07	4.52466e+07	8.16729e+06	5.83572e+06	5.88724e+06	5.51402e+06	8.55063e+06	5.89032e+06	6.34853e+07	6.64087e+06	9.55979	3.94337e-05	1.52677
M359T421	359.26548	420.861000	diff	Hexamethylphosphoramide	[2M+H]+	0.939310643709233		C19250	Organic acids and derivatives	Organic phosphoric acids and derivatives	Organic phosphoramides	4.58326e+07	4.36059e+07	4.61317e+07	4.38625e+07	4.78471e+07	4.42915e+07	6.8569e+07	7.26376e+07	6.73926e+07	6.71032e+07	7.27391e+07	7.06621e+07	4.52619e+07	6.98506e+07	0.647981	2.16103e-09	1.25805
M260T551_2	260.19698	551.049000	diff	Hexanoyl-l-carnitine	[M+H]+	0.99114287605381	HMDB0000756		Lipids and lipid-like molecules	Fatty Acyls	Fatty acid esters	4.95533e+07	5.31614e+07	5.09226e+07	5.81149e+07	5.44066e+07	5.22861e+07	8.65861e+07	8.56241e+07	8.76922e+07	8.47971e+07	9.38837e+07	8.49558e+07	5.30741e+07	8.72565e+07	0.608254	4.81167e-09	1.4596
M369T258_3	369.22361	257.529000	diff	Hirsutine	[M+H]+	0.997564820009906		C16972				1.17109e+07	6.33188e+06	6.87714e+06	8.22165e+06	6.8703e+06	6.15245e+06	4.62797e+07	5.0171e+07	4.63734e+07	4.58336e+07	5.99919e+07	4.86434e+07	7.69406e+06	4.95488e+07	0.155282	6.87404e-09	1.48846
M270T410	270.11977	410.192000	diff	His-Asn	[M+H]+	0.980205539408301			Organic acids and derivatives	Carboxylic acids and derivatives	Amino acids, peptides, and analogues	6.10091e+07	5.67075e+07	5.30198e+07	5.96787e+07	5.87788e+07	5.85133e+07	8.23718e+07	7.39933e+07	7.83925e+07	7.5705e+07	7.14965e+07	7.87332e+07	5.79512e+07	7.6782e+07	0.754749	2.15635e-06	1.16515
M284T413	284.13542	412.640000	diff	His-Gln	[M+H]+	0.964254071376319			Organic acids and derivatives	Carboxylic acids and derivatives	Amino acids, peptides, and analogues	2.66176e+08	2.72407e+08	2.61078e+08	2.7311e+08	2.76561e+08	2.52232e+08	3.29938e+08	3.0964e+08	3.15124e+08	3.05002e+08	3.02835e+08	2.97935e+08	2.66927e+08	3.10079e+08	0.860836	2.70069e-05	1.98395
M257T391	257.12454	391.090000	diff	His-Thr	[M+H]+	0.987578067682398			Organic acids and derivatives	Carboxylic acids and derivatives	Amino acids, peptides, and analogues	1.08175e+08	1.02354e+08	1.00086e+08	9.79872e+07	1.02848e+08	9.07481e+07	1.74388e+08	2.03136e+08	1.74659e+08	1.62951e+08	1.7364e+08	1.65127e+08	1.00366e+08	1.7565e+08	0.571398	3.19438e-07	2.12427
M236T558_2	235.65230	557.679000	diff	His-Trp-Lys	[M+2H]2+	0.80709117087895			Organic acids and derivatives	Carboxylic acids and derivatives	Amino acids, peptides, and analogues	6.12654e+08	6.55474e+08	6.71322e+08	6.57573e+08	6.5373e+08	6.22324e+08	3.48112e+08	3.3903e+08	3.40143e+08	3.45532e+08	3.68493e+08	3.49223e+08	6.45513e+08	3.48422e+08	1.85267	5.68069e-11	3.31958
M319T525	319.15022	524.567500	diff	His-Tyr	[M+H]+	0.986879892418461			Organic acids and derivatives	Carboxylic acids and derivatives	Amino acids, peptides, and analogues	3.0756e+08	2.87704e+08	2.94443e+08	2.93661e+08	2.97581e+08	2.98618e+08	5.29623e+06	6.03334e+06	6.33063e+06	5.34151e+06	6.87111e+06	9.14852e+06	2.96594e+08	6.50356e+06	45.605	1.46447e-16	3.63701
M156T442_1	156.07700	442.017500	diff	Histidine	[M+H]+	0.999590181899442	HMDB0000177	C00135	Organic acids and derivatives	Carboxylic acids and derivatives	Amino acids, peptides, and analogues	5.857e+09	5.8192e+09	5.24113e+09	2.97623e+09	6.03161e+09	5.26046e+09	3.43074e+09	3.59083e+09	3.47012e+09	4.81694e+09	3.05866e+09	3.36411e+09	5.19761e+09	3.6219e+09	1.43505	0.0135646	5.58842
M405T268	405.21118	268.104000	diff	hydrocortisone 21-acetate	[M+H]+	0.998066983981648		C02821	Lipids and lipid-like molecules	Steroids and steroid derivatives	Pregnane steroids	1.25095e+08	1.2661e+08	1.28765e+08	1.31874e+08	1.4495e+08	1.20362e+08	1.68099e+07	1.67288e+07	1.60262e+07	1.78461e+07	1.57916e+07	1.46059e+07	1.2961e+08	1.63014e+07	7.95082	1.73146e-11	2.24811
M137T217_2	137.04576	217.256000	diff	Hypoxanthine	[M+H]+	0.999929973524461	HMDB0000157	C00262	Organoheterocyclic compounds	Imidazopyrimidines	Purines and purine derivatives	1.18747e+10	1.09391e+10	1.11592e+10	9.64515e+09	1.40106e+10	1.17452e+10	1.38913e+10	1.5357e+10	1.37701e+10	1.64431e+10	1.37528e+10	1.40992e+10	1.15623e+10	1.45523e+10	0.794539	0.00237815	14.7042
M230T384	230.18639	384.028000	diff	Icaridin	[M+H]+	0.851071307			Organoheterocyclic compounds	Piperidines	Piperidinecarboxylic acids and derivatives	2.32535e+08	2.26821e+08	2.65229e+08	2.26349e+08	2.62481e+08	2.16283e+08	1.66612e+08	1.68572e+08	1.59802e+08	1.6517e+08	1.76507e+08	1.56271e+08	2.38283e+08	1.65489e+08	1.43987	9.2662e-06	1.36826
M306T404	306.15956	403.754000	diff	Imazamox	[M+H]+	0.955509057300367		C18598	Organic acids and derivatives	Carboxylic acids and derivatives	Amino acids, peptides, and analogues	1.64982e+08	1.65375e+08	1.58767e+08	1.60597e+08	1.61662e+08	1.54524e+08	7.22973e+07	6.7862e+07	7.2773e+07	7.05816e+07	6.32619e+07	6.32589e+07	1.60984e+08	6.83391e+07	2.35567	3.4289e-12	1.93998
M234T474	234.09741	473.506000	diff	Imazapic	[M+H-C3H6]+	0.855137853010324			Organic acids and derivatives	Carboxylic acids and derivatives	Amino acids, peptides, and analogues	1.35124e+08	1.55706e+08	1.28749e+08	1.5851e+08	1.47747e+08	1.27476e+08	1.11627e+07	1.35102e+07	2.63773e+07	1.02806e+07	1.18907e+07	1.96639e+07	1.42219e+08	1.54809e+07	9.18673	1.54004e-09	2.37131
M312T462	312.14854	462.096000	diff	Imazaquin	[M+H]+	0.931881165674335		C05076	Organoheterocyclic compounds	Quinolines and derivatives	Quinoline carboxylic acids	3.11774e+07	3.19294e+07	3.18896e+07	3.09785e+07	3.20982e+07	2.92396e+07	1.16759e+06	2.69474e+06	3.49162e+06	929093	3.26041e+06	737248	3.12188e+07	2.04678e+06	15.2526	9.64994e-13	1.14824
M175T211	175.08654	211.305000	diff	Indole-3-acetamide	[M+H]+	0.938991466848863	HMDB0029739	C02693	Organoheterocyclic compounds	Indoles and derivatives	Indoles	2.01602e+07	1.63657e+07	4.00328e+07	2.14249e+07	2.58281e+07	3.15663e+07	5.48019e+07	1.37304e+08	1.5232e+08	8.93026e+07	3.3247e+07	5.0734e+07	2.58963e+07	8.62848e+07	0.300126	0.0140852	1.64743
M157T404	157.09724	403.592000	diff	Indole-3-acetonitrile	[M+H]+	0.998853798801632	HMDB0006524	C02938	Organoheterocyclic compounds	Indoles and derivatives	Indoles	2.71649e+08	2.50564e+08	2.5204e+08	2.56166e+08	2.31912e+08	2.56173e+08	1.48471e+07	1.40223e+07	1.53866e+07	1.6514e+07	1.52122e+07	1.45556e+07	2.53084e+08	1.50896e+07	16.7721	6.4156e-13	3.28131
M188T344	188.07362	344.197000	diff	Indoleacrylic acid	[M+H]+	0.932930498396045	HMDB0000734		Organoheterocyclic compounds	Indoles and derivatives	Indoles	6.97693e+07	7.21387e+07	7.86184e+07	6.90267e+07	6.89357e+07	6.6199e+07	1.01584e+08	9.41242e+07	1.03435e+08	1.02468e+08	1.01334e+08	9.2357e+07	7.07813e+07	9.92171e+07	0.713398	7.0211e-07	1.38876
M281T256	281.13608	255.824000	diff	Ipriflavone	[M+H]+	0.999474769489592	HMDB0032987		Phenylpropanoids and polyketides	Isoflavonoids	Isoflav-2-enes	2.03868e+07	1.9663e+07	1.85696e+07	2.09412e+07	2.06503e+07	1.65557e+07	4.74435e+07	5.05052e+07	4.50033e+07	4.30469e+07	4.77153e+07	4.72992e+07	1.94611e+07	4.68356e+07	0.415519	8.28315e-10	1.24686
M203T421	203.13913	420.861000	diff	Iprovalicarb	[M+H-C9H10]+	0.817473610401779		C18866	Benzenoids	Benzene and substituted derivatives	Toluenes	2.54103e+08	2.50763e+08	2.43945e+08	2.21952e+08	2.43225e+08	2.39596e+08	1.27377e+07	1.31955e+07	1.46414e+07	1.49332e+07	1.28601e+07	1.42002e+07	2.42264e+08	1.37614e+07	17.6046	2.75765e-13	3.21735
M325T328	325.13706	328.111000	diff	Isobavachalcone	[M+H]+	0.952561918744255		C08648	Phenylpropanoids and polyketides	Linear 1,3-diarylpropanoids	Chalcones and dihydrochalcones	2.57229e+08	2.54377e+08	2.46602e+08	2.40114e+08	2.5522e+08	2.40482e+08	3.14265e+07	3.55901e+07	3.34004e+07	3.14184e+07	3.34835e+07	3.05425e+07	2.49004e+08	3.26436e+07	7.62796	1.27608e-14	3.11048
M161T248	161.07902	247.952000	diff	Isobergaptene	[M+H-C2O2]+	0.91538691100617		C18082	Phenylpropanoids and polyketides	Coumarins and derivatives	Furanocoumarins	179675	354630	1.12465e+06	631625	842679	957088	1.3597e+08	1.26059e+08	1.12336e+08	1.10798e+08	1.09565e+08	1.2862e+08	681725	1.20558e+08	0.00565475	1.38637e-10	2.5046
M257T281	257.07446	280.652000	diff	Isoliquiritigenin	[M+H]+	0.990577472632866	HMDB0037316	C08650	Phenylpropanoids and polyketides	Linear 1,3-diarylpropanoids	Chalcones and dihydrochalcones	2.73375e+07	2.86076e+07	2.72198e+07	2.41141e+07	3.07156e+07	2.80506e+07	6.80206e+07	8.42259e+07	8.13143e+07	7.10919e+07	7.74522e+07	6.55278e+07	2.76742e+07	7.46054e+07	0.370941	4.32874e-08	1.61725
M204T68_1	204.12433	67.805900	diff	Isopentenyladenine	[M+H]+	0.995456549		C04083	Organoheterocyclic compounds	Imidazopyrimidines	Purines and purine derivatives	5.36371e+07	3.10859e+07	6.50081e+07	2.23209e+07	2.47205e+07	3.47936e+07	1.04322e+08	8.57368e+07	6.81437e+07	6.41585e+07	6.17491e+07	1.19699e+08	3.85943e+07	8.39682e+07	0.45963	0.00349969	1.48629
M443T231	443.13120	230.740000	diff	Isorhapontin	[M+Na]+	0.977872624394986		C10266	Phenylpropanoids and polyketides	Stilbenes	Stilbene glycosides	5.56829e+06	4.15373e+06	3.35807e+06	2.74559e+06	3.34843e+06	4.58997e+06	7.75034e+07	8.63419e+07	1.14535e+08	9.45394e+07	9.02932e+07	7.76788e+07	3.96068e+06	9.01486e+07	0.043935	2.84841e-08	2.1276
M162T395_3	162.11270	395.039000	diff	L-carnitine	[M+H]+	0.999897029752058	HMDB0062496	C00318	Organic nitrogen compounds	Organonitrogen compounds	Quaternary ammonium salts	6.90648e+09	7.22676e+09	7.34955e+09	7.11233e+09	6.89278e+09	6.68966e+09	4.74765e+09	5.11581e+09	4.60228e+09	4.64934e+09	4.859e+09	4.39119e+09	7.02959e+09	4.72755e+09	1.48694	1.60134e-08	8.28556
M427T509	427.09567	509.338000	diff	L-cysteine-glutathione disulfide	[M+H]+	0.961118191			Organic acids and derivatives	Carboxylic acids and derivatives	Amino acids, peptides, and analogues	4.86865e+06	4.67888e+06	5.41679e+06	4.16369e+06	4.58914e+06	5.44677e+06	2.91241e+07	2.89688e+07	2.94754e+07	3.22827e+07	2.94869e+07	3.18608e+07	4.86065e+06	3.01998e+07	0.16095	2.28966e-12	1.16678
M192T123	192.08661	122.730000	diff	L-kynurenine	[M+H-NH3]+	0.823023361189336	HMDB0000684	C00328	Organic oxygen compounds	Organooxygen compounds	Carbonyl compounds	4.47837e+07	2.94114e+07	3.09387e+07	2.90001e+07	2.65875e+06	2.02322e+07	7.54084e+07	1.52006e+08	8.79266e+07	9.72518e+07	9.67855e+07	9.25439e+07	2.61708e+07	1.0032e+08	0.260872	0.000123318	1.91357
M400T227_1	400.34202	226.775000	diff	L-palmitoylcarnitine	[M+H]+	0.99836681299095	HMDB0000222	C02990	Lipids and lipid-like molecules	Fatty Acyls	Fatty acid esters	4.31202e+08	3.66597e+08	3.05109e+08	2.1917e+08	4.02332e+08	4.24847e+08	1.96479e+08	2.45058e+08	2.23161e+08	2.15394e+08	2.16092e+08	2.12388e+08	3.58209e+08	2.18095e+08	1.64244	0.00217785	1.91275
M130T544	130.08624	543.802000	diff	L-pipecolic acid	[M+H]+	0.999601999316174	HMDB0000716	C00408	Organic acids and derivatives	Carboxylic acids and derivatives	Amino acids, peptides, and analogues	1.53452e+09	1.54472e+09	1.49655e+09	1.81251e+09	1.78357e+09	1.61276e+09	1.50173e+09	1.52348e+09	1.49393e+09	1.45421e+09	1.46162e+09	1.48154e+09	1.63077e+09	1.48608e+09	1.09736	0.0276595	1.63156
M277T490	277.13960	489.560000	diff	L-saccharopine	[M+H]+	0.99704048618493	HMDB0062698	C00449	Organic acids and derivatives	Carboxylic acids and derivatives	Amino acids, peptides, and analogues	1.49059e+08	1.48463e+08	1.42058e+08	1.43173e+08	1.51837e+08	1.39333e+08	1.05406e+08	1.00751e+08	1.05766e+08	1.05748e+08	1.02901e+08	1.03147e+08	1.45654e+08	1.03953e+08	1.40115	2.76617e-09	1.07044
M175T379	175.10776	379.280500	diff	L-theanine	[M+H]+	0.846336756717275	HMDB0034365	C01047	Organic acids and derivatives	Carboxylic acids and derivatives	Amino acids, peptides, and analogues	1.2075e+08	1.13832e+08	1.15363e+08	1.18196e+08	1.25713e+08	1.17404e+08	9.99772e+06	6.26083e+07	1.02086e+07	7.17247e+07	7.03326e+07	9.14767e+06	1.18543e+08	3.90033e+07	3.03931	0.000131017	1.68548
M535T124_2	535.27023	123.808000	diff	Lappaconitine	[M+H-CH6O2]+	0.981381954003877		C08694	Lipids and lipid-like molecules	Prenol lipids	Diterpenoids	5.01548e+06	5.13985e+06	4.82931e+06	6.43587e+06	5.70947e+06	4.79654e+06	5.64072e+08	5.50672e+08	7.49203e+08	5.2471e+08	6.03033e+08	6.37254e+08	5.32109e+06	6.04824e+08	0.00879775	5.68318e-09	5.58176
M279T225	279.17028	225.014000	diff	Leu-Phe	[M+H]+	0.943573526497816			Organic acids and derivatives	Carboxylic acids and derivatives	Amino acids, peptides, and analogues	8.10384e+07	7.69245e+07	7.35495e+07	6.4121e+07	7.42704e+07	7.949e+07	1.12158e+08	1.23425e+08	1.47661e+08	1.35441e+08	1.15649e+08	1.17622e+08	7.48989e+07	1.25326e+08	0.597632	8.69113e-06	1.7684
M245T236	245.18590	236.495000	diff	Leucylleucine	[M+H]+	0.929284040641091	HMDB0028933	C11332	Organic acids and derivatives	Carboxylic acids and derivatives	Amino acids, peptides, and analogues	9.31356e+07	1.03607e+08	7.10208e+07	8.38119e+07	6.70097e+07	9.3089e+07	1.07173e+08	1.27793e+08	1.60532e+08	1.48444e+08	1.48832e+08	1.32019e+08	8.52791e+07	1.37465e+08	0.620367	0.000309166	1.76869
M126T544	126.09135	544.463000	diff	Levetiracetam	[M+H-CH3ON]+	0.992774776193453	HMDB0015333	C07841	Organic acids and derivatives	Carboxylic acids and derivatives	Amino acids, peptides, and analogues	2.42723e+08	2.55134e+08	2.40048e+08	2.36657e+08	2.43307e+08	2.16171e+08	4.73409e+07	4.72146e+07	4.64162e+07	4.45552e+07	4.6711e+07	4.98817e+07	2.39007e+08	4.70199e+07	5.0831	5.84852e-12	2.90386
M248T475	248.11310	474.613500	diff	Linamarin	[M+H]+	0.948937425457141	HMDB0033699	C01594	Organic oxygen compounds	Organooxygen compounds	Carbohydrates and carbohydrate conjugates	1.27521e+09	1.33677e+09	3.22579e+08	2.87785e+08	3.1663e+08	1.22665e+09	1.43336e+07	1.52334e+07	1.06748e+07	1.17246e+07	1.47692e+07	3.05017e+07	7.9427e+08	1.62062e+07	49.0102	0.00504258	5.25687
M279T121	279.23180	120.773000	diff	Linolenic acid	[M+H]+	0.849291146593659	HMDB0001388	C06427	Lipids and lipid-like molecules	Fatty Acyls	Lineolic acids and derivatives	1.55991e+08	3.60659e+08	3.30911e+08	3.54118e+08	2.86213e+08	4.07332e+08	2.33613e+08	2.65186e+08	1.12137e+08	1.32569e+08	2.39381e+08	2.16018e+08	3.15871e+08	1.99817e+08	1.5808	0.0247157	1.76296
M424T225_2	424.34193	225.274000	diff	Linoleoylcarnitine	[M+H]+	0.995360521216776	HMDB0006469		Lipids and lipid-like molecules	Fatty Acyls	Fatty acid esters	7.97559e+08	6.26564e+08	6.02432e+08	5.58162e+08	8.11344e+08	7.99235e+08	3.62311e+08	4.66747e+08	4.28442e+08	4.27032e+08	4.10049e+08	3.97616e+08	6.99216e+08	4.15366e+08	1.68337	0.000183056	2.92172
M377T250	377.28001	249.959000	diff	Lithocholic acid	[M+H]+	0.824781691112572	HMDB0000761	C03990	Lipids and lipid-like molecules	Steroids and steroid derivatives	Bile acids, alcohols and derivatives	2.5864e+08	2.71012e+08	2.68767e+08	2.34077e+08	2.81936e+08	2.61347e+08	1.26343e+08	1.16797e+08	1.17492e+08	1.12017e+08	1.03186e+08	1.15931e+08	2.6263e+08	1.15294e+08	2.27791	1.97345e-09	2.4204
M522T236_2	522.35520	236.205000	diff	Lpc 18:1	[M+H]+	0.974106081597542			Lipids and lipid-like molecules	Glycerophospholipids	Glycerophosphocholines	5.81671e+09	4.85559e+09	4.38248e+09	4.33921e+09	4.94486e+09	5.97422e+09	1.8465e+09	3.47039e+09	1.64093e+09	2.84184e+09	2.64168e+09	1.88828e+09	5.05218e+09	2.38827e+09	2.11541	6.59427e-05	9.56904
M520T238_2	520.33957	238.022000	diff	Lpc 18:2	[M+H]+	0.980344532			Lipids and lipid-like molecules	Glycerophospholipids	Glycerophosphocholines	1.21986e+10	1.30657e+10	8.82382e+09	8.95929e+09	8.36615e+09	1.19297e+10	2.93823e+09	5.88486e+09	7.70936e+09	8.06643e+09	5.18507e+09	2.80692e+09	1.05572e+10	5.43181e+09	1.94359	0.00212206	13.5594
M518T243	518.32324	243.356000	diff	Lpc 18:3	[M+H]+	0.797471071553238			Lipids and lipid-like molecules	Glycerophospholipids	Glycerophosphocholines	2.95116e+08	2.97813e+08	2.0387e+08	1.95177e+08	1.97684e+08	1.8166e+08	2.38354e+09	1.77215e+09	9.69503e+08	1.30353e+09	1.22334e+09	2.33752e+09	2.28553e+08	1.66493e+09	0.137275	0.000159845	8.48765
M218T475	218.14993	474.765000	diff	Lys-Ala	[M+H]+	0.987494852197682			Organic acids and derivatives	Carboxylic acids and derivatives	Amino acids, peptides, and analogues	4.07207e+08	3.85299e+08	3.92135e+08	3.80493e+08	4.04988e+08	3.74708e+08	2.84255e+08	2.6158e+08	2.83947e+08	2.36601e+08	2.61575e+08	2.46902e+08	3.90805e+08	2.62477e+08	1.48891	9.68047e-08	1.95991
M204T489	204.13463	488.835000	diff	Lys-Gly	[M+H]+	0.970204612589338			Organic acids and derivatives	Carboxylic acids and derivatives	Amino acids, peptides, and analogues	1.01443e+08	1.10704e+08	1.03099e+08	1.06946e+08	1.14817e+08	9.95706e+07	4.73441e+07	6.79354e+07	5.41134e+07	5.15249e+07	5.22462e+07	6.92777e+07	1.06097e+08	5.70736e+07	1.85894	6.58278e-07	1.3155
M278T421	278.15340	421.454500	diff	Lys-Met	[M+H]+	0.985587852728647			Organic acids and derivatives	Carboxylic acids and derivatives	Amino acids, peptides, and analogues	6.87165e+07	6.63255e+07	6.47778e+07	6.07329e+07	6.11692e+07	6.1643e+07	2.72437e+07	2.38894e+07	2.60123e+07	2.33139e+07	2.06141e+07	2.07657e+07	6.38942e+07	2.36399e+07	2.70281	4.56474e-10	1.29205
M294T396	294.18131	396.472000	diff	Lys-Phe	[M+H]+	0.983649806			Organic acids and derivatives	Carboxylic acids and derivatives	Amino acids, peptides, and analogues	2.0473e+08	2.18742e+08	1.9462e+08	2.0101e+08	2.05333e+08	1.80666e+08	2.29053e+08	2.49051e+08	2.33706e+08	2.34979e+08	2.30436e+08	2.19618e+08	2.0085e+08	2.32807e+08	0.862732	0.000602904	1.68787
M246T436_1	246.18130	436.179000	diff	Lys-Val	[M+H]+	0.990353434459811			Organic acids and derivatives	Carboxylic acids and derivatives	Amino acids, peptides, and analogues	4.61437e+08	4.62277e+08	4.36637e+08	4.66882e+08	4.4758e+08	4.35268e+08	5.3664e+08	5.19354e+08	5.36216e+08	5.05636e+08	5.24666e+08	5.13253e+08	4.5168e+08	5.22627e+08	0.864249	2.90364e-06	2.56927
M411T343	411.18402	343.478000	diff	Mangostine	[M+H]+	0.999274984213358	HMDB0035796	C10080	Organoheterocyclic compounds	Benzopyrans	1-benzopyrans	1.54505e+07	1.5059e+07	1.60117e+07	1.85231e+07	1.62276e+07	1.67942e+07	5.90243e+07	5.91022e+07	5.55058e+07	5.5021e+07	5.57661e+07	5.85502e+07	1.63443e+07	5.71616e+07	0.285932	9.08246e-13	1.50138
M533T289	533.26064	289.284000	diff	Manumycin a	[M+H-H2O]+	0.928101234493568		C12111	Organic oxygen compounds	Organooxygen compounds	Carbonyl compounds	138784	6.65055e+06	6.65055e+06	157630	6.65055e+06	6.65055e+06	4.63011e+07	4.77115e+07	4.84559e+07	4.30962e+07	4.88141e+07	4.88912e+07	4.4831e+06	4.72117e+07	0.0949575	1.66016e-10	1.50378
M248T252_1	248.13945	252.457000	diff	Mefenoxam	[M+H-CH4O]+	0.985556082759466		C18626	Organic acids and derivatives	Carboxylic acids and derivatives	Amino acids, peptides, and analogues	3.17347e+06	3.65206e+06	3.72952e+06	2.73187e+06	3.14273e+06	3.3187e+06	5.36012e+07	5.12554e+07	4.74499e+07	4.7514e+07	5.56227e+07	5.1855e+07	3.29139e+06	5.12164e+07	0.0642645	7.07023e-12	1.59133
M224T248	224.12818	248.250500	diff	Mepanipyrim	[M+H]+	0.834567724730037		C10919	Benzenoids	Benzene and substituted derivatives	Aniline and substituted anilines	6.74417e+06	6.57619e+06	8.14799e+06	9.44756e+06	8.28576e+06	5.36864e+06	8.04595e+07	7.48032e+07	6.80965e+07	6.78947e+07	6.59678e+07	7.45022e+07	7.42839e+06	7.1954e+07	0.103238	9.29764e-11	1.85066
M248T365_1	248.14931	364.858000	diff	Meperidine	[M+H]+	0.905764908510351	HMDB0014597	C07128	Organoheterocyclic compounds	Piperidines	Phenylpiperidines	8.15905e+07	8.3698e+07	8.16408e+07	7.58226e+07	8.56167e+07	7.70492e+07	4.92075e+07	5.40357e+07	5.19424e+07	4.4037e+07	5.3583e+07	4.54454e+07	8.0903e+07	4.97085e+07	1.62755	9.82469e-08	1.01395
M354T272_1	354.20019	272.493000	diff	Methanone, [1-(4-hydroxypentyl)-1h-indol-3-yl](4-methyl-1-naphthalenyl)-	[M+H-H2O]+	0.976354653792432			Organoheterocyclic compounds	Indoles and derivatives	Naphthoylindoles	8.77633e+07	8.75831e+07	8.28621e+07	8.61505e+07	1.00131e+08	8.53779e+07	1.0237e+08	1.2665e+08	1.18403e+08	1.14821e+08	1.15059e+08	1.12227e+08	8.83114e+07	1.14922e+08	0.768448	6.62937e-05	1.38181
M350T291_1	350.20517	291.073500	diff	Methanone, [1-[(4-fluorophenyl)methyl]-1h-indol-3-yl](2,2,3,3-tetramethylcyclopropyl)-	[M+H]+	0.957062066531188			Organoheterocyclic compounds	Indoles and derivatives	N-alkylindoles	7.75096e+07	9.6894e+07	8.33757e+07	7.38321e+07	7.07953e+07	6.54446e+07	1.24084e+08	9.79728e+07	9.15969e+07	8.62062e+07	1.21844e+08	8.7987e+07	7.79752e+07	1.01615e+08	0.767358	0.0172462	1.16919
M365T439	365.06451	439.256000	diff	Methyl salicylate .beta.-d-o-glucuronide methyl ester	[M+Na]+	0.820665552968598			Organic oxygen compounds	Organooxygen compounds	Carbohydrates and carbohydrate conjugates	1.34584e+07	1.47313e+07	1.69008e+07	1.51767e+07	1.49636e+07	1.46471e+07	5.2194e+07	4.94518e+07	5.13011e+07	5.17789e+07	5.00506e+07	5.20185e+07	1.49796e+07	5.11325e+07	0.292957	8.20938e-14	1.41383
M194T409	194.08125	408.542000	diff	Methyldopa	[M+H-H2O]+	0.707175961	HMDB0011754	C07194	Phenylpropanoids and polyketides	Phenylpropanoic acids		1.02249e+08	4.09745e+07	1.03455e+08	4.10351e+07	1.09595e+08	3.59804e+07	2.32889e+07	2.0648e+07	2.41421e+07	1.96002e+07	2.28732e+07	2.47948e+07	7.22148e+07	2.25579e+07	3.20131	0.00725621	1.23324
M366T345	366.08128	345.289500	diff	Metolazone	[M+H]+	0.95919140232832	HMDB0014665		Organoheterocyclic compounds	Diazanaphthalenes	Benzodiazines	663656	1.54955e+06	1.4941e+06	1.35754e+06	1.14337e+06	2.11782e+06	3.36722e+07	2.92022e+07	2.84962e+07	2.75267e+07	2.56848e+07	2.84419e+07	1.38767e+06	2.88373e+07	0.0481208	2.54229e-10	1.20102
M208T405	208.11794	404.973000	diff	Miglitol	[M+H]+	0.94340240126182	HMDB0014634	C07708				6.12961e+08	6.58776e+08	6.09566e+08	5.69748e+08	6.56434e+08	5.76238e+08	8.10685e+06	7.26437e+06	7.5273e+06	8.05485e+06	6.88811e+06	5.77369e+06	6.13954e+08	7.26919e+06	84.4597	2.84336e-12	5.25753
M184T236	184.07339	236.140000	diff	Miltefosine	[M+H-C16H32]+	0.999910278295915			Organic nitrogen compounds	Organonitrogen compounds	Quaternary ammonium salts	1.05319e+09	1.11423e+09	9.74296e+08	9.67911e+08	8.1972e+08	1.06156e+09	6.89566e+08	6.45989e+08	8.16563e+08	7.42907e+08	6.99143e+08	6.99345e+08	9.98483e+08	7.15585e+08	1.39534	0.000167939	2.55159
M391T496	391.17143	496.493000	diff	Mitraphylline	[M+Na]+	0.990752899745928		C09227				1.33377e+08	1.42113e+08	1.38645e+08	1.42908e+08	1.44453e+08	1.37761e+08	6.08937e+06	5.1365e+06	4.99161e+06	5.68114e+06	6.05431e+06	6.16002e+06	1.39876e+08	5.68549e+06	24.6023	2.31118e-15	2.46897
M286T429_2	286.15111	428.717000	diff	Morphine	[M+H]+	0.984350310192585	HMDB0014440	C01516				2.3735e+07	2.75682e+07	2.67192e+07	2.44729e+07	2.60752e+07	2.37188e+07	6.67286e+07	6.91123e+07	6.94506e+07	6.69785e+07	7.27985e+07	6.29984e+07	2.53815e+07	6.80111e+07	0.373197	6.71565e-11	1.54792
M206T375	206.10235	374.697000	diff	Moxonidine	[M+H-HCl]+	0.850665640451301	HMDB0041938	C07451	Organoheterocyclic compounds	Diazines	Pyrimidines and pyrimidine derivatives	5.16939e+08	6.40175e+08	5.58625e+08	5.15815e+08	5.35318e+08	5.6786e+08	1.99545e+07	2.03421e+07	2.60767e+07	2.40221e+07	2.47211e+07	2.32069e+07	5.55789e+08	2.30539e+07	24.1082	7.73623e-11	4.90292
M234T449	234.09739	449.130000	diff	Muramic acid	[M+H-H2O]+	0.866120764485321		C06470	Organic oxygen compounds	Organooxygen compounds	Carbohydrates and carbohydrate conjugates	2.3405e+08	2.86811e+08	2.41815e+08	2.38806e+08	2.70037e+08	2.7811e+08	2.47859e+07	2.85025e+07	6.33862e+07	2.54157e+07	2.1602e+07	3.9061e+07	2.58272e+08	3.37922e+07	7.64294	2.24493e-09	3.14606
M289T171_2	289.13359	170.813000	diff	Myclobutanil	[M+H]+	0.991987020834739		C18477	Benzenoids	Benzene and substituted derivatives	Halobenzenes	3.3142e+06	990513	3.70258e+06	3.16246e+06	3.62474e+06	3.01243e+06	6.01407e+07	1.411e+08	6.49533e+07	6.82307e+07	5.92614e+07	7.02975e+07	2.96782e+06	7.73306e+07	0.0383783	0.000179631	1.85382
M372T230	372.31077	230.378000	diff	Myristoyl-l-carnitine	[M+H]+	0.996198811046269	HMDB0005066		Lipids and lipid-like molecules	Fatty Acyls	Fatty acid esters	1.85222e+08	1.74853e+08	1.81453e+08	1.77325e+08	1.81508e+08	1.86587e+08	6.71452e+07	7.02159e+07	7.28803e+07	7.14653e+07	7.6985e+07	6.70529e+07	1.81158e+08	7.09574e+07	2.55305	5.52932e-13	2.13179
M244T302_2	244.07916	302.336500	diff	N-acetyl-.beta.-d-mannosamine	[M+Na]+	0.999809447540464	HMDB0001129	C00645	Organic oxygen compounds	Organooxygen compounds	Carbohydrates and carbohydrate conjugates	4.18e+09	4.24693e+09	4.45175e+09	4.74507e+09	4.71401e+09	4.06323e+09	5.65516e+09	6.05532e+09	5.64461e+09	5.42347e+09	5.7542e+09	5.99602e+09	4.40017e+09	5.7548e+09	0.764608	4.31348e-06	9.91638
M252T474	252.10801	473.573000	diff	N-acetyl-l-tyrosine ethyl ester	[M+H]+	0.92491645161883			Organic acids and derivatives	Carboxylic acids and derivatives	Amino acids, peptides, and analogues	5.73218e+07	5.36582e+07	5.41599e+07	5.3048e+07	6.52484e+07	5.94448e+07	5.33136e+06	1.37847e+07	6.46058e+06	5.47858e+06	1.29496e+07	8.94573e+06	5.71468e+07	8.82509e+06	6.47549	2.41849e-09	1.4563
M211T499	211.07151	498.762000	diff	N-acetylglutamine	[M+Na]+	0.829103522	HMDB0006029		Organic acids and derivatives	Carboxylic acids and derivatives	Amino acids, peptides, and analogues	5.76243e+07	4.91856e+07	5.14487e+07	4.92774e+07	5.3632e+07	2.07065e+07	3.19997e+06	4.85797e+06	3.32375e+06	2.14387e+06	4.34147e+06	4.76514e+06	4.69791e+07	3.77203e+06	12.4546	1.22863e-05	1.3539
M154T201	154.09744	200.666000	diff	N-acetylhistamine	[M+H]+	0.992152514951467	HMDB0013253	C05135	Organic acids and derivatives	Carboxylic acids and derivatives	Carboxylic acid derivatives	1.17163e+09	1.89801e+09	1.60092e+09	1.30504e+09	9.68651e+08	1.13e+09	5.83776e+08	2.46246e+08	6.00951e+08	4.03551e+08	6.71263e+08	4.65549e+08	1.34571e+09	4.95223e+08	2.71738	0.000254487	5.45668
M314T404_2	314.08478	404.279000	diff	N-acetylneuraminic acid, 2,3-dehydro-2-deoxy-	[M+Na]+	0.993278000309067		C04580	Organic oxygen compounds	Organooxygen compounds	Alcohols and polyols	1.39863e+09	1.37362e+09	1.26659e+09	1.35147e+09	1.30952e+09	1.32815e+09	2.5368e+07	2.19847e+07	2.56353e+07	2.13043e+07	2.41115e+07	2.51915e+07	1.338e+09	2.39325e+07	55.9071	1.12651e-14	7.74077
M219T46	219.11283	45.895800	diff	N-Acetylserotonin	[M+H]+	0.970268746393185	HMDB0001238	C00978	Organoheterocyclic compounds	Indoles and derivatives	Hydroxyindoles	9.13175e+07	5.49956e+07	9.2334e+07	1.07367e+08	6.74834e+07	8.66276e+07	3.81856e+07	1.92817e+07	4.3147e+07	4.43105e+07	4.63127e+07	2.28816e+07	8.33541e+07	3.56865e+07	2.33573	0.000371446	1.25537
M306T221	306.27909	221.104500	diff	N-acetylsphingosine	[M+H-2H2O]+	0.981974749			Lipids and lipid-like molecules	Sphingolipids	Ceramides	3.53954e+07	3.03555e+07	3.70471e+07	3.40673e+07	4.03589e+07	3.11359e+07	2.38926e+06	1.52181e+06	1.65306e+06	1.0941e+06	1.24946e+06	1.70555e+06	3.47267e+07	1.60221e+06	21.6743	1.04265e-09	1.22121
M269T245	269.11312	245.240000	diff	N-acetyltryptophan	[M+Na]+	0.868377897295377	HMDB0013713		Organic acids and derivatives	Carboxylic acids and derivatives	Amino acids, peptides, and analogues	3.4319e+07	3.13678e+07	3.96432e+07	3.43012e+07	4.03322e+07	2.77067e+07	4.73786e+06	4.08731e+06	949146	993905	2.14527e+06	4.55579e+06	3.46117e+07	2.91155e+06	11.8877	3.24947e-08	1.18505
M175T566	175.14419	565.715000	diff	N-methyltryptamine	[M+H]+	0.769595153775291	HMDB0004370	C06213	Organoheterocyclic compounds	Indoles and derivatives	Tryptamines and derivatives	2.56792e+09	2.67662e+09	2.45344e+09	2.35079e+09	2.92598e+09	2.3929e+09	1.89859e+09	1.92256e+09	1.81186e+09	1.7358e+09	1.57184e+09	1.68393e+09	2.56127e+09	1.77076e+09	1.44642	1.73144e-05	4.53588
M180T392	180.06896	392.480000	diff	N-tris(hydroxymethyl)methylglycine	[M+H]+	0.887583168			Organic acids and derivatives	Carboxylic acids and derivatives	Amino acids, peptides, and analogues	2.51197e+07	2.29624e+07	2.64034e+07	2.11385e+07	2.45693e+07	2.34849e+07	5.7741e+07	6.5661e+07	6.38825e+07	5.49969e+07	6.5425e+07	6.26525e+07	2.39464e+07	6.17265e+07	0.387943	2.75944e-09	1.45626
M164T299	164.07399	299.226500	diff	N,n-bis(2-hydroxyethyl)glycine	[M+H]+	0.795705797856983	HMDB0011727		Organic acids and derivatives	Carboxylic acids and derivatives	Amino acids, peptides, and analogues	2.36663e+07	3.0549e+07	2.82735e+07	3.15687e+07	2.95572e+07	2.70288e+07	1.65263e+08	1.43446e+08	1.33792e+08	1.21967e+08	1.4457e+08	1.33882e+08	2.84406e+07	1.40487e+08	0.202443	4.8112e-09	2.45178
M74T394	74.06016	393.694000	diff	N,n-dimethylformamide	[M+H]+	0.983608987908407	HMDB0001888	C03134	Organic acids and derivatives	Carboxylic acids and derivatives	Carboxylic acid derivatives	1.02556e+08	1.11198e+08	1.18889e+08	1.07617e+08	1.12346e+08	8.91117e+07	1.67137e+08	1.58946e+08	1.54215e+08	1.51071e+08	1.78171e+08	1.57998e+08	1.06953e+08	1.61256e+08	0.663248	3.00814e-06	1.84971
M189T392	189.12344	392.368500	diff	N.epsilon.-acetyl-l-lysine	[M+H]+	0.991806633214402	HMDB0000206	C02727	Organic acids and derivatives	Carboxylic acids and derivatives	Amino acids, peptides, and analogues	2.17595e+08	2.04894e+08	1.98287e+08	1.91532e+08	2.1652e+08	1.81873e+08	1.38269e+08	1.59137e+08	1.39541e+08	1.3277e+08	1.41588e+08	1.35625e+08	2.01784e+08	1.41155e+08	1.42952	5.09306e-06	1.26124
M220T445	220.08191	444.740000	diff	N.omega.-nitro-l-arginine	[M+H]+	0.74286685			Organic acids and derivatives	Carboxylic acids and derivatives	Amino acids, peptides, and analogues	1.04185e+08	9.68009e+07	1.07226e+08	1.02027e+08	1.10124e+08	9.44968e+07	7.06382e+07	6.30737e+07	6.40809e+07	5.8872e+07	6.15826e+07	5.92929e+07	1.02476e+08	6.29234e+07	1.62859	1.24962e-07	1.14723
M310T251	310.14424	251.267000	diff	Naloxone	[M+H-H2O]+	0.974324326424303	HMDB0015314	C07252				8.81972e+06	8.81655e+06	9.01362e+06	9.15187e+06	1.00362e+07	8.96681e+06	1.03009e+09	9.65604e+08	8.496e+08	8.56618e+08	8.70358e+08	7.22114e+08	9.13412e+06	8.82398e+08	0.0103515	1.9894e-09	6.73742
M231T510_2	231.09767	510.052000	diff	Naproxen	[M+H]+	0.962055077551866	HMDB0001923	C01517	Benzenoids	Naphthalenes		1.28115e+07	6.23156e+06	9.30983e+06	6.67927e+06	1.34588e+07	1.7348e+07	2.93663e+07	2.97039e+07	2.98422e+07	3.14513e+07	2.87695e+07	2.938e+07	1.09732e+07	2.97522e+07	0.368818	1.11981e-06	1.02026
M568T566	568.33512	566.280500	diff	Nelfinavir	[M+H]+	0.72420224	HMDB0014365	C07257	Organic acids and derivatives	Carboxylic acids and derivatives	Amino acids, peptides, and analogues	3.44808e+07	2.69562e+07	3.46438e+07	3.73096e+07	4.99003e+07	2.90295e+07	6.46035e+07	6.44057e+07	5.93828e+07	8.35294e+07	5.99914e+07	5.7209e+07	3.53867e+07	6.48537e+07	0.545639	0.000185527	1.28306
M262T375	262.12864	375.468000	diff	Neolinustatin	[M+H-C6H10O5]+	0.789278502398867		C08336	Organic oxygen compounds	Organooxygen compounds	Carbohydrates and carbohydrate conjugates	2.47385e+08	2.48178e+08	2.15473e+08	2.68187e+08	2.33428e+08	2.38256e+08	1.05412e+07	1.21149e+07	1.12368e+07	1.14239e+07	1.04339e+07	1.91765e+07	2.41818e+08	1.24879e+07	19.3642	2.51622e-11	3.218
M345T396	345.07933	395.671000	diff	Nevadensin	[M+H]+	0.811569225443071		C10111	Phenylpropanoids and polyketides	Flavonoids	O-methylated flavonoids	1.7668e+07	1.67754e+07	1.68543e+07	1.75407e+07	1.66844e+07	1.43277e+07	4.27579e+07	4.55996e+07	4.6588e+07	4.46806e+07	4.3889e+07	4.45189e+07	1.66418e+07	4.46723e+07	0.372529	3.56003e-12	1.2574
M267T418	267.13402	417.595000	diff	Nevirapine	[M+H]+	0.985170182773715	HMDB0014383	C07263	Organic nitrogen compounds	Organonitrogen compounds	Amines	9.07864e+07	8.42444e+07	9.16298e+07	8.88188e+07	1.00701e+08	8.67698e+07	3.8706e+07	4.16376e+07	4.41946e+07	3.77885e+07	3.55703e+07	3.8405e+07	9.04917e+07	3.93837e+07	2.2977	2.87714e-09	1.43031
M124T409	124.03819	408.857500	diff	Nicotinate	[M+H]+	0.998418854933458	HMDB0001488	C00253	Organoheterocyclic compounds	Pyridines and derivatives	Pyridinecarboxylic acids and derivatives	5.28929e+06	4.26946e+06	5.85899e+06	5.76068e+06	4.716e+06	5.73281e+06	3.83902e+08	3.40865e+08	3.99143e+08	3.62453e+08	3.30306e+08	3.95805e+08	5.2712e+06	3.68746e+08	0.014295	3.06969e-11	4.3647
M409T102_1	409.13697	101.545000	diff	Nodakenin	[M+H]+	0.988206742719743		C09279	Phenylpropanoids and polyketides	Coumarins and derivatives	Furanocoumarins	1.20083e+08	1.42218e+08	1.30772e+08	1.09309e+08	1.1235e+08	1.34914e+08	3.12238e+07	3.42349e+07	4.49562e+07	4.41058e+07	4.66788e+07	4.24949e+07	1.24941e+08	4.06157e+07	3.07618	5.93308e-08	1.86316
M201T291_3	201.17092	290.583000	diff	Nootkatone	[M+H-H2O]+	0.926750649783419		C17914	Lipids and lipid-like molecules	Prenol lipids	Sesquiterpenoids	1.81705e+08	1.75851e+08	1.53375e+08	1.74012e+08	1.59184e+08	1.7167e+08	1.23461e+08	1.14432e+08	1.25956e+08	1.24222e+08	1.19493e+08	1.22947e+08	1.693e+08	1.21752e+08	1.39053	1.47605e-06	1.09022
M303T328_1	303.15516	328.181500	diff	Nordihydroguaiaretic acid	[M+H]+	0.938839118660996		C10719				5.66125e+08	5.30055e+08	5.34143e+08	5.27012e+08	5.37362e+08	5.15399e+08	7.14396e+07	7.50088e+07	7.00389e+07	6.91637e+07	7.04797e+07	7.02184e+07	5.35016e+08	7.10582e+07	7.52927	1.48351e-14	4.55455
M254T459	254.12350	458.928000	diff	Normorphine	[M+H-H2O]+	0.942974258194491		C11785	Alkaloids and derivatives	Morphinans		3.09066e+07	2.7611e+07	2.75677e+07	2.90117e+07	3.12255e+07	2.82004e+07	5.91126e+06	5.65489e+06	6.32472e+06	6.29034e+06	5.31858e+06	5.37394e+06	2.90871e+07	5.81229e+06	5.00442	1.17278e-11	1.0113
M130T365	130.04980	365.233000	diff	O-acetyl-l-serine	[M+H-H2O]+	0.990850417931923	HMDB0003011	C00979	Organic acids and derivatives	Carboxylic acids and derivatives	Amino acids, peptides, and analogues	2.95937e+08	3.16328e+08	2.89696e+08	2.93302e+08	3.25535e+08	2.9699e+08	1.98068e+08	2.1618e+08	1.96109e+08	1.63998e+08	2.06788e+08	1.84789e+08	3.02965e+08	1.94322e+08	1.55909	4.55501e-07	1.82437
M220T399	220.10570	398.675000	diff	O-succinyl-l-homoserine	[M+H]+	0.741288478928099		C01118	Organic acids and derivatives	Carboxylic acids and derivatives	Amino acids, peptides, and analogues	3.92544e+07	3.77574e+07	4.28238e+07	3.92617e+07	4.51401e+07	4.07067e+07	1.51492e+07	1.30045e+07	1.30309e+07	1.51607e+07	1.55392e+07	1.42556e+07	4.0824e+07	1.43567e+07	2.84356	8.24616e-10	1.04904
M607T107	607.25531	106.647000	diff	Ouabain	[M+Na]+	0.970867619808917	HMDB0015224	C01443	Lipids and lipid-like molecules	Steroids and steroid derivatives	Steroid lactones	1.4426e+06	922541	1.17449e+06	517002	1.22037e+06	1.18574e+06	3.41483e+07	3.53371e+07	3.05306e+07	2.73772e+07	2.46178e+07	2.23036e+07	1.07712e+06	2.90524e+07	0.0370752	1.24757e-07	1.19888
M613T124	613.44527	124.493000	diff	Oxandrolone	[2M+H]+	0.930746749	HMDB0014759	C07346	Lipids and lipid-like molecules	Steroids and steroid derivatives	Steroid lactones	1.6948e+08	1.27005e+08	1.88565e+08	1.84031e+08	1.42832e+08	1.35835e+08	1.04264e+08	1.16385e+08	4.7671e+07	7.29035e+07	1.44072e+08	1.44077e+08	1.57958e+08	1.04895e+08	1.50586	0.0194353	1.14251
M529T402_2	529.37107	401.681000	diff	Oxymatrine	[2M+H]+	0.990461679493011		C10749	Alkaloids and derivatives	Lupin alkaloids	Matrine alkaloids	8.26462e+07	8.55746e+07	8.2919e+07	7.96598e+07	7.78375e+07	8.30492e+07	2.34753e+07	2.20667e+07	2.46538e+07	2.39518e+07	2.27212e+07	2.22452e+07	8.19477e+07	2.31857e+07	3.53441	3.01255e-13	1.58862
M280T136	280.26345	135.528000	diff	Palmitoleoyl ethanolamide	[M+H-H2O]+	0.990426755	HMDB0013648		Organic nitrogen compounds	Organonitrogen compounds	Amines	4.98945e+07	3.03176e+07	1.16561e+08	1.17027e+08	1.13089e+08	9.25695e+07	1.57936e+07	1.33705e+07	1.27618e+07	1.16844e+07	1.4554e+07	1.47533e+07	8.65764e+07	1.38196e+07	6.26476	0.000799634	1.67331
M206T580_2	206.15203	579.538500	diff	Pantothenol	[M+H]+	0.985945300269344	HMDB0004231	C05944	Lipids and lipid-like molecules	Fatty Acyls	Fatty amides	2.5857e+08	2.4923e+08	2.57639e+08	2.57142e+08	2.79663e+08	2.55306e+08	3.57575e+08	3.58945e+08	3.91809e+08	3.56935e+08	3.64286e+08	3.88297e+08	2.59592e+08	3.69641e+08	0.70228	6.35227e-08	2.72836
M369T561_2	369.24964	561.038000	diff	Perindopril	[M+H]+	0.994305643976955	HMDB0014928	C07706	Organic acids and derivatives	Carboxylic acids and derivatives	Amino acids, peptides, and analogues	3.16763e+09	3.07664e+09	3.13161e+09	3.08599e+09	3.14477e+09	3.04384e+09	2.98049e+09	2.93023e+09	3.01735e+09	3.00546e+09	2.9276e+09	2.9566e+09	3.10841e+09	2.96962e+09	1.04674	0.000217668	3.57932
M205T460_2	205.11840	460.396000	diff	Phe-Asp-Lys	[M+2H]2+	0.922987071620818			Organic acids and derivatives	Carboxylic acids and derivatives	Amino acids, peptides, and analogues	1.10951e+08	1.20962e+08	1.1115e+08	1.23991e+08	1.2911e+08	1.01452e+08	1.93266e+07	2.34323e+07	2.10273e+07	1.84082e+07	2.56874e+07	2.00031e+07	1.16269e+08	2.13141e+07	5.45503	8.39808e-10	2.0382
M265T232	265.15466	231.898000	diff	Phe-val	[M+H]+	0.999143364991099			Organic acids and derivatives	Carboxylic acids and derivatives	Amino acids, peptides, and analogues	7.56867e+07	6.98341e+07	6.82565e+07	5.71839e+07	6.61634e+07	7.3541e+07	7.83532e+07	8.83429e+07	9.93207e+07	8.49995e+07	9.54213e+07	7.93965e+07	6.84443e+07	8.7639e+07	0.780979	0.00133603	1.1848
M265T181	265.14098	180.888000	diff	Phenylacetyl-l-glutamine	[M+H]+	0.979619749370747	HMDB0006344	C04148	Organic acids and derivatives	Carboxylic acids and derivatives	Amino acids, peptides, and analogues	3.26371e+06	153687	2.36281e+06	7.74836e+06	4.07431e+06	2.58424e+06	2.15e+08	1.33772e+08	4.16842e+07	2.1963e+07	2.32215e+07	2.52409e+08	3.36452e+06	1.14675e+08	0.0293396	0.0230593	2.19974
M122T217	122.09634	216.609000	diff	Phenylethylamine	[M+H]+	0.997210549868587	HMDB0012275	C05332	Benzenoids	Benzene and substituted derivatives	Phenethylamines	1.99388e+07	1.9075e+07	2.09229e+07	1.76382e+07	1.95585e+07	2.07176e+07	3.94589e+07	4.84856e+07	2.83835e+07	4.81917e+07	4.27316e+07	3.55158e+07	1.96418e+07	4.04612e+07	0.485449	6.90439e-05	1.06328
M593T56_2	593.27576	55.617300	diff	Pheophorbide a	[M+H]+	0.993948758942626		C18021	Organoheterocyclic compounds	Tetrapyrroles and derivatives	Chlorins	6.16278e+07	2.2806e+07	5.61266e+07	6.45352e+07	6.30127e+07	8.18741e+07	2.81549e+09	2.68154e+09	1.45755e+09	8.62906e+08	7.69876e+08	2.6593e+09	5.83304e+07	1.87444e+09	0.0311188	0.000905082	9.11071
M184T209	184.06380	209.155000	diff	Phosphorylcholine	[M+H]+	0.927021987436626	HMDB0001565	C00588	Organic nitrogen compounds	Organonitrogen compounds	Quaternary ammonium salts	1.08157e+08	9.95008e+07	1.83545e+08	1.55757e+08	2.049e+08	1.05178e+08	4.05944e+07	9.04933e+07	9.11203e+07	7.05903e+07	1.21574e+08	5.9364e+06	1.4284e+08	7.00514e+07	2.03907	0.0153591	1.31692
M245T387	245.04865	387.085000	diff	Pidotimod	[M+H]+	0.797233667			Organic acids and derivatives	Carboxylic acids and derivatives	Amino acids, peptides, and analogues	5.04236e+07	6.63654e+07	3.92013e+07	7.07249e+07	4.17704e+07	5.2055e+07	9.99339e+06	8.87267e+06	1.04468e+07	8.05294e+06	7.99334e+06	9.62833e+06	5.34234e+07	9.16458e+06	5.82934	7.18981e-06	1.35115
M209T529	209.13903	529.270000	diff	Pilocarpine	[M+H]+	0.701404305	HMDB0015217	C07474				1.21723e+08	1.2369e+08	1.22422e+08	1.28596e+08	1.11663e+08	1.22196e+08	2.07288e+07	1.99685e+07	1.99024e+07	2.12103e+07	2.0815e+07	1.82851e+07	1.21715e+08	2.01517e+07	6.03993	8.47221e-13	2.12023
M231T417	231.16993	416.742000	diff	Pindolol	[M+H-H2O]+	0.996493777833005	HMDB0015095	C07445	Organoheterocyclic compounds	Indoles and derivatives	Indoles	6.2896e+08	6.33318e+08	5.86696e+08	6.33252e+08	6.61733e+08	5.89196e+08	4.20477e+08	4.04175e+08	4.18881e+08	4.14169e+08	3.93401e+08	3.94257e+08	6.22192e+08	4.0756e+08	1.52663	1.21254e-08	2.60867
M306T434	306.11849	434.054000	diff	Pirimiphos methyl	[M+H]+	0.940332201155365		C18403	Organic acids and derivatives	Organic thiophosphoric acids and derivatives	Thiophosphoric acid esters	4.89966e+07	4.68038e+07	5.01912e+07	4.5105e+07	4.47446e+07	2.98233e+07	680005	1.6583e+06	1.70796e+06	691236	1.1833e+06	1.86192e+06	4.42774e+07	1.29712e+06	34.1352	5.91225e-08	1.38647
M299T230_2	299.30563	229.824500	diff	Pristanic acid	[M+H]+	0.77569457	HMDB0000795		Lipids and lipid-like molecules	Prenol lipids	Diterpenoids	4.11175e+08	3.79355e+08	4.00856e+08	3.81408e+08	4.04274e+08	4.34799e+08	1.94775e+08	2.11641e+08	2.08815e+08	2.07369e+08	2.22215e+08	2.06081e+08	4.01978e+08	2.08483e+08	1.92811	1.2078e-09	2.70593
M187T382	187.10775	382.320000	diff	Pro-Ala	[M+H]+	0.994647700718859			Organic acids and derivatives	Carboxylic acids and derivatives	Amino acids, peptides, and analogues	3.11751e+08	2.81161e+08	3.45444e+08	3.38647e+08	3.52726e+08	3.07603e+08	4.72982e+08	4.01319e+08	4.17721e+08	3.96944e+08	4.3276e+08	4.5487e+08	3.22889e+08	4.29432e+08	0.751896	7.71673e-05	2.74983
M244T409	244.12923	408.961000	diff	Pro-gln	[M+H]+	0.989986935465568			Organic acids and derivatives	Carboxylic acids and derivatives	Amino acids, peptides, and analogues	1.63462e+08	1.83745e+08	1.7001e+08	1.70028e+08	1.71396e+08	1.73553e+08	2.30531e+08	2.23768e+08	2.44061e+08	2.2951e+08	2.103e+08	2.35279e+08	1.72032e+08	2.28908e+08	0.751533	9.47578e-07	2.01412
M245T457_2	245.11320	457.093000	diff	Pro-Glu	[M+H]+	0.989513916002531			Organic acids and derivatives	Carboxylic acids and derivatives	Amino acids, peptides, and analogues	1.76116e+08	1.62273e+08	1.68482e+08	1.67526e+08	1.90503e+08	1.62989e+08	3.04595e+08	2.95403e+08	3.09736e+08	2.80463e+08	2.94883e+08	2.80977e+08	1.71315e+08	2.94343e+08	0.582024	3.84807e-09	2.75119
M229T445	229.11843	445.176000	diff	Pro-hyp	[M+H]+	0.856429466	HMDB0006695		Organic acids and derivatives	Carboxylic acids and derivatives	Amino acids, peptides, and analogues	1.34284e+08	1.53972e+08	1.37808e+08	1.31338e+08	1.43848e+08	1.3037e+08	1.78844e+09	1.80689e+09	1.75397e+09	1.77846e+09	1.7541e+09	1.76028e+09	1.38603e+08	1.77369e+09	0.0781439	1.05853e-18	9.31873
M375T454	375.18753	454.305000	diff	Pro-Met-Lys	[M+H]+	0.913044266646784			Organic acids and derivatives	Carboxylic acids and derivatives	Amino acids, peptides, and analogues	4.43998e+07	4.26385e+07	4.51612e+07	4.05371e+07	4.53602e+07	3.82129e+07	5.83447e+07	6.21887e+07	5.84403e+07	5.9071e+07	6.02726e+07	5.86562e+07	4.27183e+07	5.94956e+07	0.718008	1.65953e-07	1.07082
M203T419	203.10266	418.913000	diff	Pro-ser	[M+H]+	0.924445961511177			Organic acids and derivatives	Carboxylic acids and derivatives	Amino acids, peptides, and analogues	2.71568e+08	2.67762e+08	2.66114e+08	2.53149e+08	7.64732e+06	2.51659e+08	4.30021e+07	3.95427e+07	4.33169e+07	4.20796e+07	3.96395e+07	4.09238e+07	2.1965e+08	4.14174e+07	5.30332	0.00185695	2.50795
M217T376	217.11857	375.591500	diff	Pro-thr	[M+H]+	0.999900880327563			Organic acids and derivatives	Carboxylic acids and derivatives	Amino acids, peptides, and analogues	2.08166e+08	2.25466e+08	1.70834e+08	2.2378e+08	1.96287e+08	1.98126e+08	3.36415e+08	3.21238e+08	3.34618e+08	3.05098e+08	3.11813e+08	3.46277e+08	2.03776e+08	3.2591e+08	0.625254	3.97178e-07	2.75785
M215T336	215.13900	336.452000	diff	Pro-val	[M+H]+	0.998876314169127			Organic acids and derivatives	Carboxylic acids and derivatives	Amino acids, peptides, and analogues	1.24372e+08	1.24856e+08	1.12445e+08	1.26117e+08	1.31204e+08	1.09755e+08	2.03735e+08	1.82063e+08	1.96801e+08	1.81305e+08	1.65387e+08	2.03203e+08	1.21458e+08	1.88749e+08	0.64349	2.4928e-06	2.0529
M230T452	230.10247	451.581500	diff	Propazine	[M+H]+	0.867153434395259		C14312	Organoheterocyclic compounds	Triazines	Aminotriazines	3.3249e+08	3.23702e+08	3.38598e+08	3.16002e+08	3.39983e+08	3.01711e+08	1.79882e+07	1.81763e+07	1.84161e+07	1.75735e+07	1.97098e+07	2.35053e+07	3.25414e+08	1.92282e+07	16.9238	2.35665e-13	3.72335
M260T448	260.17184	448.456000	diff	Propranolol	[M+H]+	0.979768512802444	HMDB0001849	C07407				2.76023e+08	2.66144e+08	2.91672e+08	2.75654e+08	2.95044e+08	2.63775e+08	4.66118e+08	4.6425e+08	4.49427e+08	4.58296e+08	4.64083e+08	4.37913e+08	2.78052e+08	4.56681e+08	0.608854	1.76033e-10	3.34774
M353T210_2	353.22986	209.844500	diff	Prostaglandin i2	[M+H]+	0.985972202112519	HMDB0001335	C01312	Lipids and lipid-like molecules	Fatty Acyls	Eicosanoids	4.27538e+07	2.48236e+07	5.46035e+07	3.37724e+07	5.27316e+07	2.41733e+07	9.13838e+07	1.29655e+08	1.09093e+08	1.27942e+08	1.59399e+08	7.84949e+07	3.88097e+07	1.15995e+08	0.334582	0.000154896	1.971
M563T223	563.26517	222.599000	diff	Protoporphyrin ix	[M+H]+	0.998713600149289	HMDB0000241	C02191	Organoheterocyclic compounds	Tetrapyrroles and derivatives	Porphyrins	2.18392e+07	2.15081e+07	1.80704e+07	2.18223e+07	2.17166e+07	2.22321e+07	1.5132e+08	1.72871e+08	1.70067e+08	1.80699e+08	1.55756e+08	1.47493e+08	2.11981e+07	1.63034e+08	0.130022	1.71432e-10	2.75105
M337T388	337.11074	387.708000	diff	Psoralidin	[M+H]+	0.988807548863857	HMDB0034050	C10523	Phenylpropanoids and polyketides	Isoflavonoids	Coumestans	8.49027e+07	7.8432e+07	8.38782e+07	8.55468e+07	8.79233e+07	7.64015e+07	4.6842e+07	4.6504e+07	4.49076e+07	4.17952e+07	4.65132e+07	4.31803e+07	8.28474e+07	4.49571e+07	1.84281	3.77891e-09	1.18322
M484T58	484.34216	58.091700	diff	Psychosine	[M+Na]+	0.987940064057544	HMDB0000648	C01747	Lipids and lipid-like molecules	Sphingolipids	Glycosphingolipids	4.15883e+08	3.60485e+08	1.98906e+08	2.31785e+08	2.23749e+08	3.67845e+08	1.13985e+08	1.11544e+08	1.81218e+08	1.78816e+08	1.11593e+08	1.31014e+08	2.99775e+08	1.38028e+08	2.17184	0.0023368	2.31013
M417T230	417.11555	230.075000	diff	Puerarin	[M+H]+	0.964240356266376	HMDB0240265	C10524	Phenylpropanoids and polyketides	Isoflavonoids	Isoflavonoid C-glycosides	2.31981e+06	2.10488e+06	986832	980971	1.33351e+06	2.69119e+06	3.5022e+07	4.26196e+07	5.82956e+07	4.08257e+07	4.2203e+07	3.28076e+07	1.7362e+06	4.19623e+07	0.0413753	6.74871e-07	1.4467
M211T365_2	211.10533	365.286000	diff	Pyocyanin	[M+H]+	0.748436798057169		C01748	Organoheterocyclic compounds	Diazanaphthalenes	Benzodiazines	6.98411e+07	7.00506e+07	6.08053e+07	6.92499e+07	6.51457e+07	6.42219e+07	2.7143e+07	2.89025e+07	2.81312e+07	2.18471e+07	2.51222e+07	2.58412e+07	6.65524e+07	2.61645e+07	2.54361	9.20655e-10	1.28339
M168T115	168.06529	114.830000	diff	Pyridoxal	[M+H]+	0.996002084775774	HMDB0001545	C00250	Organoheterocyclic compounds	Pyridines and derivatives	Pyridine carboxaldehydes	5.33858e+07	7.89487e+07	9.87088e+07	3.39463e+07	1.00563e+08	5.14869e+07	1.97076e+08	1.94665e+08	1.86269e+08	8.89934e+07	1.97748e+08	1.88271e+08	6.95066e+07	1.75504e+08	0.396041	0.000449118	2.30076
M150T115	150.05519	114.705500	diff	Pyridoxal phosphate	[M+H-H3O4P]+	0.998301279375661	HMDB0001491	C00018	Organoheterocyclic compounds	Pyridines and derivatives	Pyridine carboxaldehydes	7.05459e+07	6.28307e+07	6.61961e+07	5.60078e+07	1.48382e+08	6.73478e+07	1.61772e+08	1.89503e+08	1.79222e+08	1.11985e+08	1.83354e+08	7.25417e+07	7.85517e+07	1.4973e+08	0.524623	0.0137436	1.80293
M169T337	169.09746	337.364000	diff	Pyridoxamine	[M+H]+	0.997948122	HMDB0001431	C00534	Organoheterocyclic compounds	Pyridines and derivatives	Pyridoxamines	8.86163e+07	1.28939e+08	9.17883e+07	1.31416e+08	1.48341e+08	1.19739e+08	5.21993e+07	8.91666e+07	3.9723e+07	4.95058e+07	9.32617e+07	9.44785e+07	1.1814e+08	6.97225e+07	1.69443	0.00630478	1.15363
M170T137	170.08117	136.880000	diff	Pyridoxine	[M+H]+	0.994075499877801	HMDB0000239	C00314	Organoheterocyclic compounds	Pyridines and derivatives	Pyridoxines	1.1872e+08	8.48101e+07	8.11359e+07	9.20595e+07	8.35325e+07	9.23107e+07	4.003e+08	4.74626e+08	3.47632e+08	3.89268e+08	4.77393e+08	2.78794e+08	9.20948e+07	3.94669e+08	0.233347	2.33995e-06	3.96628
M72T344	72.08087	343.846000	diff	Pyrrolidine	[M+H]+	0.993118931066975	HMDB0031641		Organoheterocyclic compounds	Pyrrolidines		1.29691e+09	1.38131e+09	1.69303e+09	1.31746e+09	1.22453e+09	1.32624e+09	1.64458e+09	1.58275e+09	1.58701e+09	1.68115e+09	1.82305e+09	1.51928e+09	1.37325e+09	1.63964e+09	0.83753	0.0075602	4.48388
M160T46	160.07567	46.018000	diff	Quinidine	[M+H-C10H15ON]+	0.993329042238009	HMDB0015044	C06527				5.64526e+07	5.46958e+07	7.81845e+07	8.99913e+07	9.34626e+07	4.92621e+07	4.82194e+08	4.66104e+08	3.95877e+08	1.57076e+09	4.62506e+08	4.25753e+08	7.03415e+07	6.33867e+08	0.110972	0.0133944	4.62854
M130T24	130.06493	23.985000	diff	Quinoline	[M+H]+	0.996674828918941	HMDB0033731	C06413				785424	880693	368051	711002	909870	899642	4.52637e+07	4.74413e+07	4.30575e+07	4.09618e+07	4.63572e+07	4.39479e+07	759114	4.45049e+07	0.0170569	6.40952e-13	1.51593
M342T258	342.11637	257.592000	diff	Rabeprazole	[M+H-H2O]+	0.915668095956346	HMDB0005026	C07864	Organoheterocyclic compounds	Benzimidazoles	Sulfinylbenzimidazoles	3.54034e+06	3.96761e+06	3.05636e+06	4.31502e+06	3.68879e+06	2.86065e+06	4.94221e+07	4.83546e+07	3.91147e+07	3.92997e+07	4.38805e+07	4.03754e+07	3.57146e+06	4.34078e+07	0.0822769	1.26672e-09	1.44795
M609T160	609.27104	160.034000	diff	Reserpine	[M+H]+	0.937694296530792	HMDB0014351	C06539				6.3635e+06	5.49081e+06	4.59602e+06	5.13795e+06	3.81894e+06	5.0947e+06	5.49191e+07	4.73613e+07	5.24191e+07	5.53194e+07	5.45717e+07	5.77925e+07	5.08365e+06	5.37305e+07	0.0946139	1.77447e-11	1.60653
M385T398	385.25598	398.456000	diff	Resibufogenin	[M+H]+	0.936992316717738		C17058	Lipids and lipid-like molecules	Steroids and steroid derivatives	Steroid lactones	1.06397e+08	1.24511e+08	1.04623e+08	6.61192e+07	1.26568e+08	9.97535e+07	6.51138e+07	4.17417e+07	4.52999e+07	6.12728e+07	4.30484e+07	6.14929e+07	1.04662e+08	5.29949e+07	1.97494	0.000399876	1.26605
M304T397	304.13922	397.024500	diff	Retigabine	[M+H]+	0.994928535074603		C13826	Benzenoids	Benzene and substituted derivatives	Phenylmethylamines	4.49895e+07	4.43573e+07	4.33882e+07	4.29912e+07	4.16844e+07	4.09335e+07	1.22821e+07	1.18665e+07	1.24286e+07	1.13845e+07	1.28031e+07	1.16279e+07	4.30574e+07	1.20655e+07	3.56864	5.14363e-13	1.15431
M220T257_2	220.13319	256.659000	diff	Ritalinic acid	[M+H]+	0.971881012094097	HMDB0042008		Organic nitrogen compounds	Organonitrogen compounds	Amines	3.8958e+07	4.03618e+07	4.71693e+07	4.55721e+07	4.67538e+07	4.04754e+07	1.74514e+08	1.7796e+08	1.49509e+08	1.54067e+08	1.75004e+08	1.73762e+08	4.32151e+07	1.67469e+08	0.258047	4.08706e-10	2.60515
M150T416	150.07613	415.607500	diff	S(-)-cathinone	[M+H]+	0.818696323841076		C08301	Organic oxygen compounds	Organooxygen compounds	Carbonyl compounds	6.29456e+07	6.80557e+07	5.81904e+07	6.50917e+07	6.89967e+07	6.12479e+07	2.96638e+07	2.8153e+07	2.96933e+07	3.21683e+07	2.77192e+07	2.57125e+07	6.4088e+07	2.88517e+07	2.22129	4.62502e-09	1.17851
M773T434	773.47741	433.996000	diff	Salinomycin	[M+Na]+	0.902416452		C15690	Lipids and lipid-like molecules	Prenol lipids	Terpene glycosides	5.52401e+07	5.65236e+07	5.03454e+07	5.17824e+07	5.12341e+07	4.98301e+07	1.19732e+07	1.11649e+07	1.24753e+07	1.28835e+07	1.14805e+07	1.12192e+07	5.24926e+07	1.18661e+07	4.42374	8.223e-12	1.33137
M279T556	279.16840	555.754000	diff	Santacruzamate a	[M+H]+	0.921570957653203			Organic acids and derivatives	Carboxylic acids and derivatives	Amino acids, peptides, and analogues	4.53382e+07	4.97672e+07	4.8681e+07	4.55096e+07	4.48186e+07	4.53229e+07	7.79591e+07	8.00559e+07	8.43229e+07	7.85811e+07	8.59231e+07	7.92935e+07	4.65729e+07	8.10226e+07	0.574814	9.97765e-10	1.44963
M345T77	345.09696	76.543650	diff	Santin	[M+H]+	0.944183186442792		C10180	Phenylpropanoids and polyketides	Flavonoids	O-methylated flavonoids	1.18585e+08	7.8179e+07	1.34999e+08	1.20093e+08	8.86735e+07	1.18355e+08	3.60571e+06	3.82868e+06	4.08257e+06	4.29581e+06	3.39966e+06	1.56105e+06	1.09814e+08	3.46225e+06	31.7176	2.84052e-07	2.16375
M439T386_2	439.19560	386.457000	diff	Schizandrin a	[M+Na]+	0.991645641651482		C16951	Phenylpropanoids and polyketides	Tannins	Hydrolyzable tannins	4.64537e+07	5.09315e+07	4.63102e+07	5.22519e+07	5.30959e+07	4.79205e+07	1.32257e+07	1.34041e+07	1.36129e+07	1.31865e+07	1.39376e+07	1.35919e+07	4.94939e+07	1.34931e+07	3.66809	4.79292e-11	1.24278
M218T411	218.10250	410.995000	diff	Securinine	[M+H]+	0.920314882898847		C10614				6.67578e+07	6.41853e+07	8.26272e+07	6.69696e+07	9.57693e+07	8.50539e+07	8.96419e+06	9.00316e+06	8.64437e+06	1.29957e+07	1.24085e+07	8.36154e+06	7.68939e+07	1.00629e+07	7.64132	1.80135e-07	1.70243
M273T453	273.14465	453.172500	diff	Sempervirine	[M+H]+	0.997612546887781		C09240	Organoheterocyclic compounds	Indoles and derivatives	Pyridoindoles	8.33572e+07	8.43478e+07	8.09967e+07	7.70896e+07	8.39916e+07	7.5133e+07	9.84545e+07	1.05586e+08	1.07056e+08	9.97906e+07	1.03602e+08	9.74545e+07	8.08193e+07	1.01991e+08	0.79242	2.97742e-06	1.2739
M177T98	177.08716	98.007750	diff	Ser-Ala	[M+H]+	0.99307104708478			Organic acids and derivatives	Carboxylic acids and derivatives	Amino acids, peptides, and analogues	6.70565e+07	6.21665e+07	6.25029e+07	6.309e+07	4.55349e+07	6.18642e+07	8.85175e+06	9.80828e+06	1.45221e+07	1.36831e+07	1.29428e+07	1.12738e+07	6.03692e+07	1.1847e+07	5.09575	3.15981e-08	1.44825
M430T302	430.13211	301.852000	diff	Sialyl lewis x	[M+H+K]2+	0.991146936302655	HMDB0006565		Organic oxygen compounds	Organooxygen compounds	Carbohydrates and carbohydrate conjugates	2.07386e+08	1.99344e+08	2.2055e+08	2.28359e+08	2.28978e+08	1.99068e+08	2.7241e+06	3.33057e+06	4.70105e+06	2.57188e+06	4.23052e+06	4.16456e+06	2.13948e+08	3.62045e+06	59.0942	4.68465e-12	3.09412
M238T433	238.04514	433.326000	diff	Sn-glycerol-3-phosphoethanolamine	[M+Na]+	0.998844377		C01233	Lipids and lipid-like molecules	Glycerophospholipids	Glycerophosphoethanolamines	1.89214e+08	1.79108e+08	1.79031e+08	1.81036e+08	1.72686e+08	1.78152e+08	8.94774e+07	8.77742e+07	9.48118e+07	9.28967e+07	8.63924e+07	9.18393e+07	1.79871e+08	9.0532e+07	1.98682	8.7076e-12	1.85933
M396T229	396.31081	228.765500	diff	Solasodine	[M+H-H2O]+	0.801741947857812	HMDB0035282	C10822	Lipids and lipid-like molecules	Steroids and steroid derivatives	Steroidal alkaloids	9.73394e+07	9.20518e+07	9.99391e+07	9.22965e+07	1.05409e+08	1.00353e+08	2.23675e+07	2.36187e+07	2.51791e+07	2.50265e+07	2.55071e+07	2.23661e+07	9.78981e+07	2.40108e+07	4.07725	1.18636e-11	1.78983
M428T31	428.38865	31.105500	diff	Stearoylcarnitine	[M+H]+	0.998905337173853	HMDB0000848		Lipids and lipid-like molecules	Fatty Acyls	Fatty acid esters	2.75017e+07	2.45163e+07	2.70902e+07	2.90909e+07	2.76411e+07	2.70825e+07	8.83824e+07	8.44395e+07	8.22879e+07	8.19214e+07	8.61184e+07	7.8749e+07	2.71538e+07	8.36498e+07	0.324613	4.6439e-12	1.77354
M324T437	324.12909	437.285500	diff	Stylopine	[M+H]+	0.717563142218446		C05175				1.73273e+08	7.0388e+07	6.75784e+07	7.41046e+07	7.50898e+07	1.66014e+08	1.83444e+06	2.1879e+06	1.35826e+06	2.29839e+06	2.79249e+06	3.15552e+06	1.04408e+08	2.27117e+06	45.9711	0.000588371	1.97995
M405T394_1	405.14813	393.690000	diff	Sulfinpyrazone	[M+H]+	0.995242022812449	HMDB0015269	C07317	Benzenoids	Benzene and substituted derivatives	Phenyl sulfoxides	2.16515e+08	1.10842e+08	1.9495e+08	1.0353e+08	1.93307e+08	1.83444e+08	8.3202e+08	2.87913e+08	7.91415e+08	2.68998e+08	2.6808e+08	7.8967e+08	1.67098e+08	5.39683e+08	0.309623	0.0112348	3.89554
M448T430	448.19395	430.029500	diff	Sulprostone	[M+H-H2O]+	0.88877851171222			Lipids and lipid-like molecules	Fatty Acyls	Eicosanoids	1.55244e+06	1.40878e+06	1.04849e+06	1.53691e+06	1.34295e+06	1.36717e+06	8.65998e+07	8.56916e+07	8.71591e+07	8.59713e+07	8.72801e+07	8.36148e+07	1.37612e+06	8.60528e+07	0.0159916	3.66408e-18	2.11169
M305T458	305.17093	458.421000	diff	Tabersonine	[M+H-CH4O]+	0.921528711314144		C09244				3.3924e+06	3.20485e+06	2.53387e+06	1.99128e+06	2.8134e+06	3.10305e+06	3.94462e+07	3.66078e+07	3.82207e+07	3.86182e+07	3.63296e+07	3.57313e+07	2.83981e+06	3.74923e+07	0.0757438	1.0679e-13	1.35599
M401T384	401.31245	384.404500	diff	Testosterone enanthate	[M+H]+	0.974171697	HMDB0005814	C08157	Lipids and lipid-like molecules	Steroids and steroid derivatives	Steroid esters	1.08534e+08	1.09107e+08	1.20978e+08	1.14977e+08	1.29197e+08	1.11124e+08	6.43088e+07	6.09171e+07	6.17373e+07	6.28497e+07	6.38199e+07	5.97992e+07	1.15653e+08	6.22387e+07	1.85822	2.0767e-08	1.40236
M387T380	387.29672	380.449000	diff	Testosterone isocaproate	[M+H]+	0.943687324934406		C14663	Lipids and lipid-like molecules	Steroids and steroid derivatives	Steroid esters	2.28902e+08	2.37213e+08	2.4092e+08	2.59878e+08	2.53148e+08	2.39159e+08	1.37076e+08	1.22551e+08	1.34278e+08	1.24552e+08	1.239e+08	1.34451e+08	2.43203e+08	1.29468e+08	1.87848	1.10907e-09	2.06382
M265T391_1	265.11183	391.068000	diff	Thiamine	[M]+	0.985332093	HMDB0000235	C00378	Organoheterocyclic compounds	Diazines	Pyrimidines and pyrimidine derivatives	2.87426e+09	2.89823e+09	3.00952e+09	2.84377e+09	2.88005e+09	2.75466e+09	1.97922e+09	1.94214e+09	1.94683e+09	1.87495e+09	1.98841e+09	1.88109e+09	2.87675e+09	1.93544e+09	1.48635	3.38526e-10	5.36062
M122T391	122.07080	391.090000	diff	Thiamine monophosphate	[M+H-C6H10SO4NP]+	0.999656997665996	HMDB0002666	C01081	Organoheterocyclic compounds	Diazines	Pyrimidines and pyrimidine derivatives	1.0716e+09	1.0262e+09	1.31551e+09	1.0853e+09	1.11101e+09	1.05026e+09	7.33704e+08	7.27237e+08	7.49149e+08	6.95681e+08	7.33278e+08	7.23448e+08	1.10998e+09	7.27083e+08	1.52662	4.93817e-06	3.3369
M388T432	388.04596	431.545000	diff	Thifensulfuron-methyl	[M+H]+	0.876448118931852		C10957	Organoheterocyclic compounds	Thiophenes	Thiophene carboxylic acids and derivatives	1.37715e+07	1.41078e+07	1.32193e+07	1.33462e+07	1.31743e+07	1.34486e+07	5.37906e+07	5.41207e+07	5.7024e+07	5.70215e+07	5.52294e+07	5.58852e+07	1.35113e+07	5.55119e+07	0.243394	6.93228e-15	1.51574
M278T402	278.12350	401.736500	diff	Thr-Gly-Thr	[M+H]+	0.90496176378216			Organic acids and derivatives	Carboxylic acids and derivatives	Amino acids, peptides, and analogues	2.83693e+08	2.52322e+08	2.43751e+08	2.56596e+08	4.59091e+08	4.30051e+08	8.59115e+06	1.08583e+07	1.58142e+07	1.4112e+07	1.01778e+07	2.03091e+07	3.20917e+08	1.33104e+07	24.1102	1.55572e-05	3.60073
M389T389	389.25103	389.068000	diff	Thr-Leu-Arg	[M+H]+	0.982143788375737			Organic acids and derivatives	Carboxylic acids and derivatives	Amino acids, peptides, and analogues	3.41339e+07	3.58396e+07	3.46445e+07	3.46182e+07	3.76086e+07	3.19263e+07	4.84182e+07	4.78703e+07	4.62133e+07	5.82982e+07	4.57124e+07	5.99072e+07	3.47952e+07	5.107e+07	0.681324	0.000124853	1.00588
M246T551_2	246.18123	551.131000	diff	Tramadol	[M+H-H2O]+	0.970045806342487	HMDB0014339	C07153	Benzenoids	Phenol ethers	Anisoles	9.9722e+08	1.08401e+09	9.45333e+08	1.10598e+09	1.12361e+09	1.03739e+09	1.23379e+09	1.23805e+09	1.21967e+09	1.19951e+09	1.21101e+09	1.18852e+09	1.04893e+09	1.21509e+09	0.863249	0.000197426	3.90245
M136T212	136.06176	211.982000	diff	Trans-zeatin	[M+H-C5H8O]+	0.947022961242058	HMDB0012204	C00371	Organoheterocyclic compounds	Imidazopyrimidines	Purines and purine derivatives	3.87528e+08	3.6245e+08	3.99695e+08	3.27096e+08	4.00829e+08	3.66636e+08	9.61115e+08	1.0436e+09	9.72512e+08	1.15797e+09	1.15204e+09	9.66018e+08	3.74039e+08	1.04221e+09	0.358891	1.07875e-08	6.09136
M352T183	352.16150	182.900500	diff	Trans-zeatin-riboside	[M+H]+	0.931211566290728	HMDB0001101	C02519				2.81951e+06	5.41655e+06	1.74558e+06	1.98463e+07	7.98441e+06	1.44295e+06	1.64198e+08	1.05675e+08	6.88164e+07	3.30292e+07	2.06518e+07	1.75788e+08	6.54256e+06	9.46933e+07	0.0690921	0.00834963	1.95982
M331T46_1	331.08122	46.254850	diff	Tricin	[M+H]+	0.992247680539059	HMDB0124861	C10193	Phenylpropanoids and polyketides	Flavonoids	O-methylated flavonoids	7.95312e+07	7.70639e+07	9.85709e+07	9.28463e+07	9.6072e+07	7.73318e+07	2.64786e+06	3.16303e+06	3.66235e+06	3.9243e+06	3.62989e+06	2.52201e+06	8.69027e+07	3.25824e+06	26.6717	1.69409e-09	1.94047
M138T331	138.05512	331.472000	diff	Trigonelline	[M+H]+	0.999897743233096	HMDB0000875	C01004	Alkaloids and derivatives			1.2321e+09	1.0946e+09	1.14551e+09	1.19709e+09	1.13493e+09	1.08109e+09	1.61432e+09	1.45245e+09	1.57253e+09	1.64086e+09	1.58849e+09	1.8253e+09	1.14755e+09	1.61566e+09	0.71027	6.83841e-06	5.58804
M302T396	302.24392	396.332000	diff	Trihexyphenidyl	[M+H]+	0.98693955	HMDB0014520	C07171	Organic nitrogen compounds	Organonitrogen compounds	Amines	5.04011e+07	5.08662e+07	5.12873e+07	5.29543e+07	4.80678e+07	4.64542e+07	7.80818e+07	8.15396e+07	7.54748e+07	7.48216e+07	7.89027e+07	7.48981e+07	5.00052e+07	7.72864e+07	0.647011	4.18249e-09	1.32169
M312T484_2	312.17861	483.938500	diff	Trilostane	[M+H-H2O]+	0.918239132667175		C12580	Lipids and lipid-like molecules	Steroids and steroid derivatives	Estrane steroids	5.34608e+07	5.36493e+07	5.34981e+07	5.39607e+07	5.495e+07	5.4078e+07	7.00877e+07	6.5324e+07	6.96839e+07	6.87185e+07	6.56461e+07	6.89238e+07	5.39328e+07	6.8064e+07	0.792383	1.6522e-08	1.04833
M76T378	76.07576	377.810500	diff	Trimethylamine n-oxide	[M+H]+	0.989097031848908	HMDB0000925	C01104	Organic nitrogen compounds	Organonitrogen compounds	Aminoxides	1.8581e+08	1.81457e+08	1.77643e+08	1.9195e+08	1.89646e+08	1.80695e+08	2.15321e+08	2.11267e+08	2.28365e+08	2.3407e+08	3.79481e+08	2.35337e+08	1.84533e+08	2.5064e+08	0.736249	0.0301091	1.8541
M470T523	470.26115	522.586000	diff	Trp-His-Lys	[M+H]+	0.748425070654743			Organic acids and derivatives	Carboxylic acids and derivatives	Amino acids, peptides, and analogues	4.38981e+06	376551	267350	109538	317192	543006	3.53523e+07	3.44264e+07	3.65805e+07	3.39549e+07	3.63483e+07	3.3519e+07	1.00057e+06	3.50302e+07	0.0285632	2.3983e-12	1.33859
M121T267	121.06472	266.957000	diff	Tyramine	[M+H-NH3]+	0.999826047233314	HMDB0000306	C00483	Benzenoids	Benzene and substituted derivatives	Phenethylamines	8.07906e+08	7.37887e+08	7.04457e+08	8.46464e+08	8.20786e+08	7.5879e+08	3.08961e+08	3.13155e+08	3.26506e+08	3.0103e+08	3.33105e+08	3.23761e+08	7.79382e+08	3.17753e+08	2.45279	1.85544e-09	4.32591
M182T344	182.08122	343.502000	diff	Tyrosine	[M+H]+	0.99767850822672	HMDB0000158	C00082	Organic acids and derivatives	Carboxylic acids and derivatives	Amino acids, peptides, and analogues	1.29053e+08	1.33663e+08	1.6561e+08	1.51989e+08	1.87027e+08	1.28565e+08	2.21422e+08	2.50428e+08	1.77724e+08	2.00268e+08	2.49389e+08	2.17088e+08	1.49318e+08	2.19386e+08	0.680616	0.000881656	2.07366
M251T46_1	251.08486	45.955750	diff	Urea, n-[4-(3-amino-1h-indazol-4-yl)phenyl]-n'-(2-fluoro-5-methylphenyl)-	[M+H-C7H8FN]+	0.754404137499273			Benzenoids	Benzene and substituted derivatives	N-phenylureas	1.75545e+07	4.75917e+07	5.52886e+07	5.04506e+07	5.28572e+07	1.98691e+07	8.61935e+06	1.45879e+07	5.61407e+06	1.4168e+07	7.85752e+06	1.05338e+07	4.06019e+07	1.02301e+07	3.96887	0.00170733	1.02942
M199T557	199.13122	557.045000	diff	Valerenic acid	[M+H-2H2O]+	0.9803387776122		C09743	Lipids and lipid-like molecules	Prenol lipids	Sesquiterpenoids	1.77852e+08	1.85578e+08	1.83669e+08	1.95074e+08	1.82449e+08	1.737e+08	1.03295e+08	1.00894e+08	1.03368e+08	1.00634e+08	1.061e+08	1.03287e+08	1.83054e+08	1.0293e+08	1.77843	1.66305e-10	1.70519
M145T346	145.13353	345.511000	diff	Valproic acid	[M+H]+	0.723120269644182	HMDB0001877	C07185	Lipids and lipid-like molecules	Fatty Acyls	Fatty acids and conjugates	6.04912e+07	5.25299e+07	6.19397e+07	4.61469e+07	5.21263e+07	4.4522e+07	2.39107e+07	2.38342e+07	3.16649e+07	3.14514e+07	2.52482e+07	1.98018e+07	5.29593e+07	2.59852e+07	2.03806	1.59598e-05	1.00887
M267T378	267.09831	377.862500	diff	Valsartan acid	[M+H]+	0.851122653			Benzenoids	Benzene and substituted derivatives	Biphenyls and derivatives	1.58168e+07	1.62739e+07	1.62068e+07	1.82618e+07	1.63905e+07	1.63889e+07	3.53105e+07	3.33143e+07	3.82136e+07	3.58511e+07	3.66028e+07	3.8444e+07	1.65564e+07	3.62894e+07	0.456234	5.54364e-10	1.06804
M203T436	203.10273	435.880500	diff	Vasicinone	[M+H]+	0.761090649093578		C10744	Organoheterocyclic compounds	Diazanaphthalenes	Benzodiazines	8.75622e+06	1.5441e+07	1.31703e+07	8.65812e+06	1.01776e+07	8.12236e+06	1.25032e+08	1.17378e+08	1.23478e+08	1.17317e+08	1.1356e+08	1.18322e+08	1.07209e+07	1.19181e+08	0.0899549	1.99592e-13	2.39989
M264T250	264.12071	250.311000	diff	Zaleplon	[M+H-C2H2O]+	0.988958005526521	HMDB0015097	C07484	Organoheterocyclic compounds	Diazines	Pyrimidines and pyrimidine derivatives	479190	500017	782222	300133	568766	510529	4.80194e+07	4.66156e+07	3.53842e+07	3.62212e+07	3.82891e+07	4.24301e+07	523476	4.116e+07	0.0127181	4.56107e-09	1.45486
M319T208	319.14402	207.926000	diff	Zearalenone	[M+H]+	0.877955646094808		C09981	Phenylpropanoids and polyketides	Macrolides and analogues	Zearalenones	617400	799757	1.24867e+06	356703	1.18975e+06	827126	4.93437e+07	9.14123e+07	2.30675e+07	4.5057e+07	3.6312e+07	7.75151e+07	839900	5.37846e+07	0.015616	0.000514414	1.56333

## Sheet: PS_vs_uf
ID	m/z	rt(s)	diff	Name	adduct	score	HMDB	KEGG	SuperClass	Class	SubClass	PS-1	PS-2	PS-3	PS-4	PS-5	PS-6	uf-1	uf-2	uf-3	uf-4	uf-5	uf-6	Average(PS)	Average(uf)	Fold change	p-value	VIP
M232T378	232.16570	378.465000	diff	.alpha.-piperidinobutiophenone	[M+H]+	0.754096375639147			Organic oxygen compounds	Organooxygen compounds	Carbonyl compounds	4.29271e+07	4.49472e+07	2.83913e+07	3.46367e+07	3.29783e+07	3.15559e+07	4.94149e+07	4.90569e+07	4.66855e+07	7.14066e+07	5.11386e+07	7.56028e+07	3.59061e+07	5.72176e+07	0.627536	0.00457621	1.2673
M335T102	335.21939	102.275100	diff	.delta.12-prostaglandin d2	[M+H-H2O]+	0.990534799972162			Lipids and lipid-like molecules	Fatty Acyls	Eicosanoids	2.77323e+07	2.67845e+07	3.12735e+07	4.63466e+07	2.77002e+07	2.05686e+07	4.2865e+07	3.77889e+07	4.58003e+07	4.30469e+07	4.46945e+07	4.8683e+07	3.00676e+07	4.38131e+07	0.68627	0.00509606	1.02115
M104T413	104.07062	412.907000	diff	.gamma.-aminobutyric acid	[M+H]+	0.846967368	HMDB0000112	C00334	Organic acids and derivatives	Carboxylic acids and derivatives	Amino acids, peptides, and analogues	3.73599e+08	3.48906e+08	3.38916e+08	3.60026e+08	3.53078e+08	3.55988e+08	2.12391e+08	2.35076e+08	2.16101e+08	2.08603e+08	2.28494e+08	2.27255e+08	3.55085e+08	2.2132e+08	1.6044	1.3261e-09	3.47585
M212T174	212.11825	173.756000	diff	(-)-quebrachitol	[M+NH4]+	0.979214739184011	HMDB0034221	C08257	Organic oxygen compounds	Organooxygen compounds	Alcohols and polyols	1.89755e+08	2.166e+08	1.07756e+08	1.91195e+08	1.16422e+08	1.86296e+08	5.20042e+06	5.69771e+06	5.04484e+06	6.00952e+06	5.86142e+06	5.3916e+06	1.68004e+08	5.53425e+06	30.3571	4.57709e-06	3.77396
M164T393	164.02948	393.043000	diff	(2-mercaptopropionylamino)acetic acid	[M+H]+	0.846674382819064		C12876	Organic acids and derivatives	Carboxylic acids and derivatives	Amino acids, peptides, and analogues	1.00059e+08	8.88876e+07	8.90114e+07	8.8167e+07	9.10104e+07	9.3636e+07	1.15947e+08	9.94053e+07	1.07106e+08	1.05458e+08	1.01795e+08	1.06225e+08	9.17952e+07	1.05989e+08	0.866079	0.000733734	1.10162
M252T142_2	252.23206	141.991000	diff	(2e,4e)-n-(2-methylpropyl)dodeca-2,4-dienamide	[M+H]+	0.996982221455215			Lipids and lipid-like molecules	Fatty Acyls	Fatty amides	2.60633e+09	2.754e+09	2.36474e+09	2.46388e+09	3.99297e+09	2.32003e+09	1.83644e+09	1.93163e+09	1.83557e+09	1.87607e+09	1.82039e+09	1.80438e+09	2.75032e+09	1.85075e+09	1.48606	0.00580846	7.95211
M421T393	421.12214	393.033000	diff	(5-benzoyloxy-4,6-dihydroxy-3-methoxycyclohexen-1-yl)methyl benzoate	[M+Na]+	0.999238287571034			Benzenoids	Benzene and substituted derivatives	Benzoic acids and derivatives	3.63769e+08	1.44959e+08	3.95676e+08	4.66468e+08	1.34074e+08	1.23918e+08	6.91148e+07	8.23431e+07	9.32363e+07	1.47667e+08	6.00982e+07	6.33753e+07	2.71477e+08	8.59725e+07	3.15772	0.0162224	3.40605
M362T81	362.32640	80.878800	diff	(r)-(+)-arachidonyl-1'-hydroxy-2'-propylamide	[M+H]+	0.972250820333722			Lipids and lipid-like molecules	Fatty Acyls	Fatty amides	3.86121e+08	3.85711e+08	2.60342e+08	3.79721e+08	2.69491e+08	3.67783e+08	5.57922e+08	5.53528e+08	5.38153e+08	5.46801e+08	5.44582e+08	5.44167e+08	3.41528e+08	5.47525e+08	0.623767	7.81162e-06	4.29105
M481T33	481.34994	33.228200	diff	(r)-aminocarnitine	[3M+H]+	0.996672644			Organic acids and derivatives	Carboxylic acids and derivatives	Amino acids, peptides, and analogues	5.62226e+07	7.46101e+07	6.27054e+06	6.06268e+07	6.0818e+07	5.24056e+07	8.35051e+07	6.71629e+07	9.3849e+07	8.55475e+07	7.07787e+07	6.42311e+07	5.18256e+07	7.75124e+07	0.668611	0.0380316	1.23924
M377T265	377.27985	264.843000	diff	(r)-butaprost (free acid)	[M+H-H2O]+	0.738112817718869			Lipids and lipid-like molecules	Fatty Acyls	Eicosanoids	2.44737e+08	2.78177e+08	2.51101e+08	2.68618e+08	2.70577e+08	2.57583e+08	2.16117e+08	1.88915e+08	2.18532e+08	2.2613e+08	1.77571e+08	2.07026e+08	2.61799e+08	2.05715e+08	1.27263	0.000124071	2.05556
M388T219	388.18658	218.838000	diff	[1,1'-biphenyl]-2-carboxylic acid, 4'-[[(1-oxopentyl)phenylamino]methyl]-	[M+H]+	0.773823801025317			Benzenoids	Benzene and substituted derivatives	Biphenyls and derivatives	7.28125e+07	6.39041e+07	6.48719e+07	5.78277e+07	6.92865e+07	5.27204e+07	3.87547e+07	3.24204e+07	4.15622e+07	3.9452e+07	3.38333e+07	3.98835e+07	6.35705e+07	3.7651e+07	1.68841	1.58804e-05	1.48285
M773T195	772.62125	194.868000	diff	1-(1z-octadecenyl)-2-(9z-octadecenoyl)-sn-glycero-3-phosphocholine	[M+H]+	0.997133828	HMDB0011243		Lipids and lipid-like molecules	Glycerophospholipids	Glycerophosphocholines	1.58062e+08	1.44132e+08	2.74513e+08	1.88442e+08	2.7086e+08	1.69887e+08	9.61683e+07	1.04485e+08	1.24995e+08	1.05826e+08	1.13596e+08	9.20296e+07	2.00983e+08	1.06183e+08	1.89279	0.00269031	2.61281
M236T371_2	236.14928	371.225000	diff	1-(benzo[d][1,3]dioxol-4-yl)-2-(methylamino)pentan-1-one	[M+H]+	0.998663576918233			Benzenoids	Benzene and substituted derivatives	Butyrophenones	6.23035e+08	5.75366e+08	6.49009e+08	6.5314e+08	6.1928e+08	5.67748e+08	4.64016e+08	5.31697e+08	4.7618e+08	4.28622e+08	5.4408e+08	5.17174e+08	6.14596e+08	4.93628e+08	1.24506	0.000421858	3.05328
M164T79	164.09312	79.343150	diff	1-deoxynojirimycin	[M+H]+	0.999361950198326		C16843	Organoheterocyclic compounds	Piperidines		2.63185e+08	2.45891e+08	2.83277e+08	2.50828e+08	2.42176e+08	2.41266e+08	1.38288e+08	1.36082e+08	1.51838e+08	1.36357e+08	1.60338e+08	1.3123e+08	2.54437e+08	1.42356e+08	1.78734	7.1906e-08	3.15605
M282T328	282.11971	327.532000	diff	1-methyladenosine	[M+H]+	0.992807241979253	HMDB0003331	C02494	Nucleosides, nucleotides, and analogues	Purine nucleosides		2.73613e+08	2.82557e+08	2.88108e+08	2.93096e+08	2.79646e+08	2.76561e+08	2.9527e+08	3.0383e+08	3.08741e+08	2.89433e+08	2.96857e+08	3.02448e+08	2.82264e+08	2.9943e+08	0.942671	0.0018737	1.29007
M355T35	355.28427	35.207100	diff	1-monolinoleoyl-rac-glycerol	[M+H]+	0.794116018507415			Lipids and lipid-like molecules	Fatty Acyls	Lineolic acids and derivatives	8.72346e+06	1.01454e+07	1.4333e+07	8.44645e+06	1.13772e+07	9.56027e+06	2.16918e+07	2.12373e+07	2.00738e+07	2.02002e+07	2.23393e+07	2.39002e+07	1.0431e+07	2.15738e+07	0.483502	1.05558e-06	1.01321
M468T247	468.30850	246.904000	diff	1-myristoyl-sn-glycero-3-phosphocholine	[M+H]+	0.898026205	HMDB0010379		Lipids and lipid-like molecules	Glycerophospholipids	Glycerophosphocholines	5.31525e+07	5.63431e+07	5.25546e+07	5.65183e+07	5.24366e+07	6.38702e+07	8.7733e+07	8.51677e+07	8.10626e+07	8.02159e+07	8.61966e+07	7.47795e+07	5.58125e+07	8.25259e+07	0.676303	1.45023e-06	1.56505
M145T177_1	145.07601	176.672000	diff	1-naphthol	[M+H]+	0.960552097481611	HMDB0012138	C11714	Benzenoids	Naphthalenes	Naphthols and derivatives	5.03725e+07	2.3323e+07	9.75508e+06	4.10001e+07	1.31012e+07	1.76688e+07	3.8823e+07	6.95802e+07	2.70817e+07	4.22553e+07	8.33329e+07	6.93559e+07	2.58701e+07	5.50715e+07	0.469755	0.0259693	1.33408
M510T244	510.39166	244.227000	diff	1-o-octadecyl-sn-glyceryl-3-phosphorylcholine	[M+H]+	0.927561035881259	HMDB0011149		Lipids and lipid-like molecules	Glycerophospholipids	Glycerophosphocholines	1.14557e+09	7.64369e+08	1.01495e+09	1.11259e+09	1.01683e+09	1.09435e+09	6.11101e+08	8.06944e+08	6.07536e+08	6.35602e+08	7.87539e+08	7.93417e+08	1.02478e+09	7.07023e+08	1.44942	0.000982455	4.90064
M184T507_3	184.07361	507.076000	diff	1-octadecyl-2-acetyl-sn-glycero-3-phosphocholine	[M+H-C23H44O3]+	0.999930104380012			Lipids and lipid-like molecules	Glycerophospholipids	Glycerophosphocholines	1.18579e+09	1.32316e+09	1.30706e+09	1.2933e+09	1.26659e+09	1.31049e+09	3.29718e+09	3.02026e+09	2.95672e+09	3.09841e+09	3.04749e+09	2.90679e+09	1.28107e+09	3.05448e+09	0.419406	4.21887e-11	12.9322
M733T199	732.55182	198.579500	diff	1-oleoyl-2-myristoyl-sn-glycero-3-phosphocholine	[M+H]+	0.996452172	HMDB0008097		Lipids and lipid-like molecules	Glycerophospholipids	Glycerophosphocholines	8.99662e+07	1.05252e+08	1.52216e+08	1.0678e+08	9.00033e+07	1.12343e+08	1.43858e+08	1.135e+08	1.44602e+08	1.48758e+08	1.20059e+08	1.44018e+08	1.09427e+08	1.35799e+08	0.805798	0.0398777	1.28702
M463T450	463.15372	450.169000	diff	1-piperazinecarboxylic acid, 4-[(3-phenoxyphenyl)methyl]-, 2,2,2-trifluoro-1-(trifluoromethyl)ethyl ester	[M+H]+	0.950101664829765			Benzenoids	Benzene and substituted derivatives	Diphenylethers	1.43055e+08	1.52339e+08	1.4596e+08	1.56334e+08	1.52929e+08	1.44563e+08	1.31947e+08	1.20364e+08	1.30892e+08	1.16372e+08	1.17934e+08	1.13385e+08	1.49197e+08	1.21816e+08	1.22478	3.33119e-05	1.4765
M216T379	216.19589	378.646000	diff	1-pyrrolidineethanol, .alpha.-phenyl-.beta.-propyl-	[M+H-H2O]+	0.953356829129147			Organic nitrogen compounds	Organonitrogen compounds	Amines	1.5236e+08	1.48051e+08	1.50519e+08	1.52364e+08	1.46743e+08	1.5189e+08	6.79446e+07	6.73343e+07	8.77189e+07	9.63842e+07	4.374e+07	3.34683e+07	1.50321e+08	6.60984e+07	2.27421	7.29697e-06	2.68632
M97T381	97.07595	381.097000	diff	1,2-dimethylimidazole	[M+H]+	0.99749299			Organoheterocyclic compounds	Azoles	Imidazoles	2.2366e+08	1.90549e+08	1.94821e+08	2.21175e+08	1.95579e+08	2.11562e+08	1.85661e+08	1.8212e+08	1.63866e+08	1.68312e+08	1.63413e+08	1.70892e+08	2.06224e+08	1.72377e+08	1.19635	0.000717195	1.53917
M113T166	113.07090	166.264500	diff	1,3 cyclohexanedione	[M+H]+	0.978186708662101		C08235	Organic oxygen compounds	Organooxygen compounds	Carbonyl compounds	5.12019e+08	4.51468e+08	3.75955e+08	5.28716e+08	4.1553e+08	4.76087e+08	1.79877e+08	2.11354e+08	1.78982e+08	1.66816e+08	2.06576e+08	2.05716e+08	4.59963e+08	1.91553e+08	2.40122	7.80816e-07	4.87989
M349T46	349.27372	46.018000	diff	1,3-propanediol, 2-amino-2-[2-(3-azido-4-octylphenyl)ethyl]-	[M+H]+	0.968185967718247			Benzenoids	Benzene and substituted derivatives	Phenylazides	1.36547e+08	1.0971e+08	7.14797e+07	1.35968e+08	7.20075e+07	1.283e+08	1.8809e+08	1.75492e+08	1.80834e+08	1.82548e+08	2.04502e+08	9.33203e+07	1.09002e+08	1.70798e+08	0.638193	0.0123004	2.00947
M159T303	159.09170	303.176000	diff	1,5-diaminonaphthalene	[M+H]+	0.981842495937914		C19463				4.0713e+07	4.12618e+07	3.33661e+07	4.34223e+07	3.092e+07	4.52357e+07	5.76663e+07	5.77874e+07	5.80031e+07	5.71634e+07	5.62237e+07	4.96873e+07	3.91531e+07	5.60885e+07	0.698059	8.5423e-05	1.20626
M375T527	375.22386	526.638000	diff	13,14-dihydro-16,16-difluoroprostaglandin f2.alpha.	[M+H-H2O]+	0.970801529117759			Lipids and lipid-like molecules	Fatty Acyls	Eicosanoids	1.93786e+08	1.92813e+08	1.94685e+08	1.83214e+08	1.95975e+08	1.81713e+08	2.41523e+08	2.33501e+08	2.46478e+08	2.50092e+08	2.49089e+08	2.50239e+08	1.90365e+08	2.45154e+08	0.776511	3.93706e-08	2.29745
M331T408_2	331.23413	407.573000	diff	17alpha-hydroxyprogesterone	[M+H]+	0.717915113033328	HMDB0000374	C01176	Lipids and lipid-like molecules	Steroids and steroid derivatives	Pregnane steroids	1.38354e+08	1.32285e+08	1.34533e+08	1.50266e+08	1.43066e+08	1.27861e+08	1.48512e+08	1.62968e+08	1.42593e+08	1.47962e+08	1.56052e+08	1.56425e+08	1.37727e+08	1.52419e+08	0.903613	0.00804747	1.0932
M289T486_2	289.16211	485.533000	diff	2-hydroxyestradiol	[M+H]+	0.917588354695817	HMDB0000338	C05301	Lipids and lipid-like molecules	Steroids and steroid derivatives	Estrane steroids	1.03179e+08	1.16074e+08	9.98484e+07	1.2009e+08	1.05517e+08	9.69525e+07	1.26759e+08	1.30161e+08	1.22674e+08	1.35358e+08	1.23851e+08	1.34307e+08	1.06944e+08	1.28852e+08	0.829974	0.000497031	1.37411
M173T325	173.13972	325.147000	diff	2-hydroxyethyl n-octyl sulfide	[M+H-H2O]+	0.903344226207269		C18863	Organosulfur compounds	Thioethers	Dialkylthioethers	4.22338e+07	3.94219e+07	4.03615e+07	4.21689e+07	4.1167e+07	4.69091e+07	2.15616e+07	2.24511e+07	2.74229e+07	2.51436e+07	3.25048e+07	2.40313e+07	4.20437e+07	2.55192e+07	1.64753	7.07992e-06	1.18849
M183T58	183.07640	58.216950	diff	2-hydroxyfluorene	[M+H]+	0.96701459299104	HMDB0013163	C14460				7.7681e+06	5.57467e+06	6.82642e+06	5.16134e+06	4.92752e+06	5.00443e+06	2.19534e+07	1.65558e+07	2.31706e+07	2.13101e+07	2.50126e+07	1.4493e+07	5.87708e+06	2.04159e+07	0.287867	7.19401e-06	1.1384
M783T191_1	782.56876	191.240000	diff	2-oleoyl-1-palmitoyl-sn-glycero-3-phosphocholine	[M+Na]+	0.994404074065195	HMDB0007972		Lipids and lipid-like molecules	Glycerophospholipids	Glycerophosphocholines	4.59948e+09	8.20798e+09	1.02096e+10	5.14139e+09	8.41362e+09	5.62293e+09	2.67924e+09	4.4124e+09	2.98558e+09	2.79124e+09	4.16397e+09	6.75556e+09	7.0325e+09	3.96466e+09	1.77379	0.0198961	13.4256
M100T366	100.07570	366.161000	diff	2-pyrrolidinone, 1-methyl-	[M+H]+	0.99818561750638		C11118	Organoheterocyclic compounds	Pyrrolidines	N-alkylpyrrolidines	5.44369e+08	5.50223e+08	5.97081e+08	5.16504e+08	5.39509e+08	5.11473e+08	4.32288e+08	4.52813e+08	4.60319e+08	4.08832e+08	4.43173e+08	4.3889e+08	5.43193e+08	4.39386e+08	1.23626	3.06361e-05	2.90449
M246T84	246.24273	84.094700	diff	2,4,6-tri-tert-butylaniline	[M+H-CH4]+	0.968443637			Benzenoids	Benzene and substituted derivatives	Phenylpropanes	4.88691e+07	5.70093e+07	6.14293e+07	4.7417e+07	5.97902e+07	4.7055e+07	7.00113e+07	7.41795e+07	5.87703e+07	7.32694e+07	7.39007e+07	7.80128e+07	5.3595e+07	7.13573e+07	0.751079	0.000904929	1.22497
M123T343	123.04409	343.483000	diff	2,6-dimethoxyphenol	[M+H-CH4O]+	0.998273278517188	HMDB0034158	C10787	Benzenoids	Phenols	Methoxyphenols	1.02855e+07	1.10767e+07	8.3092e+06	8.98292e+06	9.6621e+06	1.0049e+07	6.28547e+07	6.01899e+07	6.78789e+07	5.24732e+07	5.9889e+07	4.98848e+07	9.72757e+06	5.88617e+07	0.165261	6.36233e-09	2.13339
M275T228	275.07503	228.272000	diff	2'-deoxyinosine	[M+Na]+	0.99985749071546	HMDB0000071	C05512	Nucleosides, nucleotides, and analogues	Purine nucleosides	Purine 2'-deoxyribonucleosides	3.10931e+08	3.38242e+08	4.59268e+08	2.86823e+08	4.2594e+08	3.01355e+08	5.07159e+08	3.84725e+08	4.2431e+08	4.93843e+08	4.33387e+08	5.14661e+08	3.5376e+08	4.59681e+08	0.769577	0.0154694	2.83686
M255T104	255.08760	103.628800	diff	2'-hydroxy-2-methoxychalcone	[M+H]+	0.928092351174425			Phenylpropanoids and polyketides	Linear 1,3-diarylpropanoids	Chalcones and dihydrochalcones	8.73373e+07	3.34691e+08	3.98909e+08	4.4167e+08	3.95263e+08	6.24171e+08	7.81516e+07	1.41381e+08	7.52879e+07	7.47277e+07	1.23538e+08	8.71574e+07	3.8034e+08	9.67072e+07	3.9329	0.00279438	4.51875
M237T298	237.06935	297.639000	diff	2'-hydroxy-3-methoxychalcone	[M+H-H2O]+	0.914671583750664			Phenylpropanoids and polyketides	Linear 1,3-diarylpropanoids	Chalcones and dihydrochalcones	4.59266e+06	5.08103e+06	4.68779e+06	5.96312e+06	5.0934e+06	5.17673e+06	1.66355e+07	1.85715e+07	1.59003e+07	1.69634e+07	2.00135e+07	1.99423e+07	5.09912e+06	1.80044e+07	0.283215	8.76939e-09	1.09595
M240T150	240.23216	149.922000	diff	2s-amino-4e-pentadecene-1,3r-diol	[M+H-H2O]+	0.99811753			Organic nitrogen compounds	Organonitrogen compounds	Amines	2.25628e+08	2.0504e+08	1.99787e+08	2.26609e+08	2.03457e+08	2.17347e+08	1.38705e+08	1.59158e+08	1.38809e+08	1.41598e+08	1.73569e+08	2.08615e+08	2.12978e+08	1.60076e+08	1.33048	0.00149386	1.96498
M238T462	238.12868	462.412000	diff	3-(cyclohexylamino)-2-hydroxy-1-propanesulfonic acid	[M+H]+	0.993543669738991			Organic nitrogen compounds	Organonitrogen compounds	Cyclohexylamines	1.12008e+08	1.09301e+08	1.36441e+08	1.13105e+08	1.23692e+08	1.09614e+08	9.02807e+07	9.29963e+07	9.60522e+07	8.23021e+07	9.03983e+07	8.52469e+07	1.1736e+08	8.95461e+07	1.31061	0.000185547	1.47337
M274T301	274.21256	301.159000	diff	3-methoxyphencyclidine	[M+H]+	0.709195474			Benzenoids	Phenol ethers	Anisoles	2.27034e+08	2.0914e+08	2.02197e+08	2.31806e+08	2.17558e+08	2.21377e+08	3.30628e+08	3.36671e+08	3.65118e+08	3.06715e+08	3.30919e+08	3.08782e+08	2.18185e+08	3.29806e+08	0.661557	4.77909e-07	3.20493
M150T289_3	150.07756	288.628000	diff	3-methyladenine	[M+H]+	0.99989887736941	HMDB0011600	C00913	Organoheterocyclic compounds	Imidazopyrimidines	Purines and purine derivatives	7.95969e+09	8.2666e+09	8.64491e+09	7.90656e+09	9.06772e+09	8.03387e+09	5.92318e+09	6.08388e+09	6.30516e+09	6.06018e+09	6.16746e+09	6.05429e+09	8.31323e+09	6.09903e+09	1.36304	4.72451e-07	13.8579
M258T291	258.10849	290.605000	diff	3-methylcytidine	[M+H]+	0.999826197093397						5.94224e+07	5.90977e+07	6.44957e+07	6.12421e+07	6.04794e+07	5.84686e+07	7.49841e+07	7.13735e+07	7.17844e+07	7.70048e+07	7.93855e+07	7.89467e+07	6.05343e+07	7.55799e+07	0.800932	4.18845e-06	1.19811
M95T166	95.06034	166.110000	diff	4-aminopyridine	[M+H]+	0.992918499096181		C13728	Organoheterocyclic compounds	Pyridines and derivatives	Aminopyridines and derivatives	8.91662e+07	7.82271e+07	6.73976e+07	9.25098e+07	7.34153e+07	8.60978e+07	3.28306e+07	4.1347e+07	3.27113e+07	3.30057e+07	3.81294e+07	4.14356e+07	8.11356e+07	3.65766e+07	2.21824	1.25508e-06	1.98209
M160T426	160.13323	426.081000	diff	4-aminovaleric acid betaine	[M+H]+	0.983791244713477			Lipids and lipid-like molecules	Fatty Acyls	Fatty acids and conjugates	5.53353e+08	5.70966e+08	5.62151e+08	5.78357e+08	5.71481e+08	5.50148e+08	3.92743e+08	3.83746e+08	3.94175e+08	3.86385e+08	3.91926e+08	3.87249e+08	5.64409e+08	3.89371e+08	1.44954	6.277e-12	3.96655
M465T445	465.27108	445.408000	diff	4-androsten-17.beta.-ol-3-one glucosiduronate	[M+H]+	0.7054698371679	HMDB0003193	C11134	Lipids and lipid-like molecules	Steroids and steroid derivatives	Steroidal glycosides	6.9337e+07	6.67393e+07	6.23409e+07	6.46852e+07	6.14451e+07	7.05668e+07	1.02926e+08	9.62633e+07	1.02551e+08	9.93281e+07	9.7437e+07	9.65837e+07	6.58524e+07	9.91815e+07	0.663958	9.05869e-09	1.76891
M192T404	192.12305	403.606500	diff	4-hydroxydebrisoquine	[M+H]+	0.994469154789189	HMDB0006468					2.54009e+08	2.39237e+08	2.51173e+08	2.42909e+08	2.35659e+08	2.44981e+08	2.16949e+08	2.22259e+08	1.99864e+08	2.05158e+08	2.12168e+08	2.26779e+08	2.44661e+08	2.13863e+08	1.14401	0.000115763	1.50194
M127T367	127.05022	366.620000	diff	4-imidazoleacetic acid	[M+H]+	0.995907555905198	HMDB0002024	C02835	Organoheterocyclic compounds	Azoles	Imidazoles	1.02085e+09	1.09592e+09	1.13784e+09	9.38089e+08	1.08133e+09	8.83398e+08	8.13468e+08	8.30195e+08	8.22334e+08	8.2422e+08	8.1011e+08	8.22512e+08	1.02624e+09	8.20473e+08	1.25079	0.000463552	3.92887
M83T401	83.06044	401.022500	diff	4-methyl-1h-pyrazole	[M+H]+	0.999594912350236	HMDB0015344	C07837	Organoheterocyclic compounds	Azoles	Pyrazoles	7.09716e+07	5.81469e+07	6.02541e+07	7.33746e+07	7.00506e+07	7.05138e+07	4.62792e+07	4.49287e+07	4.38205e+07	4.57827e+07	4.98322e+07	4.62892e+07	6.72186e+07	4.61554e+07	1.45635	1.57504e-05	1.33829
M105T37	105.06988	36.971200	diff	4-methylbenzyl alcohol	[M+H-H2O]+	0.998982176580462	HMDB0041609	C06757	Benzenoids	Benzene and substituted derivatives	Benzyl alcohols	4.11525e+07	5.39661e+07	3.66113e+07	4.47273e+07	4.32052e+07	4.87573e+07	7.11593e+07	6.25265e+07	7.36826e+07	6.55932e+07	6.43932e+07	6.15262e+07	4.47366e+07	6.64802e+07	0.672932	4.41971e-05	1.38718
M129T268	129.10229	268.028000	diff	4-piperidinecarboxamide	[M+H]+	0.823262197458009	HMDB0000661	C00489	Organoheterocyclic compounds	Piperidines	Piperidinecarboxylic acids and derivatives	2.01081e+08	2.49613e+08	2.28009e+08	2.33068e+08	2.40804e+08	2.24235e+08	1.35779e+08	1.37808e+08	1.36858e+08	1.33418e+08	1.26223e+08	1.35064e+08	2.29468e+08	1.34192e+08	1.71	8.86709e-08	2.91291
M288T303	288.20299	302.607000	diff	4-thiazolidinecarboxylic acid, 2-undecyl-, (4r)-	[M+H]+	0.969091698207576			Organic acids and derivatives	Carboxylic acids and derivatives	Amino acids, peptides, and analogues	8.80993e+07	9.60416e+07	9.75258e+07	2.1024e+07	8.62858e+07	9.16071e+07	1.5221e+08	1.62972e+08	1.4451e+08	1.68099e+08	1.51897e+08	1.11757e+08	8.00972e+07	1.48574e+08	0.539106	0.000794878	2.34449
M359T266	359.26937	265.568000	diff	4,5-epoxy-7z,10z,13z,16z,19z-docosapentaenoic acid, methyl ester	[M+H]+	0.859892133331994			Lipids and lipid-like molecules	Fatty Acyls	Fatty acids and conjugates	1.44898e+08	1.64272e+08	1.1051e+08	1.22227e+08	1.46191e+08	1.15787e+08	9.62262e+07	8.1604e+07	1.21508e+08	1.01668e+08	7.90211e+07	8.85078e+07	1.33981e+08	9.47559e+07	1.41396	0.00433269	1.62682
M239T43_2	239.09267	42.893200	diff	4'-methoxychalcone	[M+H]+	0.732075966	HMDB0032585		Phenylpropanoids and polyketides	Linear 1,3-diarylpropanoids	Chalcones and dihydrochalcones	4.82397e+09	4.26298e+09	3.97833e+09	5.29566e+09	3.97637e+09	4.56283e+09	1.33042e+09	1.34224e+09	1.30489e+09	1.30204e+09	1.4506e+09	1.24639e+09	4.48336e+09	1.32943e+09	3.37239	4.02706e-08	16.8915
M144T391	144.04780	391.233000	diff	5-(2-hydroxyethyl)-4-methylthiazole	[M+H]+	0.997304267358932	HMDB0032985	C04294	Organoheterocyclic compounds	Azoles	Thiazoles	4.37211e+08	4.18119e+08	4.56376e+08	4.88412e+08	4.27924e+08	4.13231e+08	3.99411e+08	3.50205e+08	3.27209e+08	3.37807e+08	3.69428e+08	3.40691e+08	4.40212e+08	3.54125e+08	1.2431	0.000273287	2.56065
M154T399	154.13416	398.980000	diff	5-amino-1,3,3-trimethylcyclohexanemethylamine	[M+H-NH3]+	0.981535285224349			Organic nitrogen compounds	Organonitrogen compounds	Cyclohexylamines	6.1042e+07	6.47277e+07	6.46447e+07	6.79135e+07	7.34583e+07	6.80205e+07	4.281e+07	3.78541e+07	3.9711e+07	4.03694e+07	4.17942e+07	4.21837e+07	6.66345e+07	4.07871e+07	1.63372	8.03405e-08	1.51645
M131T457	131.08148	457.370000	diff	5-androstene-3.beta.,17.beta.-diol	[M+H-C9H20O2]+	0.909023244728756	HMDB0003818	C04295	Lipids and lipid-like molecules	Steroids and steroid derivatives	Androstane steroids	1.85346e+08	1.24651e+08	1.69824e+08	1.84859e+08	1.78469e+08	1.74075e+08	1.21572e+08	1.20011e+08	6.36784e+07	1.23724e+08	1.24735e+08	1.24417e+08	1.69537e+08	1.13023e+08	1.50003	0.00195049	2.06295
M267T349_2	267.11062	348.865500	diff	5-methyl-7-methoxyisoflavone	[M+H]+	0.999860436701215			Phenylpropanoids and polyketides	Isoflavonoids	O-methylated isoflavonoids	1.10827e+09	7.56527e+08	1.01015e+09	1.0218e+09	7.41555e+08	9.57959e+08	4.70351e+08	5.72878e+08	4.05383e+08	3.93525e+08	5.494e+08	5.93157e+08	9.3271e+08	4.97449e+08	1.87499	0.000109091	5.95361
M126T238	126.06621	237.680500	diff	5-methylcytosine	[M+H]+	0.999457023339354	HMDB0002894	C02376	Organoheterocyclic compounds	Diazines	Pyrimidines and pyrimidine derivatives	1.85757e+08	1.52066e+08	1.69303e+08	1.58402e+08	1.55393e+08	1.31632e+08	6.52777e+07	1.10597e+08	6.16321e+07	1.72518e+08	1.01714e+08	1.38657e+08	1.58759e+08	1.08399e+08	1.46457	0.0239108	1.69767
M243T207_2	243.18150	206.935000	diff	5.beta.-pregnane-3.alpha.,17,21-triol-11,20-dione	[M+H-C4H10O4]+	0.926709133		C05470	Lipids and lipid-like molecules	Steroids and steroid derivatives	Hydroxysteroids	1.26976e+08	9.71495e+07	1.36774e+08	1.29881e+08	1.52701e+08	8.37318e+07	4.19526e+07	5.07154e+07	5.0733e+07	3.64666e+07	4.91334e+07	5.13719e+07	1.21202e+08	4.67288e+07	2.59374	4.28826e-05	2.51957
M239T217	239.08485	216.577000	diff	7-hydroxyflavone	[M+H]+	0.890176368768429	HMDB0141531	C11264	Phenylpropanoids and polyketides	Flavonoids	Flavones	1.3225e+06	777893	1.11711e+06	1.73728e+06	1.72698e+06	633218	1.49454e+07	1.51572e+07	1.62984e+07	1.6414e+07	1.17625e+07	1.47197e+07	1.21916e+06	1.48829e+07	0.0819171	3.28307e-09	1.12512
M365T33	365.32012	33.228200	diff	7-oxocholesterol	[M+H-2H2O]+	0.985518265293807			Lipids and lipid-like molecules	Steroids and steroid derivatives	Cholestane steroids	121020	2.82157e+07	2.53089e+07	2.79059e+07	2.36767e+07	2.65989e+07	4.05137e+07	3.85463e+07	5.41247e+07	3.87834e+07	3.83641e+07	3.39675e+07	2.19712e+07	4.07166e+07	0.539612	0.0050834	1.18593
M347T260	347.12137	259.704500	diff	Acetohexamide	[M+Na]+	0.999118648158179	HMDB0014558	C06806	Organic oxygen compounds	Organooxygen compounds	Carbonyl compounds	2.35326e+08	2.49591e+08	1.99088e+08	2.60605e+08	2.49982e+08	2.61783e+08	1.55996e+08	1.68922e+08	1.57335e+08	1.63769e+08	1.7028e+08	1.53214e+08	2.42729e+08	1.61586e+08	1.50217	1.03242e-05	2.61996
M204T367	204.13508	367.404500	diff	Acetylcarnitine	[M+H]+	0.984107467365897	HMDB0000201	C02571	Lipids and lipid-like molecules	Fatty Acyls	Fatty acid esters	1.46699e+09	1.5117e+09	1.55762e+09	1.43773e+09	1.43511e+09	1.3993e+09	1.57779e+09	1.58796e+09	1.55841e+09	1.44907e+09	1.5945e+09	1.54846e+09	1.46808e+09	1.5527e+09	0.945499	0.0251827	2.76876
M146T419_2	146.11786	418.810000	diff	Acetylcholine	[M]+	0.989156013711914	HMDB0000895	C01996	Organic nitrogen compounds	Organonitrogen compounds	Quaternary ammonium salts	3.74454e+09	3.96419e+09	3.99622e+09	3.46254e+09	3.76161e+09	3.92042e+09	3.50422e+09	3.45449e+09	3.36836e+09	3.33549e+09	3.284e+09	3.24731e+09	3.80825e+09	3.36565e+09	1.13151	0.000640813	5.50826
M432T448	432.22046	447.809500	diff	Ala-Trp-Arg	[M+H]+	0.986478199326186			Organic acids and derivatives	Carboxylic acids and derivatives	Amino acids, peptides, and analogues	1.49204e+08	1.58246e+08	1.45011e+08	1.47291e+08	1.51748e+08	1.39421e+08	2.03537e+08	1.96469e+08	1.96968e+08	1.93642e+08	1.85946e+08	1.86021e+08	1.48487e+08	1.93764e+08	0.76633	3.22844e-07	2.07268
M503T480	503.14892	479.953000	diff	Albiflorin	[M+Na]+	0.967598344451071		C17457	Lipids and lipid-like molecules	Prenol lipids	Terpene glycosides	5.41493e+07	6.11193e+07	5.88307e+07	5.76626e+07	5.72246e+07	5.43058e+07	4.75235e+07	4.43443e+07	4.44171e+07	4.20481e+07	4.43857e+07	4.18521e+07	5.72154e+07	4.40951e+07	1.29755	2.52233e-06	1.05544
M439T283_2	439.25285	282.627500	diff	Alfentanyl	[M+Na]+	0.969032650751459	HMDB0014940	C08005	Benzenoids	Benzene and substituted derivatives	Anilides	3.62437e+07	3.5625e+07	4.0555e+07	3.37688e+07	4.71413e+07	3.23946e+07	4.62064e+07	4.77529e+07	5.13415e+07	5.01538e+07	5.0619e+07	5.11165e+07	3.76214e+07	4.95317e+07	0.759542	0.000521572	1.01406
M232T479_2	232.14046	478.729500	diff	Aminophenazone	[M+H]+	0.973712922644072	HMDB0015493	C07539	Organoheterocyclic compounds	Azoles	Pyrazoles	4.92726e+08	5.28878e+08	4.90667e+08	4.9742e+08	5.468e+08	4.7554e+08	4.87446e+08	4.5911e+08	4.25371e+08	4.4774e+08	4.34558e+08	4.55188e+08	5.05338e+08	4.51569e+08	1.11907	0.00337692	1.87932
M245T379	245.16086	378.646000	diff	Amprenavir	[M+H-C10H15NO5S]+	0.972262165810964	HMDB0014839	C08086	Benzenoids	Benzene and substituted derivatives	Benzenesulfonamides	2.41802e+08	2.33899e+08	2.33058e+08	2.40225e+08	2.1935e+08	2.39507e+08	1.5884e+08	1.61901e+08	1.51773e+08	1.49121e+08	1.56777e+08	1.55885e+08	2.3464e+08	1.55716e+08	1.50685	1.81043e-09	2.65409
M294T488	294.14829	488.242000	diff	Anastrozole	[M+H]+	0.765358575566026	HMDB0015348	C08159	Benzenoids	Benzene and substituted derivatives	Phenylpropanes	1.09276e+08	1.0356e+08	1.06972e+08	1.30123e+08	1.26756e+08	1.20982e+08	8.8782e+07	9.81522e+07	9.79089e+07	9.79179e+07	9.36727e+07	9.8394e+07	1.16278e+08	9.58046e+07	1.2137	0.00168747	1.19169
M266T483_2	266.15994	483.317000	diff	Anisomycin	[M+H]+	0.999050258612549		C11281	Benzenoids	Phenol ethers	Anisoles	1.21934e+09	1.24747e+09	1.18772e+09	1.11488e+09	1.23093e+09	1.15457e+09	2.36236e+09	2.4239e+09	2.30687e+09	2.23227e+09	2.22602e+09	2.25417e+09	1.19249e+09	2.30093e+09	0.518262	5.74394e-11	10.2493
M313T227	313.32133	227.163000	diff	Arachidic acid	[M+H]+	0.921465660498455	HMDB0002212	C06425	Lipids and lipid-like molecules	Fatty Acyls	Fatty acids and conjugates	2.08003e+07	1.05669e+07	3.16697e+07	1.76736e+07	2.94268e+07	2.3499e+07	7.32884e+07	6.90128e+07	6.87035e+07	6.4342e+07	7.16528e+07	8.15272e+07	2.22727e+07	7.14211e+07	0.311851	2.12372e-07	2.12746
M173T99	173.12928	99.060000	diff	Arcaine	[M+H]+	0.720434098		C03047	Organic nitrogen compounds	Organonitrogen compounds	Guanidines	5.54825e+07	1.06889e+08	9.91229e+07	5.11891e+07	1.42689e+08	1.31541e+08	2.87041e+08	1.91151e+08	2.8045e+08	1.92495e+08	7.67666e+07	2.6681e+08	9.78191e+07	2.15786e+08	0.453316	0.00872911	2.89242
M322T379	322.18743	378.948500	diff	Arg-phe	[M+H]+	0.991269922487837			Organic acids and derivatives	Carboxylic acids and derivatives	Amino acids, peptides, and analogues	2.26282e+08	2.17237e+08	2.13783e+08	2.51735e+08	2.21027e+08	2.22016e+08	2.44618e+08	2.74598e+08	2.3219e+08	2.60805e+08	2.71755e+08	2.60603e+08	2.25347e+08	2.57428e+08	0.875377	0.00407316	1.59179
M291T343	291.14292	343.200000	diff	Argininosuccinic acid	[M+H]+	0.91765926080126	HMDB0000052	C03406	Organic acids and derivatives	Carboxylic acids and derivatives	Amino acids, peptides, and analogues	6.68426e+07	5.17313e+07	5.31067e+07	6.46992e+07	5.81359e+07	6.3686e+07	7.85035e+07	1.03121e+08	8.36803e+07	7.51382e+07	1.15871e+08	9.60285e+07	5.97003e+07	9.20572e+07	0.648513	0.000895094	1.60394
M272T489	272.17189	488.901000	diff	Asp-Arg	[M+H-H2O]+	0.94370760621677	HMDB0014712	C01479				6.9901e+07	6.88251e+07	6.82428e+07	7.6409e+07	7.24106e+07	7.86316e+07	9.58013e+07	1.01418e+08	1.02204e+08	9.84518e+07	9.90066e+07	1.03101e+08	7.24034e+07	9.99972e+07	0.724054	1.08723e-07	1.6062
M297T411	297.11701	410.917000	diff	Asp-Tyr	[M+H]+	0.97030239740648			Organic acids and derivatives	Carboxylic acids and derivatives	Amino acids, peptides, and analogues	6.04512e+07	5.48362e+07	5.38514e+07	5.86046e+07	5.30511e+07	5.62022e+07	7.33314e+07	7.46793e+07	6.88916e+07	6.61631e+07	7.01182e+07	6.79767e+07	5.61661e+07	7.01934e+07	0.800163	1.27745e-05	1.13048
M367T246	367.33192	245.654000	diff	Batyl alcohol	[M+Na]+	0.835891038176051		C13858	Lipids and lipid-like molecules	Glycerolipids	Monoradylglycerols	1.60513e+07	1.23384e+07	1.60052e+07	1.66741e+07	1.20532e+07	1.81442e+07	4.95211e+07	5.99934e+07	4.99451e+07	5.1071e+07	5.14995e+07	4.99905e+07	1.52111e+07	5.20034e+07	0.292501	3.13504e-09	1.85159
M341T219	341.35261	218.524000	diff	Behenic acid	[M+H]+	0.907755348	HMDB0000944	C08281	Lipids and lipid-like molecules	Fatty Acyls	Fatty acids and conjugates	2.42242e+07	2.43764e+07	3.23025e+07	2.73435e+07	1.58152e+07	1.77896e+07	4.10759e+07	4.59659e+07	4.02927e+07	4.09251e+07	4.36639e+07	4.14151e+07	2.36419e+07	4.22231e+07	0.559929	3.51017e-05	1.27947
M464T344	464.24820	344.136000	diff	Benzamide, n-[5-[2-(3,5-dimethoxyphenyl)ethyl]-1h-pyrazol-3-yl]-4-[(3r,5s)-3,5-dimethyl-1-piperazinyl]-, rel-	[M+H]+	0.978372072486185			Organoheterocyclic compounds	Diazinanes	Piperazines	4.33322e+07	4.80132e+07	3.74245e+07	4.51944e+07	5.52329e+07	5.04844e+07	7.2463e+07	6.32497e+07	8.77333e+07	7.02448e+07	6.36685e+07	5.7432e+07	4.66136e+07	6.91319e+07	0.674271	0.00112686	1.33195
M91T267	91.05427	266.957000	diff	Benzyl alcohol	[M+H-H2O]+	0.999239689645935	HMDB0003119	C00556	Benzenoids	Benzene and substituted derivatives	Benzyl alcohols	8.07725e+06	7.63881e+06	9.26712e+06	9.91099e+06	8.87203e+06	9.4639e+06	7.20017e+07	7.91494e+07	7.47632e+07	6.83967e+07	7.18846e+07	7.11929e+07	8.87168e+06	7.28981e+07	0.1217	1.56941e-12	2.45071
M90T406	90.05506	405.710500	diff	Beta-alanine	[M+H]+	0.998808619763824	HMDB0000056	C00099	Organic acids and derivatives	Carboxylic acids and derivatives	Amino acids, peptides, and analogues	1.36248e+08	1.46428e+08	1.42658e+08	1.4368e+08	1.59704e+08	1.19295e+08	2.56378e+08	2.63964e+08	2.49704e+08	2.3996e+08	2.36809e+08	2.76773e+08	1.41335e+08	2.53931e+08	0.556589	8.14239e-08	3.24646
M118T321	118.08619	320.973000	diff	Betaine	[M+H]+	0.999869940914711	HMDB0000043	C00719	Organic acids and derivatives	Carboxylic acids and derivatives	Amino acids, peptides, and analogues	1.95536e+10	2.19042e+10	1.81229e+10	2.01756e+10	1.93254e+10	2.05492e+10	1.76933e+10	1.49495e+10	1.6659e+10	1.46466e+10	1.96245e+10	1.56291e+10	1.99385e+10	1.65337e+10	1.20593	0.00436526	15.3023
M583T294	583.25504	294.385000	diff	Biliverdin	[M+H]+	0.989027709902206	HMDB0001008	C00500	Organoheterocyclic compounds	Tetrapyrroles and derivatives	Bilirubins	2.18032e+07	2.84893e+07	3.04961e+07	2.76799e+07	4.353e+07	2.40128e+07	4.05106e+07	4.52399e+07	4.23971e+07	4.55677e+07	4.71561e+07	4.41564e+07	2.93352e+07	4.41713e+07	0.664123	0.00106927	1.10273
M227T304	227.07907	303.636500	diff	Biotin	[M+H-H2O]+	0.970131778814166	HMDB0000030	C00120				8.29733e+07	8.41457e+07	6.31531e+07	8.37218e+07	6.85442e+07	8.9467e+07	1.70284e+08	1.64878e+08	1.74531e+08	1.45107e+08	1.75259e+08	1.33536e+08	7.86675e+07	1.60599e+08	0.489838	1.63952e-06	2.71955
M453T388_2	453.12300	388.007000	diff	Bispyribac	[M+Na]+	0.724912272729753		C10915	Organic oxygen compounds	Organooxygen compounds	Ethers	2.1969e+06	1.44869e+06	2.86209e+06	1.42129e+06	1.87284e+06	1.13014e+06	2.85721e+07	2.69588e+07	2.82633e+07	2.69818e+07	2.45744e+07	2.48134e+07	1.82199e+06	2.6694e+07	0.0682548	1.18968e-11	1.52562
M194T350	193.99778	349.800000	diff	Bromobutide	[M+H-C9H10]+	0.991538514464652		C14568	Benzenoids	Benzene and substituted derivatives	Phenylpropanes	9.48548e+07	5.51352e+07	8.96829e+07	8.39387e+07	5.49234e+07	7.95051e+07	6.14387e+07	5.48739e+07	4.94039e+07	4.66307e+07	5.4237e+07	5.49082e+07	7.634e+07	5.3582e+07	1.42473	0.0114616	1.1887
M387T343_2	387.27160	343.263000	diff	Bufalin	[M+H]+	0.975455444834397		C16922	Lipids and lipid-like molecules	Steroids and steroid derivatives	Steroid lactones	3.77785e+07	3.55373e+07	3.17525e+07	3.8708e+07	3.79309e+07	3.54809e+07	5.2731e+07	5.30869e+07	5.243e+07	5.17087e+07	5.68346e+07	5.43752e+07	3.6198e+07	5.35277e+07	0.676248	9.65035e-08	1.27751
M474T467	474.29250	466.645000	diff	Cabergoline	[M+Na]+	0.864185337086701	HMDB0014393	C08187	Alkaloids and derivatives	Ergoline and derivatives	Lysergic acids and derivatives	1.43708e+08	1.37742e+08	1.35504e+08	1.37573e+08	1.36946e+08	1.39641e+08	1.618e+08	1.58877e+08	1.50699e+08	1.44048e+08	1.59957e+08	1.48227e+08	1.38519e+08	1.53935e+08	0.899858	0.000683909	1.17789
M176T421	176.12796	421.492000	diff	Carisoprodol	[M+H-C4H7ON]+	0.949055803816749	HMDB0014539	C07927	Organic acids and derivatives	Carboxylic acids and derivatives	Amino acids, peptides, and analogues	2.94774e+08	3.06206e+08	2.94168e+08	2.98205e+08	2.92775e+08	3.00782e+08	2.63096e+08	2.43247e+08	2.34587e+08	2.3508e+08	2.40563e+08	2.31871e+08	2.97818e+08	2.41407e+08	1.23368	6.22482e-07	2.17093
M190T422_2	190.10741	422.140000	diff	Castanospermine	[M+H]+	0.971313244722827		C02256				1.05907e+09	1.00138e+09	9.4033e+08	1.00804e+09	9.5556e+08	9.86935e+08	6.80112e+08	6.15405e+08	6.15738e+08	5.75233e+08	6.01586e+08	5.34018e+08	9.91885e+08	6.03682e+08	1.64306	3.99319e-08	5.87652
M304T272	304.08268	271.919500	diff	Chlorambucil	[M+H]+	0.997668651720923	HMDB0014436	C06900	Organic nitrogen compounds	Organonitrogen compounds	Nitrogen mustard compounds	3.85395e+07	4.43732e+07	3.69505e+07	4.80458e+07	5.1893e+07	4.10687e+07	1.75714e+07	1.58556e+07	1.66873e+07	1.94557e+07	1.51893e+07	1.79383e+07	4.34784e+07	1.71163e+07	2.54018	7.49309e-07	1.53021
M263T343	263.07393	343.499000	diff	Cinoxacin	[M+H]+	0.978417887460557	HMDB0014965	C08052	Organoheterocyclic compounds	Diazanaphthalenes	Benzodiazines	1.10509e+07	9.85995e+06	8.66826e+06	1.36669e+07	1.15057e+07	1.30835e+07	2.47456e+07	2.94922e+07	3.11718e+07	2.64679e+07	3.00807e+07	2.65769e+07	1.13059e+07	2.80892e+07	0.4025	1.29733e-07	1.2387
M332T251	332.12531	251.498000	diff	Ciprofloxacin	[M+H]+	0.966877310293086	HMDB0014677	C05349	Organoheterocyclic compounds	Quinolines and derivatives	Quinoline carboxylic acids	1.8839e+06	1.74269e+06	1.65754e+06	2.00827e+06	1.68722e+06	1.80967e+06	1.56586e+07	1.71558e+07	1.575e+07	1.67017e+07	1.709e+07	1.58877e+07	1.79821e+06	1.6374e+07	0.109822	2.05316e-13	1.16896
M304T489	304.16173	488.998500	diff	Cocaine	[M+H]+	0.952451352105282	HMDB0015043	C01416	Benzenoids	Benzene and substituted derivatives	Benzoic acids and derivatives	1.19062e+08	1.20794e+08	1.25944e+08	1.33228e+08	1.38506e+08	1.47431e+08	3.94542e+08	1.9467e+08	2.07881e+08	3.84077e+08	3.94538e+08	2.1874e+08	1.30827e+08	2.99075e+08	0.437441	0.00231669	3.76078
M252T378	252.12450	378.015000	diff	Cordycepin	[M+H]+	0.99656060935528		C08431	Nucleosides, nucleotides, and analogues	Purine nucleosides	Purine 3'-deoxyribonucleosides	4.23606e+07	4.40793e+07	4.29537e+07	4.11048e+07	4.04104e+07	4.2483e+07	3.16373e+07	3.10162e+07	3.04369e+07	2.96347e+07	2.98528e+07	2.95883e+07	4.2232e+07	3.0361e+07	1.39099	4.06865e-09	1.02476
M329T484	329.19340	484.240000	diff	Cortodoxone	[M+H-H2O]+	0.962306728393681	HMDB0000015	C05488	Lipids and lipid-like molecules	Steroids and steroid derivatives	Hydroxysteroids	1.59321e+08	1.6618e+08	1.5675e+08	1.71397e+08	1.72664e+08	1.50815e+08	1.3765e+08	1.41374e+08	1.35586e+08	1.43208e+08	1.37879e+08	1.40141e+08	1.62854e+08	1.39306e+08	1.16904	8.45384e-05	1.3552
M370T462	370.19741	462.018000	diff	Corydaline	[M+H]+	0.992480383035373		C15530				4.4153e+07	4.18449e+07	4.41636e+07	4.459e+07	4.37071e+07	4.33222e+07	3.1314e+07	2.8648e+07	2.85077e+07	2.83562e+07	2.89227e+07	3.01718e+07	4.36301e+07	2.93201e+07	1.48806	5.57685e-10	1.13029
M231T173	231.11282	173.046000	diff	Cyclobenzaprine	[M+H-C2H7N]+	0.968858691633823	HMDB0015060	C06931				1.28783e+08	1.369e+08	8.9932e+07	1.30476e+07	4.16057e+07	1.87487e+08	2.00138e+08	2.644e+08	1.83203e+08	1.972e+08	1.62323e+08	1.99613e+08	9.96259e+07	2.01146e+08	0.495291	0.00678393	2.8173
M100T272	100.11212	271.855500	diff	Cyclohexylamine	[M+H]+	0.948615274424625	HMDB0031404	C00571	Organic nitrogen compounds	Organonitrogen compounds	Cyclohexylamines	9.27105e+07	9.79649e+07	6.07627e+07	9.82686e+07	1.34514e+08	1.19399e+08	7.48264e+07	7.15899e+07	8.95269e+07	7.76504e+07	6.40037e+07	7.02978e+07	1.00603e+08	7.46492e+07	1.34768	0.0379451	1.18732
M191T84	191.11782	83.644500	diff	Cytisine	[M+H]+	0.932622256552135		C10763	Alkaloids and derivatives	Lupin alkaloids	Cytisine and derivatives	2.20602e+07	2.54183e+07	2.33864e+07	2.17155e+07	2.28431e+07	2.33508e+07	9.50669e+07	9.81561e+07	9.32072e+07	9.36701e+07	1.17492e+08	8.76206e+07	2.3129e+07	9.75354e+07	0.237135	8.09519e-09	2.62847
M260T302	260.05312	302.229500	diff	D-glucosamine 6-phosphate	[M+H]+	0.996390865347936	HMDB0001254	C00352	Organic oxygen compounds	Organooxygen compounds	Carbohydrates and carbohydrate conjugates	2.98086e+08	3.06199e+08	2.85513e+08	3.26167e+08	2.25097e+08	2.91437e+08	4.90016e+08	3.36327e+08	3.17451e+08	3.51841e+08	3.24275e+08	3.37536e+08	2.8875e+08	3.59574e+08	0.803032	0.0398446	2.09183
M196T377	196.07176	376.759000	diff	D-glucosaminic acid	[M+H]+	0.96310018283905		C03752	Organic acids and derivatives	Carboxylic acids and derivatives	Amino acids, peptides, and analogues	5.03048e+07	4.4216e+07	4.12601e+07	4.64427e+07	4.41177e+07	4.49817e+07	3.2257e+07	3.67633e+07	3.09011e+07	3.18375e+07	3.35708e+07	3.27686e+07	4.52205e+07	3.30164e+07	1.36964	9.29678e-06	1.01463
M147T414	147.07708	413.581000	diff	D-glutamine	[M+H]+	0.998427232445616	HMDB0003423	C00064	Organic acids and derivatives	Carboxylic acids and derivatives	Amino acids, peptides, and analogues	6.7618e+08	6.41092e+08	6.07072e+08	6.63779e+08	6.35229e+08	6.3013e+08	1.98127e+09	2.00855e+09	1.93561e+09	1.87253e+09	2.02881e+09	1.92293e+09	6.42247e+08	1.95828e+09	0.327964	2.145e-13	11.1358
M162T234	162.05493	234.023000	diff	D-mannosamine	[M+H-H2O]+	0.999775942479236		C03570	Organic oxygen compounds	Organooxygen compounds	Carbohydrates and carbohydrate conjugates	2.09515e+08	2.86566e+08	2.41718e+08	1.53697e+08	2.98127e+08	1.49462e+08	1.08148e+08	6.32349e+07	1.17835e+08	1.11061e+08	8.54275e+07	1.08288e+08	2.23181e+08	9.89992e+07	2.25437	0.00109417	3.05821
M259T496	259.09275	496.196000	diff	D-pyroglutamic acid	[2M+H]+	0.850325364238748		C02237	Organic acids and derivatives	Carboxylic acids and derivatives	Amino acids, peptides, and analogues	5.93774e+07	6.25558e+07	5.68362e+07	5.40542e+07	5.63366e+07	6.77067e+07	6.89919e+07	7.71177e+07	7.31279e+07	6.33777e+07	7.31243e+07	9.21906e+07	5.94778e+07	7.4655e+07	0.796702	0.00687373	1.07102
M316T199	316.28451	198.921500	diff	Dehydrophytosphingosine (not validated, isomer of 1677)	[M+H]+	0.852496213			Organic nitrogen compounds	Organonitrogen compounds	Amines	4.44884e+07	8.05025e+06	7.54663e+07	6.18514e+07	5.76164e+07	5.64713e+07	1.44204e+07	1.92546e+07	2.00904e+07	5.21189e+06	2.12549e+07	2.78795e+07	5.06573e+07	1.80186e+07	2.81139	0.00826085	1.48979
M187T417	187.10780	416.804000	diff	Deoxyvasicinone	[M+H]+	0.875960244583016		C10659	Organoheterocyclic compounds	Diazanaphthalenes	Benzodiazines	7.62602e+07	7.30927e+07	7.44377e+07	7.36653e+07	8.05495e+07	7.55634e+07	5.90751e+07	6.00493e+07	5.6167e+07	5.40342e+07	5.26014e+07	5.75601e+07	7.55948e+07	5.65812e+07	1.33604	3.44748e-07	1.28459
M201T254	201.08706	253.732000	diff	Desmethoxyyangonin	[M+H-CO]+	0.799728699730775	HMDB0034270					4.58223e+07	4.44762e+07	4.11839e+07	4.70407e+07	3.97203e+07	4.42601e+07	1.13993e+08	1.17351e+08	1.13145e+08	1.13736e+08	1.09743e+08	1.03165e+08	4.37506e+07	1.11856e+08	0.391135	4.50838e-11	2.52842
M215T249_2	215.15029	249.276000	diff	Dethiobiotin	[M+H]+	0.902305385293108	HMDB0003581	C01909	Lipids and lipid-like molecules	Fatty Acyls	Fatty acids and conjugates	4.43789e+08	4.26974e+08	3.78599e+08	4.63637e+08	3.8473e+08	4.60585e+08	1.60731e+08	1.66658e+08	1.57903e+08	1.5242e+08	1.5478e+08	1.34498e+08	4.26386e+08	1.54498e+08	2.75981	9.2392e-09	4.967
M272T247	272.19687	246.811000	diff	Dextromethorphan	[M+H]+	0.790683168784468		C06947				1.36984e+08	1.35513e+08	1.03273e+08	1.49171e+08	1.03772e+08	1.51574e+08	8.26917e+07	8.19566e+07	7.75076e+07	8.15375e+07	7.74409e+07	6.6568e+07	1.30048e+08	7.79504e+07	1.66834	0.000195135	2.03234
M583T34	583.41440	34.377100	diff	Diacetylpyxinol	[M+Na]+	0.78297929			Lipids and lipid-like molecules	Prenol lipids	Terpene glycosides	5.16516e+07	4.95705e+07	4.55549e+07	5.41307e+07	4.94149e+07	4.99272e+07	7.54908e+07	6.82117e+07	7.04569e+07	7.07003e+07	7.04599e+07	6.65428e+07	5.00416e+07	7.03104e+07	0.711725	2.9399e-07	1.37273
M261T455	261.14464	455.335000	diff	Diaveridine	[M+H]+	0.996816326861919			Benzenoids	Benzene and substituted derivatives	Methoxybenzenes	2.624e+08	2.64704e+08	2.5373e+08	2.52371e+08	2.54349e+08	2.41877e+08	2.094e+08	1.9342e+08	2.01221e+08	1.97267e+08	1.94409e+08	1.92892e+08	2.54905e+08	1.98102e+08	1.28674	9.55087e-08	2.21075
M302T407	302.18239	406.906000	diff	Dihydrocodeine	[M+H]+	0.98164509611194						7.53329e+07	7.65387e+07	7.90046e+07	7.0862e+07	7.30591e+07	7.16741e+07	5.43451e+07	5.33398e+07	5.09073e+07	4.97134e+07	4.96329e+07	5.40431e+07	7.44119e+07	5.19969e+07	1.43108	4.9041e-08	1.40445
M205T484	205.11854	483.584000	diff	Dimoxystrobin	[M+H-C8H10O]+	0.827949818			Benzenoids	Benzene and substituted derivatives	Phenylacetamides	2.70122e+08	2.71156e+08	2.43033e+08	2.69427e+08	2.76781e+08	2.50734e+08	1.9004e+08	1.96505e+08	1.68331e+08	1.78104e+08	1.88118e+08	1.60892e+08	2.63542e+08	1.80332e+08	1.46143	9.07501e-07	2.69996
M428T534	428.21277	533.873000	diff	Dixyrazine	[M+H]+	0.998691822473638			Organoheterocyclic compounds	Benzothiazines	Phenothiazines	1.3814e+06	1.67288e+06	1.61386e+06	1.53261e+06	1.24693e+06	1.57227e+06	1.77345e+07	1.66509e+07	1.7021e+07	1.68124e+07	1.80433e+07	1.67371e+07	1.50332e+06	1.71665e+07	0.087573	2.22133e-14	1.21352
M160T278_2	160.13344	277.850000	diff	Dl-2-aminocaprylic acid	[M+H]+	0.995192255828235	HMDB0000991		Organic acids and derivatives	Carboxylic acids and derivatives	Amino acids, peptides, and analogues	4.73075e+09	5.6099e+09	5.61745e+09	4.90024e+09	5.52096e+09	4.37391e+09	4.04656e+09	3.78415e+09	4.39599e+09	4.20237e+09	3.63306e+09	3.66258e+09	5.12554e+09	3.95412e+09	1.29625	0.000879616	9.20308
M136T344	136.07549	343.521000	diff	Dl-octopamine	[M+H-H2O]+	0.99912608242916		C04227	Benzenoids	Phenols	1-hydroxy-2-unsubstituted benzenoids	2.56432e+07	2.8198e+07	2.06555e+07	2.41918e+07	2.65534e+07	2.67121e+07	1.67633e+08	1.5272e+08	1.7506e+08	1.41797e+08	1.51452e+08	1.31518e+08	2.53257e+07	1.53363e+08	0.165135	3.08412e-09	3.44756
M118T376	118.08628	376.496000	diff	DL-valine	[M+H]+	0.999836687889346	HMDB0000883	C00183	Organic acids and derivatives	Carboxylic acids and derivatives	Amino acids, peptides, and analogues	4.92293e+09	4.45434e+09	4.77211e+09	4.5126e+09	4.27642e+09	4.64022e+09	4.25807e+09	4.76975e+09	3.95784e+09	3.89073e+09	4.34043e+09	4.21277e+09	4.59644e+09	4.23826e+09	1.08451	0.0484419	4.10706
M296T302	296.15815	301.817000	diff	Dosulepin	[M+H]+	0.976610492320451			Organoheterocyclic compounds	Benzothiepins	Dibenzothiepins	1.20617e+08	1.17403e+08	1.09622e+08	1.15284e+08	1.24812e+08	1.11112e+08	9.85586e+07	8.73491e+07	9.63586e+07	7.82596e+07	8.57913e+07	7.38797e+07	1.16475e+08	8.66995e+07	1.34343	7.16625e-05	1.55242
M129T401	129.06588	400.970000	diff	Dulcitol	[M+H-3H2O]+	0.922186806747684	HMDB0000107	C01697	Organic oxygen compounds	Organooxygen compounds	Carbohydrates and carbohydrate conjugates	4.09494e+08	3.48119e+08	3.31774e+08	4.39895e+08	4.11027e+08	4.10659e+08	2.557e+08	2.45593e+08	2.12159e+08	2.50962e+08	2.69224e+08	2.58228e+08	3.91828e+08	2.48644e+08	1.57586	1.93541e-05	3.49536
M470T558	470.29746	557.644000	diff	Ebastine	[M+H]+	0.981850542	HMDB0060159		Benzenoids	Benzene and substituted derivatives	Diphenylmethanes	2.69588e+08	2.69224e+08	2.7384e+08	2.75121e+08	2.85691e+08	2.70299e+08	3.02836e+08	2.99588e+08	3.01248e+08	3.05215e+08	2.99461e+08	2.97633e+08	2.73961e+08	3.00997e+08	0.910178	2.00968e-06	1.62894
M143T381_2	143.08161	380.727000	diff	Ectoine	[M+H]+	0.999958814287641		C06231	Organic acids and derivatives	Carboxylic acids and derivatives	Amino acids, peptides, and analogues	4.69816e+09	4.04024e+09	4.09509e+09	4.62497e+09	4.12356e+09	4.48004e+09	3.91074e+09	3.78605e+09	3.33729e+09	3.43084e+09	3.50983e+09	3.51218e+09	4.34368e+09	3.58116e+09	1.21293	0.000457831	7.43083
M303T33	303.23182	32.636200	diff	Eicosapentaenoic acid	[M+H]+	0.987332482059651	HMDB0001999	C06428	Lipids and lipid-like molecules	Fatty Acyls	Fatty acids and conjugates	6.14694e+07	6.99591e+07	6.7495e+07	6.63731e+07	7.51565e+07	7.56428e+07	5.44465e+07	4.71089e+07	5.13138e+07	4.30658e+07	4.4259e+07	4.37663e+07	6.93493e+07	4.73267e+07	1.46533	1.93878e-05	1.35093
M425T118	425.14296	118.030000	diff	Eprosartan	[M+H]+	0.964975116319779	HMDB0015014	C07467	Benzenoids	Benzene and substituted derivatives	Benzoic acids and derivatives	2.50751e+08	2.51046e+08	1.66694e+08	2.17598e+08	1.73873e+08	1.69239e+08	3.48765e+07	5.40634e+07	4.16901e+07	5.5428e+07	2.3177e+07	2.08198e+07	2.04867e+08	3.83425e+07	5.34308	2.49937e-06	3.83603
M350T210	350.16862	210.037000	diff	Erucifoline	[M+H]+	0.999084076773179						8.39096e+07	1.28008e+08	1.10367e+08	9.52557e+07	1.03037e+08	1.04506e+08	7.39435e+07	6.01931e+07	7.28501e+07	7.11259e+07	5.50813e+07	6.93744e+07	1.0418e+08	6.70947e+07	1.55274	0.000282627	1.69554
M322T342	322.17390	341.582000	diff	Famciclovir	[M+H]+	0.955275272724386	HMDB0014570		Organoheterocyclic compounds	Imidazopyrimidines	Purines and purine derivatives	3.07114e+07	2.58746e+07	2.60923e+07	3.02873e+07	2.92288e+07	2.56184e+07	3.78179e+07	4.33932e+07	4.13149e+07	3.3407e+07	4.4602e+07	4.30995e+07	2.79688e+07	4.06057e+07	0.68879	8.11324e-05	1.04778
M307T484_2	307.18651	484.267000	diff	Fenazaquin	[M+H]+	0.978273668492094		C18727	Organoheterocyclic compounds	Diazanaphthalenes	Benzodiazines	8.01029e+08	8.05897e+08	7.63972e+08	7.39172e+08	8.04842e+08	7.62312e+08	4.13876e+08	4.35941e+08	4.15066e+08	4.07512e+08	3.9986e+08	4.1483e+08	7.79537e+08	4.14514e+08	1.8806	5.18206e-11	5.77058
M274T75	274.27396	75.145800	diff	Fenpropidin	[M+H]+	0.997638627147367		C18726				1.61743e+09	1.54978e+09	1.52414e+09	1.62252e+09	1.5355e+09	1.56789e+09	1.39987e+09	1.39497e+09	1.34879e+09	1.35663e+09	1.38891e+09	1.36169e+09	1.56954e+09	1.37514e+09	1.14137	1.45802e-06	3.89956
M290T150	290.26895	149.939000	diff	Fingolimod	[M+H-H2O]+	0.988156871020533			Organic nitrogen compounds	Organonitrogen compounds	Amines	8.42663e+07	9.32225e+07	9.15291e+07	8.56259e+07	8.1122e+07	1.01996e+08	5.81899e+07	5.25734e+07	5.46359e+07	5.60283e+07	6.36684e+07	3.85202e+07	8.96269e+07	5.3936e+07	1.66173	1.63479e-05	1.72207
M194T107	194.10358	106.528600	diff	Flufenacet	[M+H-C3HF3N2OS]+	0.995915758077055		C18731	Benzenoids	Benzene and substituted derivatives	Anilides	3.23496e+08	3.2304e+08	2.76559e+08	2.98267e+08	2.89369e+08	3.00854e+08	1.97374e+08	1.93531e+08	1.99965e+08	1.91487e+08	1.92352e+08	1.77588e+08	3.01931e+08	1.9205e+08	1.57215	1.05845e-07	3.11661
M417T386	417.21352	385.878000	diff	Flunisolide	[M+H-H2O]+	0.952320969609561	HMDB0014326	C07005	Lipids and lipid-like molecules	Steroids and steroid derivatives	Hydroxysteroids	3.87261e+07	4.84988e+07	4.13442e+07	3.78907e+07	4.9821e+07	4.08763e+07	2.97462e+07	2.38241e+07	3.03095e+07	2.91377e+07	2.37873e+07	2.57642e+07	4.28595e+07	2.70948e+07	1.58183	6.38545e-05	1.13181
M434T423	434.18909	422.728000	diff	Fluvastatin	[M+Na]+	0.986169889882829		C07014	Organoheterocyclic compounds	Pyrroles	Substituted pyrroles	4.359e+07	4.47348e+07	3.9156e+07	4.40346e+07	3.82927e+07	4.04821e+07	1.91743e+07	1.97428e+07	2.07023e+07	1.73214e+07	1.75958e+07	1.65517e+07	4.1715e+07	1.85147e+07	2.25308	6.48409e-09	1.45182
M309T530	309.16575	529.665000	diff	Fructoselysine	[M+H]+	0.923327898		C16488	Organic acids and derivatives	Carboxylic acids and derivatives	Amino acids, peptides, and analogues	8.82971e+07	9.89026e+07	7.69609e+07	7.34664e+07	8.3009e+07	8.72601e+07	9.99122e+07	1.2897e+08	9.31589e+07	9.50253e+07	1.25581e+08	1.31313e+08	8.46494e+07	1.12327e+08	0.753599	0.00732867	1.43474
M170T209	170.09241	208.913500	diff	Furmecyclox	[M+H-C6H10]+	0.932353176487259		C18912	Organoheterocyclic compounds	Furans	Furoic acid and derivatives	2.07195e+07	3.01695e+07	3.34005e+07	2.32393e+07	2.01162e+07	2.82964e+07	3.35185e+07	3.46912e+07	6.19672e+07	4.03076e+07	3.23341e+07	4.4637e+07	2.59902e+07	4.12426e+07	0.630179	0.0131655	1.03962
M403T463	403.23036	463.465500	diff	Gamabufotalin	[M+H]+	0.976966377493461		C16962	Lipids and lipid-like molecules	Steroids and steroid derivatives	Steroid lactones	1.31092e+08	7.57266e+07	1.24896e+08	8.19406e+07	1.32332e+08	7.80497e+07	7.02876e+07	6.87748e+07	6.38486e+07	6.6388e+07	6.83694e+07	6.50628e+07	1.04006e+08	6.71218e+07	1.54951	0.0093426	1.58931
M277T344	277.08947	344.178000	diff	Gamma-l-glutamyl-l-glutamic acid	[M+H]+	0.998998013504741	HMDB0011737	C05282	Organic acids and derivatives	Carboxylic acids and derivatives	Amino acids, peptides, and analogues	2.35711e+07	2.19565e+07	1.70259e+07	2.54326e+07	2.15495e+07	2.78759e+07	2.0397e+08	2.07229e+08	2.63118e+08	2.23281e+08	2.47218e+08	2.07803e+08	2.29019e+07	2.25437e+08	0.101589	2.1278e-09	4.33398
M247T420	247.12902	420.036000	diff	gamma-L-Glutamyl-L-valine	[M+H]+	0.874606501984937			Organic acids and derivatives	Carboxylic acids and derivatives	"Amino acids, peptides, and analogues"	6.61528e+07	6.8128e+07	6.8165e+07	6.97338e+07	6.57744e+07	1.02639e+08	1.23332e+08	1.57725e+08	1.43872e+08	1.07307e+08	1.19107e+08	1.1023e+08	7.34322e+07	1.26929e+08	0.57853	0.000326939	2.16404
M359T342	359.12422	341.573500	diff	Gardenin b	[M+H]+	0.997751680063346		C15109	Phenylpropanoids and polyketides	Flavonoids	O-methylated flavonoids	1.57142e+07	1.6669e+07	1.41219e+07	1.61273e+07	1.63046e+07	1.73365e+07	2.9067e+07	3.0486e+07	3.16793e+07	2.5649e+07	3.17597e+07	2.6682e+07	1.60456e+07	2.92205e+07	0.549121	4.29389e-07	1.10051
M441T113	441.11718	113.143500	diff	Ginkgolide c	[M+H]+	0.765926797691626			Lipids and lipid-like molecules	Prenol lipids	Terpene lactones	1.87635e+07	3.54546e+07	3.0894e+07	2.60409e+07	4.24013e+07	3.04527e+07	6.11341e+06	3.07599e+06	6.08455e+06	4.56763e+06	2.54017e+06	5.59148e+06	3.06678e+07	4.6622e+06	6.57797	1.51434e-05	1.48958
M374T452	374.23994	451.844000	diff	Gln-Val-Lys	[M+H]+	0.907369912259691			Organic acids and derivatives	Carboxylic acids and derivatives	Amino acids, peptides, and analogues	6.40592e+07	6.00974e+07	6.13813e+07	7.05977e+07	6.75027e+07	5.93783e+07	8.29422e+07	7.89573e+07	7.77614e+07	8.3083e+07	7.79929e+07	8.14793e+07	6.38361e+07	8.03694e+07	0.794284	1.20241e-05	1.23132
M375T489	375.19903	489.319000	diff	Glu-Ala-Arg	[M+H]+	0.959436270876745			Organic acids and derivatives	Carboxylic acids and derivatives	Amino acids, peptides, and analogues	3.94362e+07	4.10399e+07	4.00454e+07	4.55662e+07	4.49621e+07	4.53275e+07	6.06771e+07	6.09117e+07	1.21062e+08	6.24446e+07	5.8806e+07	6.07876e+07	4.27295e+07	7.07815e+07	0.603682	0.0198548	1.34244
M277T498	277.10329	498.081000	diff	Glu-Glu	[M+H]+	0.873472663	HMDB0028818	C01425	Organic acids and derivatives	Carboxylic acids and derivatives	Amino acids, peptides, and analogues	1.1935e+08	1.30639e+08	1.20737e+08	1.31762e+08	1.2247e+08	1.35066e+08	1.50792e+08	1.50982e+08	1.5698e+08	1.41601e+08	1.47656e+08	1.54359e+08	1.26671e+08	1.50395e+08	0.842254	4.62496e-05	1.48303
M276T497	276.15557	496.810000	diff	Glu-Lys	[M+H]+	0.961615253	HMDB0004207		Organic acids and derivatives	Carboxylic acids and derivatives	Amino acids, peptides, and analogues	1.25954e+08	1.34545e+08	1.28828e+08	1.26296e+08	1.27836e+08	1.40607e+08	1.51242e+08	1.45839e+08	1.52872e+08	1.42203e+08	1.41483e+08	1.47556e+08	1.30678e+08	1.46866e+08	0.889776	0.000320713	1.21243
M415T295_1	415.19683	294.501000	diff	Gly-Ile	(2M+K)+	0.7105						6.26726e+06	7.85005e+06	6.64362e+06	7.77184e+06	8.7216e+06	8.4584e+06	3.24348e+07	2.04593e+07	2.20655e+07	2.11484e+07	2.1043e+07	2.27947e+07	7.61879e+06	2.33243e+07	0.326647	8.6488e-06	1.18393
M258T426_4	258.11002	426.075000	diff	Glycerophosphocholine	[M+H]+	0.991339791492582	HMDB0000086	C00670	Lipids and lipid-like molecules	Glycerophospholipids	Glycerophosphocholines	1.48976e+10	1.45838e+10	1.42719e+10	1.44129e+10	1.43386e+10	1.47125e+10	1.57658e+10	1.56529e+10	1.5315e+10	1.46052e+10	1.51711e+10	1.50762e+10	1.45362e+10	1.52644e+10	0.952295	0.0042126	8.25442
M519T408	519.18005	408.261000	diff	Gomisin c	[M+H-H2O]+	0.910824034886498		C10881	Phenylpropanoids and polyketides	Tannins	Hydrolyzable tannins	2.05898e+07	1.94482e+07	2.01338e+07	1.9039e+07	1.97265e+07	1.99911e+07	8.19396e+06	8.01326e+06	7.85158e+06	7.34044e+06	7.24542e+06	7.69155e+06	1.98214e+07	7.7227e+06	2.56664	7.17623e-13	1.054
M152T308	152.05672	307.756000	diff	Guanine	[M+H]+	0.999551616132378	HMDB0000132	C00242	Organoheterocyclic compounds	Imidazopyrimidines	Purines and purine derivatives	3.8796e+08	5.18716e+08	4.11222e+08	4.01062e+08	3.9932e+08	4.50684e+08	5.6919e+08	5.59019e+08	5.63296e+08	5.47354e+08	4.66318e+08	4.32421e+08	4.28161e+08	5.22933e+08	0.818768	0.0125575	2.74292
M213T433	213.12286	433.385000	diff	Harmine	[M+H]+	0.707640099468662	HMDB0030311	C06538	Alkaloids and derivatives	Harmala alkaloids		2.00455e+08	2.01725e+08	1.35467e+08	2.03328e+08	1.95231e+08	1.96144e+08	2.54787e+08	2.40885e+08	2.41406e+08	2.52632e+08	2.54596e+08	2.585e+08	1.88725e+08	2.50468e+08	0.753491	0.000249121	2.30917
M284T413	284.13542	412.640000	diff	His-Gln	[M+H]+	0.964254071376319			Organic acids and derivatives	Carboxylic acids and derivatives	Amino acids, peptides, and analogues	3.7768e+08	3.61764e+08	3.55737e+08	3.96876e+08	3.63304e+08	3.73749e+08	2.86307e+08	2.86941e+08	2.79374e+08	3.157e+08	3.2884e+08	3.20821e+08	3.71518e+08	3.02997e+08	1.22615	6.93922e-05	2.33805
M397T449	397.25613	449.163000	diff	His-Ile-Lys	[M+H]+	0.915378484673191			Organic acids and derivatives	Carboxylic acids and derivatives	Amino acids, peptides, and analogues	2.29407e+07	2.30502e+07	2.42488e+07	2.36027e+07	2.49613e+07	2.13508e+07	4.3539e+07	4.1417e+07	4.25844e+07	4.37748e+07	4.14741e+07	4.19586e+07	2.33591e+07	4.2458e+07	0.55017	5.39374e-11	1.34505
M236T558_2	235.65230	557.679000	diff	His-Trp-Lys	[M+2H]2+	0.80709117087895			Organic acids and derivatives	Carboxylic acids and derivatives	Amino acids, peptides, and analogues	6.04956e+08	6.17985e+08	6.00901e+08	5.75228e+08	6.20331e+08	5.87814e+08	6.55975e+08	6.29223e+08	6.44467e+08	6.33659e+08	6.30744e+08	6.90146e+08	6.01203e+08	6.47369e+08	0.928686	0.00300096	2.09941
M257T415_2	257.14950	414.954000	diff	Huperzine b	[M+H]+	0.989390247186341		C09866				4.83557e+07	4.8956e+07	5.33042e+07	4.7403e+07	4.85181e+07	5.24615e+07	1.83775e+07	7.9353e+06	1.65997e+07	9.7008e+06	8.64367e+06	8.46414e+06	4.98331e+07	1.16202e+07	4.28849	6.18742e-09	1.86087
M293T345	293.06335	345.408500	diff	Hydroxyflutamide	[M+H]+	0.974544604976011	HMDB0060949	C14204	Benzenoids	Benzene and substituted derivatives	Trifluoromethylbenzenes	1.66956e+06	1.29657e+06	1.69027e+06	1.79302e+06	878617	2.2923e+06	2.12419e+07	2.41317e+07	1.48029e+07	1.63861e+07	1.75267e+07	1.75856e+07	1.60339e+06	1.86125e+07	0.0861457	2.90944e-07	1.24747
M230T384	230.18639	384.028000	diff	Icaridin	[M+H]+	0.851071307			Organoheterocyclic compounds	Piperidines	Piperidinecarboxylic acids and derivatives	2.33639e+08	2.81565e+08	2.38807e+08	2.38583e+08	2.44832e+08	2.38399e+08	2.90471e+08	2.78448e+08	2.93804e+08	2.9624e+08	2.61658e+08	2.49519e+08	2.45971e+08	2.78357e+08	0.883653	0.0124098	1.57719
M289T465	289.16205	464.573000	diff	Imazamethabenz-methyl	[M+H]+	0.954652981450925	HMDB0034913	C11083	Benzenoids	Benzene and substituted derivatives	Benzoic acids and derivatives	1.98721e+08	1.92497e+08	1.85721e+08	2.14789e+08	1.96249e+08	1.91571e+08	1.87164e+08	1.85777e+08	1.73428e+08	1.68696e+08	1.82288e+08	1.73824e+08	1.96591e+08	1.7853e+08	1.10117	0.00537805	1.04917
M306T404	306.15956	403.754000	diff	Imazamox	[M+H]+	0.955509057300367		C18598	Organic acids and derivatives	Carboxylic acids and derivatives	Amino acids, peptides, and analogues	2.14572e+08	2.11935e+08	2.13339e+08	2.40746e+08	2.18207e+08	1.96397e+08	2.68775e+08	2.82236e+08	2.55753e+08	2.58053e+08	2.71995e+08	2.79437e+08	2.15866e+08	2.69375e+08	0.801359	2.62066e-05	2.21651
M146T303	146.06006	303.107000	diff	Indole-3-carboxaldehyde	[M+H]+	0.998950697953207	HMDB0029737	C08493	Organoheterocyclic compounds	Indoles and derivatives	Indoles	1.95841e+08	2.01821e+08	1.61253e+08	1.94193e+08	1.54402e+08	2.0888e+08	2.90515e+08	2.8955e+08	2.81735e+08	2.73067e+08	2.79579e+08	2.38481e+08	1.86065e+08	2.75488e+08	0.675402	2.36651e-05	2.81371
M281T256	281.13608	255.824000	diff	Ipriflavone	[M+H]+	0.999474769489592	HMDB0032987		Phenylpropanoids and polyketides	Isoflavonoids	Isoflav-2-enes	5.46092e+07	5.02326e+07	4.62606e+07	5.39703e+07	5.31426e+07	4.74636e+07	2.39531e+07	2.59935e+07	2.49748e+07	2.00969e+07	2.44611e+07	2.16987e+07	5.09465e+07	2.35297e+07	2.1652	1.70266e-08	1.57869
M232T305	232.15432	305.113000	diff	Isobutyryl-l-carnitine	[M+H]+	0.97715342080468	HMDB0000736		Lipids and lipid-like molecules	Fatty Acyls	Fatty acid esters	3.93352e+07	4.47388e+07	3.31258e+07	3.98178e+07	3.46391e+07	4.00734e+07	7.29386e+07	7.27335e+07	8.17499e+07	7.3837e+07	6.79536e+07	5.77576e+07	3.86217e+07	7.11617e+07	0.542732	4.64473e-06	1.71002
M257T281	257.07446	280.652000	diff	Isoliquiritigenin	[M+H]+	0.990577472632866	HMDB0037316	C08650	Phenylpropanoids and polyketides	Linear 1,3-diarylpropanoids	Chalcones and dihydrochalcones	1.94639e+07	2.59742e+07	2.05218e+07	2.45073e+07	2.64603e+07	1.91242e+07	3.90012e+07	3.4754e+07	3.80787e+07	4.88644e+07	3.59323e+07	4.47414e+07	2.26753e+07	4.02287e+07	0.56366	5.33316e-05	1.24126
M204T68_1	204.12433	67.805900	diff	Isopentenyladenine	[M+H]+	0.995456549		C04083	Organoheterocyclic compounds	Imidazopyrimidines	Purines and purine derivatives	5.71332e+07	6.97538e+07	9.00391e+07	1.50878e+08	1.34878e+08	1.1665e+08	3.15217e+07	3.64988e+07	4.12053e+07	3.21909e+07	4.93268e+07	4.86724e+07	1.03222e+08	3.99027e+07	2.58684	0.00216926	2.16414
M336T82	336.16658	81.691750	diff	Isopentenyladenosine	[M+H]+	0.988054989		C16427				2.21031e+08	2.57922e+08	2.21097e+08	2.38778e+08	2.24702e+08	2.25416e+08	1.54786e+08	1.546e+08	1.45163e+08	1.54643e+08	6.66711e+07	1.40638e+08	2.31491e+08	1.36084e+08	1.70109	9.61467e-05	2.81366
M285T232	285.29006	232.046000	diff	Isostearic acid	[M+H]+	0.714108101967196	HMDB0031066	C20356	Lipids and lipid-like molecules	Fatty Acyls	Fatty acids and conjugates	7.79356e+06	6.63818e+06	4.71248e+06	7.87019e+06	5.49629e+06	7.35969e+06	1.75187e+07	1.67885e+07	1.58549e+07	1.67125e+07	1.85929e+07	1.92121e+07	6.64506e+06	1.74466e+07	0.38088	4.40924e-08	1.00096
M190T382	190.11843	382.468000	diff	L-homocitrulline	[M+H]+	0.96969208082707	HMDB0000679	C02427	Organic acids and derivatives	Carboxylic acids and derivatives	Amino acids, peptides, and analogues	3.88576e+08	4.07048e+08	3.58332e+08	3.5451e+08	3.57919e+08	3.84825e+08	3.51186e+08	3.34283e+08	3.20172e+08	3.31566e+08	3.03366e+08	3.17873e+08	3.75202e+08	3.26408e+08	1.14949	0.00127745	1.80211
M192T123	192.08661	122.730000	diff	L-kynurenine	[M+H-NH3]+	0.823023361189336	HMDB0000684	C00328	Organic oxygen compounds	Organooxygen compounds	Carbonyl compounds	3.95004e+07	4.41606e+07	7.34921e+07	4.26404e+07	4.99355e+07	4.58149e+07	3.09618e+07	3.08719e+07	3.15568e+07	3.2871e+07	3.13388e+07	3.3592e+07	4.92573e+07	3.18654e+07	1.54579	0.00642525	1.0599
M229T347_2	229.15483	346.611000	diff	L-leucyl-l-proline	[M+H]+	0.998470917741626	HMDB0011175		Organic acids and derivatives	Carboxylic acids and derivatives	Amino acids, peptides, and analogues	2.55135e+09	4.24014e+09	2.43423e+09	2.95493e+09	4.42121e+09	3.54263e+09	2.55745e+09	2.56562e+09	2.76507e+09	2.69801e+09	2.42851e+09	2.33181e+09	3.35742e+09	2.55775e+09	1.31265	0.0469722	6.37421
M400T227_1	400.34202	226.775000	diff	L-palmitoylcarnitine	[M+H]+	0.99836681299095	HMDB0000222	C02990	Lipids and lipid-like molecules	Fatty Acyls	Fatty acid esters	2.39922e+08	2.49886e+08	4.61069e+08	2.51683e+08	4.69172e+08	3.24817e+08	9.58168e+08	6.98625e+08	9.2183e+08	9.45072e+08	7.72004e+08	1.01058e+09	3.32758e+08	8.8438e+08	0.376262	8.03799e-06	7.05061
M277T490	277.13960	489.560000	diff	L-saccharopine	[M+H]+	0.99704048618493	HMDB0062698	C00449	Organic acids and derivatives	Carboxylic acids and derivatives	Amino acids, peptides, and analogues	6.36898e+07	6.25476e+07	5.85153e+07	6.31547e+07	6.18765e+07	6.07106e+07	1.07139e+08	1.0909e+08	1.00333e+08	9.86575e+07	9.74304e+07	9.69461e+07	6.17491e+07	1.01599e+08	0.607771	7.50966e-09	1.93781
M230T197	230.24776	197.273000	diff	Lauryldimethylamine oxide	[M+H]+	0.993077408			Organic nitrogen compounds	Organonitrogen compounds	Aminoxides	3.66881e+07	5.38957e+07	7.16344e+07	3.35293e+07	6.01641e+07	4.03162e+07	2.24857e+07	2.18091e+07	2.60594e+07	3.19464e+07	2.4029e+07	4.02042e+07	4.93713e+07	2.77556e+07	1.77878	0.00968082	1.16303
M203T45	203.13893	44.889900	diff	Leu-Ala	[M+H]+	0.931286861204457			Organic acids and derivatives	Carboxylic acids and derivatives	Amino acids, peptides, and analogues	3.36418e+08	2.44406e+08	2.99319e+08	2.23704e+08	2.44404e+08	2.14257e+08	5.28288e+08	5.26989e+08	5.07751e+08	7.867e+08	5.02618e+08	5.19978e+08	2.60418e+08	5.62054e+08	0.463333	0.000109547	5.02243
M260T337	260.16061	336.684000	diff	Leu-Gln	[M+H]+	0.734642274357651			Organic acids and derivatives	Carboxylic acids and derivatives	Amino acids, peptides, and analogues	1.43113e+08	1.43993e+08	1.2451e+08	1.50739e+08	1.30833e+08	1.35342e+08	1.58416e+08	1.85016e+08	1.65299e+08	1.35221e+08	1.86062e+08	1.68424e+08	1.38088e+08	1.66406e+08	0.829827	0.00831865	1.45612
M401T344_2	401.28730	344.053000	diff	Leu-Ile-Arg	[M+H]+	0.91738575138269			Organic acids and derivatives	Carboxylic acids and derivatives	Amino acids, peptides, and analogues	3.12895e+07	3.88206e+07	2.68452e+07	3.03086e+07	3.62692e+07	3.31283e+07	4.9343e+07	4.17169e+07	6.04556e+07	5.21273e+07	4.76158e+07	4.15523e+07	3.27769e+07	4.88018e+07	0.671633	0.000798463	1.13894
M279T225	279.17028	225.014000	diff	Leu-Phe	[M+H]+	0.943573526497816			Organic acids and derivatives	Carboxylic acids and derivatives	Amino acids, peptides, and analogues	7.44856e+07	7.78801e+07	8.70537e+07	7.0814e+07	8.60595e+07	6.97974e+07	1.2888e+08	1.26528e+08	1.27501e+08	1.2799e+08	1.24033e+08	1.44985e+08	7.76817e+07	1.29986e+08	0.597616	2.71956e-07	2.21122
M245T236	245.18590	236.495000	diff	Leucylleucine	[M+H]+	0.929284040641091	HMDB0028933	C11332	Organic acids and derivatives	Carboxylic acids and derivatives	Amino acids, peptides, and analogues	7.906e+07	7.88229e+07	9.25612e+07	7.79916e+07	9.66029e+07	7.47203e+07	1.03236e+08	1.25571e+08	1.13226e+08	1.05802e+08	1.35559e+08	1.48983e+08	8.32931e+07	1.22063e+08	0.682379	0.000808618	1.79228
M415T272	415.30290	272.469500	diff	Leukotriene b4 3-aminopropylamide	[M+Na]+	0.946565243205187			Lipids and lipid-like molecules	Fatty Acyls	Fatty amides	2.21908e+07	2.35248e+07	2.34971e+07	2.25871e+07	2.54879e+07	2.9177e+07	5.79804e+07	5.73466e+07	5.78796e+07	6.07656e+07	5.57057e+07	5.75048e+07	2.44108e+07	5.78638e+07	0.421866	1.27298e-10	1.77269
M126T544	126.09135	544.463000	diff	Levetiracetam	[M+H-CH3ON]+	0.992774776193453	HMDB0015333	C07841	Organic acids and derivatives	Carboxylic acids and derivatives	Amino acids, peptides, and analogues	1.26123e+08	1.30643e+08	1.21781e+08	1.38382e+08	1.29152e+08	1.3178e+08	1.13111e+08	1.04846e+08	1.10873e+08	9.62969e+07	1.05174e+08	9.91774e+07	1.29643e+08	1.04913e+08	1.23572	3.38604e-05	1.40609
M324T36	324.28965	36.399300	diff	Linoleoyl ethanolamide	(M+H)+	0.7753	HMDB0012252		Organic nitrogen compounds	Organonitrogen compounds	Amines	4.4201e+07	5.49601e+07	6.38428e+07	4.46347e+07	5.66392e+07	3.92297e+07	8.75139e+07	9.20361e+07	9.97678e+07	9.40223e+07	9.20914e+07	9.85781e+07	5.05846e+07	9.40016e+07	0.538125	1.29102e-06	1.99811
M424T225_2	424.34193	225.274000	diff	Linoleoylcarnitine	[M+H]+	0.995360521216776	HMDB0006469		Lipids and lipid-like molecules	Fatty Acyls	Fatty acid esters	4.81942e+08	5.4444e+08	8.8651e+08	5.18089e+08	6.2948e+08	5.43191e+08	1.17066e+09	7.55492e+08	1.07543e+09	1.09905e+09	9.12132e+08	1.37245e+09	6.00609e+08	1.0642e+09	0.564375	0.00137669	6.15117
M410T218	410.16860	217.871000	diff	Linustatin	[M+H]+	0.928412596215237	HMDB0014465	C08333	Organic oxygen compounds	Organooxygen compounds	Carbohydrates and carbohydrate conjugates	2.92101e+07	4.49584e+07	3.91087e+07	3.51009e+07	4.82399e+07	3.06558e+07	2.12533e+07	1.87675e+07	2.32201e+07	2.23953e+07	1.75275e+07	1.9736e+07	3.7879e+07	2.04833e+07	1.84926	0.000326813	1.16757
M518T243	518.32324	243.356000	diff	Lpc 18:3	[M+H]+	0.797471071553238			Lipids and lipid-like molecules	Glycerophospholipids	Glycerophosphocholines	1.71217e+08	2.0591e+08	1.22325e+08	1.7354e+08	1.30666e+08	2.93669e+08	2.25773e+08	2.54473e+08	2.39646e+08	2.35576e+08	3.56722e+08	3.48618e+08	1.82888e+08	2.76801e+08	0.660719	0.0235408	2.45309
M300T431	300.19207	430.736000	diff	Lycopsamine	[M+H]+	0.998435560950914		C10347				3.67696e+06	3.59662e+06	4.4793e+06	3.95084e+06	4.60981e+06	3.40334e+06	1.51932e+07	1.59861e+07	1.42799e+07	1.55443e+07	1.44144e+07	1.46073e+07	3.95281e+06	1.50042e+07	0.263447	1.96964e-11	1.01822
M218T475	218.14993	474.765000	diff	Lys-Ala	[M+H]+	0.987494852197682			Organic acids and derivatives	Carboxylic acids and derivatives	Amino acids, peptides, and analogues	4.10514e+08	4.31519e+08	4.27743e+08	4.36971e+08	4.91406e+08	4.08714e+08	4.84049e+08	4.5883e+08	4.54751e+08	4.84176e+08	4.53406e+08	4.86054e+08	4.34478e+08	4.70211e+08	0.924006	0.0281893	1.74442
M204T489	204.13463	488.835000	diff	Lys-Gly	[M+H]+	0.970204612589338			Organic acids and derivatives	Carboxylic acids and derivatives	Amino acids, peptides, and analogues	9.36857e+07	5.13897e+07	5.50738e+07	6.81793e+07	6.13568e+07	6.11955e+07	8.72713e+07	8.186e+07	8.68528e+07	8.23955e+07	8.14548e+07	1.08761e+08	6.51468e+07	8.80992e+07	0.739471	0.012068	1.2698
M278T421	278.15340	421.454500	diff	Lys-Met	[M+H]+	0.985587852728647			Organic acids and derivatives	Carboxylic acids and derivatives	Amino acids, peptides, and analogues	5.85981e+07	6.21806e+07	5.78783e+07	6.15409e+07	5.67316e+07	5.33274e+07	8.2062e+07	7.77058e+07	7.68664e+07	7.54146e+07	7.56342e+07	7.20222e+07	5.83761e+07	7.66175e+07	0.761916	2.22039e-06	1.3047
M302T173	302.10241	172.998000	diff	Maackiaine	[M+NH4]+	0.880602641364777	HMDB0036629	C10502	Phenylpropanoids and polyketides	Isoflavonoids	Furanoisoflavonoids	5.96705e+06	7.91914e+06	891827	1.9957e+07	1.90592e+06	1.32048e+07	6.89059e+07	6.05032e+07	3.4513e+07	4.26081e+07	2.83947e+07	3.97866e+07	8.30763e+06	4.57852e+07	0.181448	0.000337088	1.75813
M345T392_1	345.22475	391.892000	diff	Medroxyprogesterone	[M+H]+	0.975517773161223	HMDB0001939	C07119	Lipids and lipid-like molecules	Steroids and steroid derivatives	Pregnane steroids	7.44483e+07	6.57368e+07	6.85059e+07	8.54046e+07	7.56539e+07	6.68631e+07	9.90464e+07	9.57228e+07	9.29273e+07	9.27373e+07	9.52201e+07	9.01193e+07	7.27688e+07	9.42955e+07	0.77171	6.18649e-05	1.3774
M173T101	173.07092	100.600000	diff	Menadione (Vitamin K3)	[M+H]+	0.966842689606917	HMDB0001892	C05377	Benzenoids	Naphthalenes	Naphthoquinones	9.14299e+07	8.79945e+07	2.92175e+07	1.14844e+08	8.80842e+07	2.91098e+07	1.79404e+08	1.98646e+08	1.72093e+08	1.71407e+08	1.7999e+08	4.7121e+07	7.34466e+07	1.5811e+08	0.464528	0.0103069	2.36226
M224T248	224.12818	248.250500	diff	Mepanipyrim	[M+H]+	0.834567724730037		C10919	Benzenoids	Benzene and substituted derivatives	Aniline and substituted anilines	2.51849e+07	2.75279e+07	1.98498e+07	2.70371e+07	1.85016e+07	2.86898e+07	1.17845e+07	1.20931e+07	1.06099e+07	1.06504e+07	1.04005e+07	7.78017e+06	2.44652e+07	1.05531e+07	2.3183	2.02981e-05	1.08934
M437T36	437.19361	36.112300	diff	Met-Met-Arg	[M+H]+	0.981999970131061			Organic acids and derivatives	Carboxylic acids and derivatives	Amino acids, peptides, and analogues	1.11233e+07	1.33778e+07	9.62538e+06	1.13925e+07	1.26069e+07	1.0767e+07	3.38692e+07	2.70076e+07	3.89368e+07	3.01248e+07	2.69383e+07	2.8568e+07	1.14822e+07	3.09075e+07	0.371501	2.01624e-06	1.32325
M280T283	280.15442	282.653000	diff	Metalaxyl	[M+H]+	0.779946444501367	HMDB0031802	C10947	Organic acids and derivatives	Carboxylic acids and derivatives	Amino acids, peptides, and analogues	5.96375e+07	6.25545e+07	6.56463e+07	5.83939e+07	6.76802e+07	5.42793e+07	7.83893e+07	7.94416e+07	8.33641e+07	7.60944e+07	8.27535e+07	7.9839e+07	6.13653e+07	7.99803e+07	0.767255	1.06415e-05	1.31775
M354T272_1	354.20019	272.493000	diff	Methanone, [1-(4-hydroxypentyl)-1h-indol-3-yl](4-methyl-1-naphthalenyl)-	[M+H-H2O]+	0.976354653792432			Organoheterocyclic compounds	Indoles and derivatives	Naphthoylindoles	8.64771e+07	9.85614e+07	9.34026e+07	9.72351e+07	1.04653e+08	7.741e+07	6.61663e+07	6.17927e+07	6.98149e+07	5.93044e+07	6.83703e+07	6.01866e+07	9.29565e+07	6.42725e+07	1.44629	6.1845e-05	1.54216
M271T234	271.27431	234.030500	diff	Methyl hexadecanoate	[M+H]+	0.706190703488865	HMDB0061859	C16995	Lipids and lipid-like molecules	Fatty Acyls	Fatty acid esters	7.46621e+06	1.0479e+07	1.17161e+07	6.47163e+06	6.77739e+06	7.51096e+06	2.11584e+07	1.97407e+07	1.87988e+07	2.16313e+07	2.05086e+07	2.40081e+07	8.40356e+06	2.09743e+07	0.400659	6.82599e-07	1.07629
M212T358	212.07935	358.225500	diff	Milrinone	[M+H]+	0.992338272268491	HMDB0014380	C07224	Organoheterocyclic compounds	Pyridines and derivatives	Bipyridines and oligopyridines	6.31161e+07	8.78529e+07	8.13739e+07	6.50203e+07	7.40798e+07	6.55738e+07	6.30243e+07	2.90787e+07	6.6002e+07	6.12521e+07	4.34373e+07	6.0003e+07	7.28361e+07	5.37996e+07	1.35384	0.0245505	1.0209
M88T378	88.07575	378.435000	diff	Morpholine	[M+H]+	0.999608335730044	HMDB0031581	C14452	Organoheterocyclic compounds	Oxazinanes	Morpholines	1.14778e+08	1.02573e+08	9.53751e+07	1.13362e+08	9.85769e+07	1.07246e+08	8.59212e+07	8.55027e+07	7.5824e+07	7.70195e+07	8.41897e+07	7.89847e+07	1.05319e+08	8.12403e+07	1.29638	6.83361e-05	1.38446
M402T281_2	402.28574	280.701000	diff	Myriocin	[M+H]+	0.983328595193918		C19914	Lipids and lipid-like molecules	Fatty Acyls	Fatty acids and conjugates	4.34181e+07	4.57706e+07	4.79637e+07	4.6154e+07	4.93182e+07	4.23624e+07	2.59704e+07	2.18373e+07	2.136e+07	2.49619e+07	2.26865e+07	2.37787e+07	4.58312e+07	2.34325e+07	1.95588	9.40525e-09	1.41996
M372T230	372.31077	230.378000	diff	Myristoyl-l-carnitine	[M+H]+	0.996198811046269	HMDB0005066		Lipids and lipid-like molecules	Fatty Acyls	Fatty acid esters	2.35102e+08	2.49416e+08	2.31283e+08	2.27959e+08	2.37463e+08	2.31306e+08	4.34636e+08	4.19078e+08	4.47774e+08	4.27944e+08	4.27789e+08	4.30906e+08	2.35422e+08	4.31354e+08	0.545773	2.71506e-12	4.31566
M115T251	115.08646	251.274000	diff	N-.alpha.-acetyl-l-ornithine	[M+H-C2H4O2]+	0.987171126689058	HMDB0003357	C00437	Organic acids and derivatives	Carboxylic acids and derivatives	Amino acids, peptides, and analogues	2.23663e+08	2.15804e+08	2.09472e+08	2.3101e+08	2.15707e+08	2.28328e+08	2.01152e+08	2.03651e+08	1.93105e+08	1.86431e+08	1.88904e+08	1.78473e+08	2.20664e+08	1.91953e+08	1.14958	0.000232101	1.44016
M732T229	731.60493	229.491000	diff	N-(octadecanoyl)sphing-4-enine-1-phosphocholine	[M+H]+	0.999065679	HMDB0001348	C00550	Lipids and lipid-like molecules	Sphingolipids	Phosphosphingolipids	2.55081e+07	2.79664e+07	2.5125e+07	2.41785e+07	2.66023e+07	2.48163e+07	4.58467e+07	3.85832e+07	4.5561e+07	4.51089e+07	3.60615e+07	4.29486e+07	2.56994e+07	4.23516e+07	0.606811	2.72868e-06	1.23048
M244T267	244.16555	267.101000	diff	N-3-hydroxyoctanoyl-l-homoserine lactone	[M+H]+	0.781634145819963		C21200	Organic acids and derivatives	Carboxylic acids and derivatives	Amino acids, peptides, and analogues	1.68519e+08	1.84479e+08	2.20506e+08	2.04081e+08	2.05774e+08	1.81381e+08	1.10865e+08	1.15187e+08	1.29542e+08	1.07521e+08	1.12668e+08	1.23957e+08	1.94123e+08	1.16623e+08	1.66453	3.907e-06	2.57872
M244T302_2	244.07916	302.336500	diff	N-acetyl-.beta.-d-mannosamine	[M+Na]+	0.999809447540464	HMDB0001129	C00645	Organic oxygen compounds	Organooxygen compounds	Carbohydrates and carbohydrate conjugates	4.59703e+09	4.74411e+09	4.3552e+09	4.66114e+09	4.72006e+09	4.96488e+09	3.74688e+09	3.69639e+09	3.97028e+09	3.60234e+09	3.57309e+09	3.50377e+09	4.67374e+09	3.68213e+09	1.2693	2.91065e-06	9.07583
M219T63	219.13384	63.127400	diff	N-acetyl-5-hydroxytryptamine	[M+H]+	0.803285455443773	HMDB0001238	C00978	Organoheterocyclic compounds	Indoles and derivatives	Hydroxyindoles	1.72671e+07	2.13192e+07	3.71143e+07	2.03361e+07	1.58467e+07	1.94665e+07	9.71313e+07	9.12333e+07	5.29002e+07	9.19077e+07	9.30437e+07	8.41773e+07	2.18916e+07	8.50656e+07	0.25735	6.37007e-06	2.37355
M186T300	186.07616	299.624000	diff	N-acetyl-d-galactosamine	[M+H-2H2O]+	0.972724577048365	HMDB0000212	C01074	Organic oxygen compounds	Organooxygen compounds	Carbohydrates and carbohydrate conjugates	1.00701e+08	1.05734e+08	1.21763e+08	1.01709e+08	1.29155e+08	1.32126e+08	1.31833e+08	1.33108e+08	1.38743e+08	1.65116e+08	1.35316e+08	1.63341e+08	1.15198e+08	1.44576e+08	0.796798	0.00637967	1.47993
M154T201	154.09744	200.666000	diff	N-acetylhistamine	[M+H]+	0.992152514951467	HMDB0013253	C05135	Organic acids and derivatives	Carboxylic acids and derivatives	Carboxylic acid derivatives	1.85669e+09	2.1513e+09	1.80687e+09	2.49166e+09	2.38234e+09	2.62057e+09	8.28753e+08	1.40081e+09	1.0774e+09	1.1667e+09	1.3168e+09	1.08386e+09	2.21824e+09	1.14572e+09	1.93611	5.45166e-05	9.45652
M314T404_2	314.08478	404.279000	diff	N-acetylneuraminic acid, 2,3-dehydro-2-deoxy-	[M+Na]+	0.993278000309067		C04580	Organic oxygen compounds	Organooxygen compounds	Alcohols and polyols	5.90312e+07	5.59627e+07	5.81396e+07	6.2858e+07	5.87184e+07	5.67398e+07	4.25809e+07	4.53101e+07	4.30831e+07	4.25938e+07	4.52642e+07	4.37683e+07	5.85749e+07	4.37668e+07	1.33834	1.05419e-07	1.13701
M131T369	131.11806	369.445500	diff	N-acetylputrescine	[M+H]+	0.981350373479788	HMDB0002064	C02714	Organic acids and derivatives	Carboximidic acids and derivatives	Carboximidic acids	1.04637e+09	1.01973e+09	1.11775e+09	1.02203e+09	1.05505e+09	1.04769e+09	1.20678e+09	1.28416e+09	1.30249e+09	1.1056e+09	1.32171e+09	1.34697e+09	1.05144e+09	1.26128e+09	0.833627	0.000339551	4.31674
M306T221	306.27909	221.104500	diff	N-acetylsphingosine	[M+H-2H2O]+	0.981974749			Lipids and lipid-like molecules	Sphingolipids	Ceramides	2.74897e+07	3.14159e+07	3.16058e+07	2.74197e+07	2.9169e+07	3.01964e+07	5.10376e+07	4.10037e+07	5.06067e+07	4.86121e+07	4.31935e+07	4.43978e+07	2.95494e+07	4.64752e+07	0.63581	3.86841e-06	1.24113
M390T287	390.28503	286.640000	diff	N-arachidonoyl-.gamma.-aminobutyric acid	[M+H]+	0.961266067825026			Organic acids and derivatives	Carboxylic acids and derivatives	Amino acids, peptides, and analogues	1.02759e+08	8.64651e+07	9.69647e+07	8.96432e+07	1.04212e+08	9.33808e+07	6.62177e+07	7.98006e+07	7.1498e+07	6.26894e+07	7.12929e+07	7.15688e+07	9.55707e+07	7.05112e+07	1.3554	5.36726e-05	1.43882
M196T252	196.13077	252.359000	diff	N-heptanoyl-l-homoserine lactone	[M+H-H2O]+	0.997296357631117			Organic acids and derivatives	Carboxylic acids and derivatives	Amino acids, peptides, and analogues	9.8956e+07	1.00902e+08	9.48665e+07	1.06558e+08	9.61284e+07	1.07077e+08	7.0965e+07	7.08344e+07	7.33189e+07	7.26423e+07	6.92375e+07	6.63583e+07	1.00748e+08	7.05594e+07	1.42785	1.48733e-07	1.61635
M162T449	162.07616	448.842000	diff	N-methyl-l-glutamic acid	[M+H]+	0.94205423842854	HMDB0062660	C01046	Organic acids and derivatives	Carboxylic acids and derivatives	Amino acids, peptides, and analogues	1.09494e+07	1.31441e+07	1.09449e+07	1.114e+07	1.16369e+07	9.97092e+06	2.49734e+07	2.6668e+07	2.412e+07	2.1998e+07	2.29773e+07	2.42205e+07	1.12977e+07	2.41595e+07	0.467629	1.53158e-08	1.10024
M175T566	175.14419	565.715000	diff	N-methyltryptamine	[M+H]+	0.769595153775291	HMDB0004370	C06213	Organoheterocyclic compounds	Indoles and derivatives	Tryptamines and derivatives	2.94366e+09	2.8874e+09	3.08527e+09	3.29089e+09	3.40331e+09	2.85027e+09	2.62692e+09	2.56096e+09	2.26263e+09	2.74406e+09	2.52184e+09	2.74622e+09	3.0768e+09	2.5771e+09	1.1939	0.00174299	6.00019
M730T230	729.59036	230.392000	diff	N-oleoyl-d-erythro-sphingosylphosphorylcholine	[M+H]+	0.999316447	HMDB0012101		Lipids and lipid-like molecules	Sphingolipids	Phosphosphingolipids	5.33327e+07	6.50923e+07	6.65332e+07	5.27586e+07	5.33939e+07	5.32074e+07	7.75938e+07	7.28496e+07	8.03348e+07	7.43516e+07	7.07851e+07	5.69666e+07	5.73863e+07	7.21469e+07	0.79541	0.00621012	1.06515
M418T274	418.31659	273.976000	diff	N-oleoyldopamine	[M+H]+	0.967727242586625			Benzenoids	Phenols	Benzenediols	5.01508e+07	6.35986e+07	6.12718e+07	4.94204e+07	6.37249e+07	4.22649e+07	3.61945e+07	2.66919e+07	3.72382e+07	3.56665e+07	2.79696e+07	3.11455e+07	5.50719e+07	3.24844e+07	1.69534	0.000266672	1.32988
M326T36_2	326.30543	36.017400	diff	N-oleoylethanolamine	[M+H]+	0.952215727	HMDB0002088	C20792	Organic nitrogen compounds	Organonitrogen compounds	Amines	1.75727e+07	1.91721e+07	2.39345e+07	1.40628e+07	2.55854e+07	1.65988e+07	4.41116e+07	3.37665e+07	3.52506e+07	4.03012e+07	3.90143e+07	5.2856e+07	1.94877e+07	4.08834e+07	0.476666	8.14219e-05	1.37818
M310T226	310.31043	225.560500	diff	N,n-dimethylsphingosine	[M+H-H2O]+	0.997283015756298	HMDB0013645		Organic nitrogen compounds	Organonitrogen compounds	Amines	9.05978e+06	9.50345e+06	1.72522e+07	8.81946e+06	1.88465e+07	1.16886e+07	6.08862e+07	4.36294e+07	4.16039e+07	5.6631e+07	4.93798e+07	6.67865e+07	1.25283e+07	5.31528e+07	0.235704	3.63699e-06	1.92458
M189T544_3	189.15974	543.803000	diff	N,n,n-trimethyllysine	[M+H]+	0.99434886931131	HMDB0001325	C03793	Organic acids and derivatives	Carboxylic acids and derivatives	Amino acids, peptides, and analogues	1.93378e+10	1.94039e+10	1.76632e+10	1.80268e+10	1.70553e+10	1.83763e+10	1.69548e+10	1.67185e+10	1.77077e+10	1.62422e+10	1.52847e+10	1.7076e+10	1.83105e+10	1.6664e+10	1.09881	0.00889873	9.49023
M189T392	189.12344	392.368500	diff	N.epsilon.-acetyl-l-lysine	[M+H]+	0.991806633214402	HMDB0000206	C02727	Organic acids and derivatives	Carboxylic acids and derivatives	Amino acids, peptides, and analogues	1.30673e+08	1.17847e+08	1.29151e+08	1.30673e+08	1.18125e+08	1.19304e+08	1.08173e+08	1.14435e+08	9.30627e+07	9.41007e+07	1.00548e+08	1.04329e+08	1.24296e+08	1.02442e+08	1.21333	0.000464026	1.27853
M220T445	220.08191	444.740000	diff	N.omega.-nitro-l-arginine	[M+H]+	0.74286685			Organic acids and derivatives	Carboxylic acids and derivatives	Amino acids, peptides, and analogues	2.04104e+08	2.01018e+08	1.93238e+08	2.00299e+08	1.8536e+08	1.9496e+08	1.06697e+08	1.00344e+08	9.53254e+07	1.0074e+08	9.27458e+07	9.44401e+07	1.96497e+08	9.8382e+07	1.99728	7.48854e-11	2.9861
M147T344_1	147.04411	343.521000	diff	Naringenin	[M+H-C6H6O3]+	0.928742654683667	HMDB0128074	C00509	Phenylpropanoids and polyketides	Flavonoids	Flavans	4.84148e+06	5.09139e+06	4.09e+06	4.68129e+06	3.9897e+06	4.70335e+06	3.22235e+07	3.0746e+07	3.3608e+07	2.74801e+07	3.02739e+07	2.50352e+07	4.5662e+06	2.98944e+07	0.152744	2.7102e-09	1.53333
M568T566	568.33512	566.280500	diff	Nelfinavir	[M+H]+	0.72420224	HMDB0014365	C07257	Organic acids and derivatives	Carboxylic acids and derivatives	Amino acids, peptides, and analogues	4.93175e+07	4.27467e+07	5.30175e+07	3.46637e+07	6.35445e+07	4.34041e+07	6.58142e+07	8.14442e+07	8.75653e+07	9.63039e+07	1.02192e+08	7.41955e+07	4.77824e+07	8.45859e+07	0.564897	0.000324927	1.74996
M267T418	267.13402	417.595000	diff	Nevirapine	[M+H]+	0.985170182773715	HMDB0014383	C07263	Organic nitrogen compounds	Organonitrogen compounds	Amines	1.0214e+08	1.03486e+08	1.05837e+08	9.28659e+07	1.01501e+08	1.02211e+08	7.76479e+07	7.60284e+07	7.177e+07	7.78839e+07	6.54965e+07	7.10896e+07	1.0134e+08	7.33194e+07	1.38217	1.01231e-06	1.54242
M203T519_4	203.14993	518.627000	diff	Ng,ng-dimethyl-l-arginine	[M+H]+	0.998208163363082	HMDB0001539	C03626	Organic acids and derivatives	Carboxylic acids and derivatives	Amino acids, peptides, and analogues	1.52984e+10	1.51089e+10	1.43274e+10	1.42235e+10	1.47082e+10	1.50664e+10	1.24425e+10	1.28478e+10	1.2703e+10	1.13744e+10	1.2673e+10	1.11785e+10	1.47888e+10	1.22032e+10	1.21188	2.30458e-05	14.5035
M201T291_3	201.17092	290.583000	diff	Nootkatone	[M+H-H2O]+	0.926750649783419		C17914	Lipids and lipid-like molecules	Prenol lipids	Sesquiterpenoids	3.53375e+08	3.18324e+08	3.47364e+08	3.33081e+08	3.53228e+08	3.25996e+08	1.91511e+08	1.99537e+08	1.78329e+08	1.85762e+08	2.04529e+08	2.02685e+08	3.38561e+08	1.93726e+08	1.74763	2.6735e-09	3.62118
M130T365	130.04980	365.233000	diff	O-acetyl-l-serine	[M+H-H2O]+	0.990850417931923	HMDB0003011	C00979	Organic acids and derivatives	Carboxylic acids and derivatives	Amino acids, peptides, and analogues	3.51931e+08	3.60794e+08	3.45017e+08	3.32274e+08	3.47287e+08	3.21451e+08	3.239e+08	3.17994e+08	3.13845e+08	2.80095e+08	2.95158e+08	3.26851e+08	3.43126e+08	3.09641e+08	1.10814	0.00526045	1.46162
M171T340	171.07649	340.266000	diff	O-phenylphenol	[M+H]+	0.993741628070511	HMDB0032582	C02499	Benzenoids	Benzene and substituted derivatives	Biphenyls and derivatives	2.77375e+08	2.57179e+08	2.35977e+08	2.95739e+08	2.3387e+08	2.68152e+08	1.687e+08	1.73348e+08	1.57902e+08	1.43408e+08	1.73551e+08	1.59386e+08	2.61382e+08	1.62716e+08	1.60637	3.98436e-06	2.91322
M220T399	220.10570	398.675000	diff	O-succinyl-l-homoserine	[M+H]+	0.741288478928099		C01118	Organic acids and derivatives	Carboxylic acids and derivatives	Amino acids, peptides, and analogues	2.60343e+07	2.98068e+07	3.0134e+07	2.98518e+07	3.13838e+07	2.83444e+07	1.68621e+07	1.59759e+07	1.8019e+07	1.76631e+07	1.73455e+07	1.78856e+07	2.92592e+07	1.72919e+07	1.69208	4.47767e-08	1.03146
M120T71	120.06534	70.837000	diff	O-t-butyl-l-serine, methyl ester	[M+H-C4H8]+	0.944712414749619			Organic acids and derivatives	Carboxylic acids and derivatives	Amino acids, peptides, and analogues	2.50772e+07	2.71623e+07	2.56412e+07	2.58888e+07	2.74866e+07	2.95378e+07	4.16545e+07	4.22181e+07	4.23098e+07	4.19448e+07	4.33653e+07	3.92803e+07	2.6799e+07	4.17955e+07	0.641194	8.7631e-09	1.18799
M426T223	426.35782	223.023000	diff	Oleoyl-l-carnitine	[M+H]+	0.939128873	HMDB0005065		Lipids and lipid-like molecules	Fatty Acyls	Fatty acid esters	3.34873e+08	4.50521e+08	2.52895e+08	3.35816e+08	3.33645e+08	3.3574e+08	5.09571e+08	4.51358e+08	5.18657e+08	5.0068e+08	4.9206e+08	4.79613e+08	3.40582e+08	4.9199e+08	0.692254	0.000264796	3.60593
M500T283_2	500.35595	282.638500	diff	Oleyloxyethylphosphorylcholine	[M+Na]+	0.939430129274874			Organic nitrogen compounds	Organonitrogen compounds	Quaternary ammonium salts	2.37513e+06	1.91633e+06	2.55344e+06	1.79563e+06	1.70574e+06	1.75036e+06	2.25333e+07	2.24922e+07	2.37768e+07	2.3653e+07	2.32222e+07	2.40064e+07	2.01611e+06	2.32807e+07	0.0866	8.17099e-15	1.4136
M298T341	298.13751	340.778000	diff	Oxycodone	[M+H-H2O]+	0.981123053882235	HMDB0014640	C08018				3.56209e+07	4.01649e+07	2.91792e+07	3.71838e+07	3.53669e+07	3.44524e+07	6.00735e+07	5.49415e+07	6.40086e+07	4.90039e+07	5.66783e+07	4.93841e+07	3.5328e+07	5.56817e+07	0.634464	2.93555e-05	1.34076
M529T402_2	529.37107	401.681000	diff	Oxymatrine	[2M+H]+	0.990461679493011		C10749	Alkaloids and derivatives	Lupin alkaloids	Matrine alkaloids	1.23705e+08	1.29427e+08	1.31762e+08	1.37164e+08	1.31206e+08	1.28284e+08	5.44164e+07	5.58563e+07	5.15515e+07	5.08826e+07	5.46292e+07	5.6713e+07	1.30258e+08	5.40082e+07	2.41182	4.58696e-12	2.64413
M280T136	280.26345	135.528000	diff	Palmitoleoyl ethanolamide	[M+H-H2O]+	0.990426755	HMDB0013648		Organic nitrogen compounds	Organonitrogen compounds	Amines	6.71883e+07	6.32292e+07	6.81996e+07	6.14824e+07	5.44619e+07	5.60745e+07	2.787e+07	2.53068e+07	2.66658e+07	3.16685e+07	2.84547e+07	2.26379e+07	6.17726e+07	2.71006e+07	2.27938	1.14315e-07	1.75561
M704T231	703.57436	231.378000	diff	Palmitoyl sphingomyelin	[M+H]+	0.99885418	HMDB0061712		Lipids and lipid-like molecules	Sphingolipids	Phosphosphingolipids	2.17018e+08	2.55326e+08	2.03303e+08	2.03433e+08	2.15398e+08	2.06175e+08	3.81339e+08	3.04863e+08	3.68545e+08	3.65759e+08	3.15327e+08	2.81379e+08	2.16776e+08	3.36202e+08	0.644778	7.5126e-05	3.21437
M160T378	160.10817	377.743000	diff	Pargyline	[M+H]+	0.985666529569094	HMDB0015563	C07414	Benzenoids	Benzene and substituted derivatives	Phenylmethylamines	1.51562e+08	1.457e+08	1.32392e+08	1.44221e+08	1.42146e+08	1.42259e+08	1.03479e+08	9.31118e+07	9.31352e+07	9.02847e+07	1.07427e+08	9.48672e+07	1.43047e+08	9.70509e+07	1.47393	2.497e-07	2.01591
M369T561_2	369.24964	561.038000	diff	Perindopril	[M+H]+	0.994305643976955	HMDB0014928	C07706	Organic acids and derivatives	Carboxylic acids and derivatives	Amino acids, peptides, and analogues	3.64326e+09	3.79048e+09	3.69256e+09	3.68857e+09	3.72849e+09	3.70106e+09	3.46633e+09	3.47149e+09	3.43418e+09	3.39981e+09	3.35919e+09	3.5177e+09	3.70741e+09	3.44145e+09	1.07728	5.54396e-06	4.35203
M95T422	95.06030	422.161000	diff	Phenol	[M+H]+	0.999830564688233	HMDB0000228	C00146	Benzenoids	Phenols	1-hydroxy-4-unsubstituted benzenoids	2.61533e+08	3.6604e+08	2.35138e+08	3.44043e+08	3.44949e+08	2.55888e+08	1.63756e+08	2.09463e+08	2.02002e+08	1.42195e+08	1.99719e+08	1.93849e+08	3.01265e+08	1.85164e+08	1.62702	0.00103518	2.9811
M188T273	188.10303	273.402000	diff	Phenylbutazone	[M+H-C7H7ON]+	0.829820359239007	HMDB0014950	C07440				6.29258e+07	8.00541e+07	7.59148e+07	7.01812e+07	8.16344e+07	6.78931e+07	1.73855e+08	1.48539e+08	1.78694e+08	1.86358e+08	1.49734e+08	1.79365e+08	7.31006e+07	1.69424e+08	0.431465	1.13715e-07	2.9875
M122T217	122.09634	216.609000	diff	Phenylethylamine	[M+H]+	0.997210549868587	HMDB0012275	C05332	Benzenoids	Benzene and substituted derivatives	Phenethylamines	3.06688e+07	3.85285e+07	3.31873e+07	3.41913e+07	4.01757e+07	3.44018e+07	7.39556e+07	6.38944e+07	7.98e+07	7.26975e+07	5.39616e+07	6.77131e+07	3.51922e+07	6.86704e+07	0.512481	7.21815e-06	1.7306
M872T34	871.57299	33.924000	diff	Pheophytin a	[M+H]+	0.810320451		C05797				1.72066e+07	2.91436e+07	2.13926e+07	2.30386e+07	2.33791e+07	2.3113e+07	8.97164e+06	1.10396e+07	1.11931e+07	8.51159e+06	3.2641e+06	3.79845e+06	2.28789e+07	7.79642e+06	2.93454	3.19905e-05	1.14591
M318T80	318.30013	79.935000	diff	Phytosphingosine	[M+H]+	0.984191019898431	HMDB0004610	C12144	Organic nitrogen compounds	Organonitrogen compounds	Amines	8.27178e+08	8.21361e+08	7.9791e+08	8.24024e+08	8.03943e+08	7.97971e+08	7.98287e+08	7.98855e+08	7.61568e+08	7.904e+08	7.90285e+08	7.63159e+08	8.12064e+08	7.83759e+08	1.03612	0.00969006	1.05073
M231T417	231.16993	416.742000	diff	Pindolol	[M+H-H2O]+	0.996493777833005	HMDB0015095	C07445	Organoheterocyclic compounds	Indoles and derivatives	Indoles	9.95985e+08	9.48691e+08	9.70293e+08	9.29186e+08	9.83901e+08	1.03992e+09	9.0455e+08	9.02596e+08	8.7155e+08	8.7452e+08	8.04143e+08	8.89566e+08	9.77996e+08	8.74487e+08	1.11836	0.000805239	2.5575
M318T339	318.11617	338.878000	diff	Piperlongumine	[M+H]+	0.998346081831463	HMDB0030341	C10166				3.04721e+07	2.88775e+07	3.04207e+07	3.3964e+07	3.25472e+07	2.77724e+07	4.59797e+07	5.0967e+07	4.71297e+07	4.30028e+07	5.02232e+07	5.40611e+07	3.06757e+07	4.85606e+07	0.631698	2.34514e-06	1.28089
M391T103	391.13636	103.457000	diff	Polydatin	[M+H]+	0.992633918695319	HMDB0030564	C10275	Phenylpropanoids and polyketides	Stilbenes	Stilbene glycosides	7.38956e+07	7.02613e+07	6.71063e+07	6.45326e+07	6.66852e+07	5.92937e+07	4.92752e+07	4.65253e+07	5.85788e+07	5.13192e+07	5.98868e+07	5.09662e+07	6.69625e+07	5.27586e+07	1.26922	0.000743945	1.04158
M299T230_2	299.30563	229.824500	diff	Pristanic acid	[M+H]+	0.77569457	HMDB0000795		Lipids and lipid-like molecules	Prenol lipids	Diterpenoids	3.32323e+08	3.15661e+08	3.43309e+08	3.01158e+08	3.59914e+08	3.05439e+08	7.50966e+08	6.62773e+08	7.64912e+08	7.28706e+08	7.35316e+08	7.57931e+08	3.26301e+08	7.33434e+08	0.444895	5.90196e-10	6.20106
M187T382	187.10775	382.320000	diff	Pro-Ala	[M+H]+	0.994647700718859			Organic acids and derivatives	Carboxylic acids and derivatives	Amino acids, peptides, and analogues	3.04239e+08	2.97332e+08	2.59073e+08	2.66233e+08	2.96299e+08	2.96885e+08	4.68239e+08	4.30296e+08	4.04787e+08	4.60138e+08	3.72123e+08	4.36759e+08	2.86677e+08	4.28724e+08	0.668676	6.23694e-06	3.57412
M244T409	244.12923	408.961000	diff	Pro-gln	[M+H]+	0.989986935465568			Organic acids and derivatives	Carboxylic acids and derivatives	Amino acids, peptides, and analogues	1.95175e+08	1.69866e+08	1.81856e+08	1.92138e+08	1.75621e+08	1.84073e+08	2.90634e+08	2.90702e+08	2.84086e+08	2.88222e+08	2.98063e+08	2.8677e+08	1.83121e+08	2.89746e+08	0.632006	3.10861e-10	3.17322
M245T457_2	245.11320	457.093000	diff	Pro-Glu	[M+H]+	0.989513916002531			Organic acids and derivatives	Carboxylic acids and derivatives	Amino acids, peptides, and analogues	1.90618e+08	1.94645e+08	1.83567e+08	1.90359e+08	1.92802e+08	1.86267e+08	2.62909e+08	2.63358e+08	2.59952e+08	2.71309e+08	2.59983e+08	2.54483e+08	1.8971e+08	2.61999e+08	0.724087	1.8847e-10	2.62692
M253T417	253.12963	416.746000	diff	Pro-his	[M+H]+	0.958030784289758			Organic acids and derivatives	Carboxylic acids and derivatives	Amino acids, peptides, and analogues	1.16755e+08	1.1862e+08	1.16016e+08	1.19945e+08	1.24392e+08	1.5018e+08	1.61398e+08	1.58785e+08	1.55273e+08	1.56796e+08	1.53761e+08	1.51839e+08	1.24318e+08	1.56309e+08	0.795336	0.000168307	1.65359
M263T282	263.13905	281.865000	diff	Pro-phe	[M+H]+	0.997834517			Organic acids and derivatives	Carboxylic acids and derivatives	Amino acids, peptides, and analogues	2.57799e+08	2.69353e+08	2.88255e+08	2.69511e+08	3.13056e+08	2.40918e+08	3.06968e+08	3.27554e+08	3.2693e+08	2.88683e+08	3.34309e+08	3.0248e+08	2.73148e+08	3.14487e+08	0.868551	0.0080141	1.82119
M203T419	203.10266	418.913000	diff	Pro-ser	[M+H]+	0.924445961511177			Organic acids and derivatives	Carboxylic acids and derivatives	Amino acids, peptides, and analogues	4.90146e+07	4.34319e+07	4.60542e+06	4.53674e+07	4.95971e+06	1.02116e+07	7.5577e+07	7.75105e+07	7.22851e+07	7.19626e+07	1.01144e+07	7.24035e+07	2.62651e+07	6.33088e+07	0.414872	0.0235228	1.56817
M217T376	217.11857	375.591500	diff	Pro-thr	[M+H]+	0.999900880327563			Organic acids and derivatives	Carboxylic acids and derivatives	Amino acids, peptides, and analogues	2.44673e+08	2.18767e+08	2.20395e+08	2.39406e+08	2.04896e+08	2.22591e+08	2.90698e+08	3.12089e+08	2.68507e+08	2.54657e+08	3.03871e+08	2.85557e+08	2.25121e+08	2.85896e+08	0.787422	0.000190332	2.2961
M215T336	215.13900	336.452000	diff	Pro-val	[M+H]+	0.998876314169127			Organic acids and derivatives	Carboxylic acids and derivatives	Amino acids, peptides, and analogues	1.27431e+08	1.38152e+08	1.2665e+08	1.4267e+08	1.39299e+08	1.28941e+08	1.74684e+08	1.94514e+08	1.61114e+08	1.57048e+08	1.76392e+08	1.54966e+08	1.33857e+08	1.69786e+08	0.788386	0.000348141	1.77465
M354T345	354.23888	344.503000	diff	Proadifen	[M+H]+	0.931042354			Benzenoids	Benzene and substituted derivatives	Diphenylmethanes	9.60897e+07	1.02958e+08	9.33374e+07	9.80711e+07	9.99158e+07	9.95137e+07	5.64856e+07	5.59191e+07	6.75589e+07	7.5891e+07	5.57611e+07	7.69941e+07	9.83144e+07	6.47683e+07	1.51794	1.58086e-05	1.65982
M344T411	344.09121	410.901000	diff	Propiconazole	[M+H+2i]+	0.939487223658464		C11121	Benzenoids	Benzene and substituted derivatives	Halobenzenes	2.49366e+07	2.38806e+07	2.34871e+07	2.69886e+07	2.52673e+07	2.66232e+07	1.27745e+07	1.23807e+07	1.05953e+07	1.30729e+07	1.10784e+07	1.24693e+07	2.51973e+07	1.20619e+07	2.089	4.25565e-09	1.08856
M260T448	260.17184	448.456000	diff	Propranolol	[M+H]+	0.979768512802444	HMDB0001849	C07407				2.72235e+08	2.81419e+08	2.60247e+08	2.63149e+08	2.67128e+08	2.62878e+08	3.77983e+08	3.57429e+08	3.7565e+08	3.55673e+08	3.4591e+08	3.43805e+08	2.67843e+08	3.59408e+08	0.745232	8.9597e-08	2.94366
M337T388	337.11074	387.708000	diff	Psoralidin	[M+H]+	0.988807548863857	HMDB0034050	C10523	Phenylpropanoids and polyketides	Isoflavonoids	Coumestans	2.14139e+08	2.16041e+08	2.22287e+08	2.06709e+08	2.10736e+08	2.0521e+08	3.49436e+07	3.35501e+07	3.31393e+07	3.41707e+07	3.17367e+07	3.06759e+07	2.1252e+08	3.3036e+07	6.43299	1.27481e-14	4.07329
M257T210_1	257.11316	210.393000	diff	Pterostilbene	[M+H]+	0.975205832929333	HMDB0130987	C10287	Phenylpropanoids and polyketides	Stilbenes		1.76673e+08	2.24486e+08	1.99149e+08	1.93528e+08	2.16287e+08	2.08863e+08	1.47292e+08	1.34454e+08	1.58774e+08	1.43329e+08	1.29473e+08	1.39e+08	2.03164e+08	1.42054e+08	1.4302	2.11805e-05	2.24529
M170T137	170.08117	136.880000	diff	Pyridoxine	[M+H]+	0.994075499877801	HMDB0000239	C00314	Organoheterocyclic compounds	Pyridines and derivatives	Pyridoxines	4.5953e+07	4.1925e+07	6.00362e+07	4.77616e+07	3.01955e+07	5.5725e+07	1.00383e+08	9.8776e+07	9.74577e+07	6.80797e+07	8.91229e+07	1.01554e+08	4.69327e+07	9.25622e+07	0.50704	5.05418e-05	2.00105
M378T457	378.21383	456.954000	diff	Pyrimidifen	[M+H]+	0.935214435693425		C18603	Benzenoids	Phenols	Tyrosols and derivatives	7.72971e+07	7.58991e+07	7.43576e+07	7.41819e+07	7.39966e+07	6.79283e+07	5.54728e+07	5.68039e+07	4.41878e+07	5.30188e+07	5.10284e+07	5.07859e+07	7.39434e+07	5.18829e+07	1.4252	1.8559e-06	1.37744
M144T233	144.04439	232.955500	diff	Quinoline-2,4-diol	[M+H-H2O]+	0.941059910536461		C16716	Organoheterocyclic compounds	Quinolines and derivatives	Quinolones and derivatives	3.34867e+07	4.78787e+07	4.02296e+07	2.19392e+07	4.14902e+07	2.77906e+07	1.61606e+07	7.41786e+06	1.84698e+07	1.51724e+07	1.4391e+07	1.54955e+07	3.54692e+07	1.45179e+07	2.44314	0.000545806	1.2699
M162T158	162.05507	157.978000	diff	Quinoline-2,8-diol	[M+H]+	0.999060176149613			Organoheterocyclic compounds	Quinolines and derivatives	Quinolones and derivatives	2.7758e+08	2.30379e+08	2.31805e+08	2.8448e+08	2.4886e+08	4.02817e+08	1.86009e+08	1.98896e+08	1.82748e+08	1.75702e+08	2.47133e+08	2.28914e+08	2.7932e+08	2.03234e+08	1.37438	0.0247853	2.0779
M325T260_1	325.13947	259.562000	diff	Quinoxalinedione + 2methyl + c5h11o4	[M+H]+	0.894394978			Organoheterocyclic compounds	Diazanaphthalenes	Benzodiazines	1.6082e+08	2.19098e+08	1.40881e+08	1.67612e+08	1.80445e+08	1.77153e+08	1.17623e+08	1.08181e+08	1.22183e+08	1.18933e+08	1.08141e+08	9.12388e+07	1.74335e+08	1.1105e+08	1.56987	0.000278047	2.23145
M527T491	527.15885	490.915500	diff	Raffinose	[M+Na]+	0.997584233779632	HMDB0003213	C00492	Organic oxygen compounds	Organooxygen compounds	Carbohydrates and carbohydrate conjugates	6.27491e+06	6.4843e+06	6.48645e+06	6.94087e+06	6.21444e+06	6.19077e+06	2.13683e+07	3.52804e+07	2.17556e+07	2.03597e+07	2.84737e+07	2.24004e+07	6.43196e+06	2.49397e+07	0.257901	1.51582e-05	1.2791
M361T445	361.18320	445.253000	diff	Ritonavir	[M+2H]2+	0.979115527542826	HMDB0014646	C07240	Organic acids and derivatives	Carboxylic acids and derivatives	Amino acids, peptides, and analogues	3.25425e+08	3.07414e+08	2.83337e+08	3.14873e+08	2.8176e+08	3.16894e+08	2.27595e+08	2.06507e+08	2.23651e+08	2.29864e+08	2.16208e+08	2.18998e+08	3.0495e+08	2.2047e+08	1.38318	1.26102e-06	2.66444
M272T211	272.11042	210.548000	diff	Roseoflavin	[M+H-C5H10O4]+	0.943490669884401		C21647	Organoheterocyclic compounds	Pteridines and derivatives	Alloxazines and isoalloxazines	9.52992e+07	1.34666e+08	1.21572e+08	1.07175e+08	1.26612e+08	1.13371e+08	3.34817e+07	2.60026e+07	3.41785e+07	3.39893e+07	2.22898e+07	3.00663e+07	1.16449e+08	3.00014e+07	3.88146	6.25778e-08	2.78662
M150T416	150.07613	415.607500	diff	S(-)-cathinone	[M+H]+	0.818696323841076		C08301	Organic oxygen compounds	Organooxygen compounds	Carbonyl compounds	9.53382e+07	9.37057e+07	9.05668e+07	9.30716e+07	9.23946e+07	9.2778e+07	4.17174e+07	4.19991e+07	4.03643e+07	4.15939e+07	4.19134e+07	4.43133e+07	9.29758e+07	4.19836e+07	2.21458	3.10815e-14	2.16291
M773T434	773.47741	433.996000	diff	Salinomycin	[M+Na]+	0.902416452		C15690	Lipids and lipid-like molecules	Prenol lipids	Terpene glycosides	6.29882e+07	6.06853e+07	6.39622e+07	6.4168e+07	6.19189e+07	6.33156e+07	3.9335e+07	3.94789e+07	3.88842e+07	3.86282e+07	4.10415e+07	3.91047e+07	6.28397e+07	3.94121e+07	1.59443	5.79483e-12	1.45475
M416T264	416.30079	263.907500	diff	Salmeterol	[M+H]+	0.981416862111903	HMDB0015073	C07241	Benzenoids	Benzene and substituted derivatives	Benzyl alcohols	7.36261e+07	8.21642e+07	6.71957e+07	7.61576e+07	6.99255e+07	8.10184e+07	5.91269e+07	5.73967e+07	5.92091e+07	5.60222e+07	6.1757e+07	4.63969e+07	7.50146e+07	5.66515e+07	1.32414	0.000226854	1.1893
M439T386_2	439.19560	386.457000	diff	Schizandrin a	[M+Na]+	0.991645641651482		C16951	Phenylpropanoids and polyketides	Tannins	Hydrolyzable tannins	6.79794e+07	6.77611e+07	7.75253e+07	7.32637e+07	6.97012e+07	7.14727e+07	3.82322e+07	4.17906e+07	3.76433e+07	3.81128e+07	3.88568e+07	4.01306e+07	7.12839e+07	3.91277e+07	1.82183	2.64647e-09	1.70215
M169T44	169.06075	44.249400	diff	Secobarbital	[M+H-C5H10]+	0.827803540857259	HMDB0014562		Organoheterocyclic compounds	Diazines	Pyrimidines and pyrimidine derivatives	3.23279e+07	3.55101e+07	3.16662e+07	3.55532e+07	3.00259e+07	3.33822e+07	4.58584e+07	8.73942e+07	8.65714e+07	8.34438e+07	8.73602e+07	7.62748e+07	3.30776e+07	7.78171e+07	0.425068	5.3837e-05	1.9547
M273T453	273.14465	453.172500	diff	Sempervirine	[M+H]+	0.997612546887781		C09240	Organoheterocyclic compounds	Indoles and derivatives	Pyridoindoles	1.66971e+08	1.60648e+08	1.55028e+08	1.58252e+08	1.56213e+08	1.5322e+08	1.12523e+08	1.07242e+08	1.09072e+08	1.07551e+08	1.03083e+08	1.06727e+08	1.58389e+08	1.077e+08	1.47065	1.13405e-09	2.1252
M177T98	177.08716	98.007750	diff	Ser-Ala	[M+H]+	0.99307104708478			Organic acids and derivatives	Carboxylic acids and derivatives	Amino acids, peptides, and analogues	6.00909e+07	6.40568e+07	6.59672e+07	4.73498e+07	6.33392e+07	5.04617e+07	1.09541e+08	3.58555e+07	1.02025e+08	1.33912e+08	1.26433e+08	1.45807e+08	5.85443e+07	1.08929e+08	0.537453	0.0114574	2.09343
M182T278	182.11489	277.850000	diff	Ser-Glu-Lys	[M+2H]2+	0.998735793713335			Organic acids and derivatives	Carboxylic acids and derivatives	Amino acids, peptides, and analogues	3.24448e+08	3.34139e+08	3.32091e+08	3.82874e+08	3.31841e+08	3.38716e+08	2.58747e+08	2.67908e+08	2.5249e+08	2.74003e+08	2.5197e+08	2.61528e+08	3.40685e+08	2.61108e+08	1.30477	6.77007e-06	2.55366
M184T139	184.10798	138.937000	diff	Simazine hydroxy	[M+H]+	0.877174862457458			Organoheterocyclic compounds	Triazines	Aminotriazines	6.42835e+07	6.66533e+07	7.11137e+07	6.56219e+07	5.55815e+07	6.46594e+07	4.08468e+07	4.07445e+07	3.8499e+07	4.00776e+07	4.1647e+07	3.89247e+07	6.46522e+07	4.01233e+07	1.61134	4.34484e-07	1.46069
M380T32	380.33162	31.762500	diff	Solanidine	[M+H-H2O]+	0.965306262147004	HMDB0003236	C06543	Lipids and lipid-like molecules	Steroids and steroid derivatives	Steroidal alkaloids	3.23906e+07	3.45513e+07	3.00677e+07	4.01026e+07	4.40881e+07	4.77489e+07	2.12384e+07	1.60883e+07	2.23062e+07	2.36467e+07	2.33536e+07	3.21597e+07	3.81582e+07	2.31321e+07	1.64958	0.00174059	1.05674
M396T229	396.31081	228.765500	diff	Solasodine	[M+H-H2O]+	0.801741947857812	HMDB0035282	C10822	Lipids and lipid-like molecules	Steroids and steroid derivatives	Steroidal alkaloids	6.70364e+07	7.11751e+07	7.54595e+07	6.61399e+07	7.76477e+07	7.01533e+07	9.29161e+07	8.0979e+07	8.96955e+07	9.07531e+07	8.9152e+07	8.09144e+07	7.12687e+07	8.74017e+07	0.815415	0.000187831	1.20098
M333T472_2	333.14071	471.706000	diff	Spectinomycin	[M+H]+	0.713417389380447	HMDB0015055	C02078				1.54318e+08	1.53829e+08	1.51965e+08	1.45077e+08	1.47602e+08	1.50302e+08	1.19264e+08	1.18288e+08	1.11363e+08	1.19294e+08	1.12204e+08	1.11676e+08	1.50515e+08	1.15348e+08	1.30488	1.84776e-08	1.74112
M282T230	282.27914	229.947000	diff	Sphingosine	[M+H-H2O]+	0.99526372241646	HMDB0000252	C00319	Organic nitrogen compounds	Organonitrogen compounds	Amines	3.93267e+07	3.69914e+07	4.02669e+07	3.87995e+07	4.20821e+07	3.5428e+07	8.73583e+07	7.98262e+07	9.07033e+07	8.49544e+07	8.51308e+07	8.20058e+07	3.88158e+07	8.49965e+07	0.456675	2.3214e-10	2.08526
M428T31	428.38865	31.105500	diff	Stearoylcarnitine	[M+H]+	0.998905337173853	HMDB0000848		Lipids and lipid-like molecules	Fatty Acyls	Fatty acid esters	2.74952e+07	2.80445e+07	2.47573e+07	2.94213e+07	2.54215e+07	2.55508e+07	1.18197e+07	1.23239e+07	1.18637e+07	1.26098e+07	1.21057e+07	1.11832e+07	2.67818e+07	1.19843e+07	2.23473	3.12824e-09	1.15915
M279T351	279.11062	350.887000	diff	Sulfamethazine	[M+H]+	0.999441038904891	HMDB0015522	C19530	Benzenoids	Benzene and substituted derivatives	Benzenesulfonamides	1.991e+08	2.59995e+08	2.15131e+08	2.04693e+08	2.8659e+08	2.16399e+08	1.8068e+08	1.52845e+08	1.73055e+08	1.68167e+08	1.58933e+08	1.78189e+08	2.30318e+08	1.68645e+08	1.3657	0.00205692	2.10435
M405T394_1	405.14813	393.690000	diff	Sulfinpyrazone	[M+H]+	0.995242022812449	HMDB0015269	C07317	Benzenoids	Benzene and substituted derivatives	Phenyl sulfoxides	3.18643e+08	3.19029e+08	2.02179e+08	3.85529e+08	3.28055e+08	1.97066e+08	1.85029e+08	1.62447e+08	2.22853e+08	1.30974e+08	1.64411e+08	1.83615e+08	2.9175e+08	1.74888e+08	1.66821	0.00562459	2.85272
M308T343	308.15838	343.482500	diff	Tebuconazole	[M+H]+	0.968132795765337		C18489	Benzenoids	Benzene and substituted derivatives	Phenylbutylamines	1.59213e+07	1.65081e+07	1.71874e+07	1.47518e+07	2.16111e+07	1.45307e+07	2.95742e+07	2.87617e+07	3.29847e+07	2.7771e+07	3.11282e+07	2.836e+07	1.67517e+07	2.97633e+07	0.562832	1.88239e-06	1.0913
M401T384	401.31245	384.404500	diff	Testosterone enanthate	[M+H]+	0.974171697	HMDB0005814	C08157	Lipids and lipid-like molecules	Steroids and steroid derivatives	Steroid esters	1.45831e+08	1.55789e+08	1.50121e+08	1.35319e+08	1.51252e+08	1.51819e+08	9.59793e+07	9.11459e+07	9.94581e+07	9.74886e+07	8.80824e+07	9.28136e+07	1.48355e+08	9.41613e+07	1.57554	1.90999e-08	2.18992
M387T380	387.29672	380.449000	diff	Testosterone isocaproate	[M+H]+	0.943687324934406		C14663	Lipids and lipid-like molecules	Steroids and steroid derivatives	Steroid esters	2.55993e+08	2.58761e+08	2.4675e+08	2.64433e+08	2.50121e+08	2.71097e+08	2.30131e+08	2.40816e+08	2.28648e+08	2.29781e+08	2.38824e+08	2.26825e+08	2.57859e+08	2.32504e+08	1.10905	0.000175241	1.31409
M345T97	345.14455	97.204850	diff	Teucrin a	[M+H]+	0.931090029371535			Organoheterocyclic compounds	Lactones	Gamma butyrolactones	2.88907e+07	9.1394e+07	7.01392e+07	5.87783e+07	7.27108e+07	8.61007e+07	5.33419e+07	2.98403e+07	3.37836e+07	2.51917e+07	1.88848e+07	1.39592e+07	6.80023e+07	2.91669e+07	2.33149	0.00478211	1.64277
M265T391_1	265.11183	391.068000	diff	Thiamine	[M]+	0.985332093	HMDB0000235	C00378	Organoheterocyclic compounds	Diazines	Pyrimidines and pyrimidine derivatives	3.06432e+09	3.22326e+09	3.01779e+09	2.9681e+09	2.8153e+09	2.82409e+09	2.47102e+09	2.39541e+09	2.34747e+09	2.32822e+09	2.34931e+09	2.32357e+09	2.98548e+09	2.36916e+09	1.26014	3.4128e-06	7.17632
M122T391	122.07080	391.090000	diff	Thiamine monophosphate	[M+H-C6H10SO4NP]+	0.999656997665996	HMDB0002666	C01081	Organoheterocyclic compounds	Diazines	Pyrimidines and pyrimidine derivatives	1.14804e+09	1.10075e+09	1.20303e+09	1.28253e+09	1.06923e+09	1.08054e+09	1.0369e+09	9.24527e+08	8.70944e+08	8.99934e+08	9.67514e+08	9.04814e+08	1.14735e+09	9.34106e+08	1.22829	0.000446145	3.95591
M361T407_2	361.24470	407.020000	diff	Thr-Leu-Lys	[M+H]+	0.949352263226021			Organic acids and derivatives	Carboxylic acids and derivatives	Amino acids, peptides, and analogues	9.40309e+07	9.03668e+07	8.83794e+07	9.43926e+07	1.0321e+08	1.52636e+08	1.75143e+08	1.84049e+08	1.70914e+08	1.74075e+08	1.78429e+08	1.75515e+08	1.03836e+08	1.76354e+08	0.588793	3.11315e-05	2.512
M302T294	302.21869	293.649000	diff	Trachelanthine	[M+H]+	0.956231207610324	HMDB0035030	C08325				2.28315e+08	2.24825e+08	1.87295e+08	2.49063e+08	1.97966e+08	2.27701e+08	3.1837e+08	2.27917e+08	3.15025e+08	3.21298e+08	3.44724e+08	3.26164e+08	2.19194e+08	3.08916e+08	0.709559	0.000851369	2.82579
M246T551_2	246.18123	551.131000	diff	Tramadol	[M+H-H2O]+	0.970045806342487	HMDB0014339	C07153	Benzenoids	Phenol ethers	Anisoles	1.81182e+09	1.78982e+09	1.54887e+09	1.81934e+09	1.80325e+09	1.67857e+09	1.66259e+09	1.54242e+09	1.65701e+09	1.56187e+09	1.64564e+09	1.63641e+09	1.74195e+09	1.61766e+09	1.07683	0.0292376	2.74145
M136T212	136.06176	211.982000	diff	Trans-zeatin	[M+H-C5H8O]+	0.947022961242058	HMDB0012204	C00371	Organoheterocyclic compounds	Imidazopyrimidines	Purines and purine derivatives	2.42066e+08	2.91747e+08	2.4981e+08	2.62727e+08	2.66766e+08	2.80461e+08	3.12087e+08	2.88855e+08	3.45944e+08	3.28562e+08	2.67823e+08	3.05776e+08	2.65596e+08	3.08174e+08	0.861838	0.0108484	1.77481
M132T222	132.10187	221.756000	diff	Triethanolamine	[M+H-H2O]+	0.998731355846962	HMDB0032538	C06771	Organic nitrogen compounds	Organonitrogen compounds	Amines	8.33243e+07	1.04527e+08	9.9851e+07	1.02492e+08	9.77398e+07	8.90708e+07	5.96657e+07	5.68772e+07	5.99871e+07	6.09598e+07	5.77016e+07	7.48473e+07	9.61676e+07	6.16731e+07	1.55931	1.20735e-05	1.69987
M138T331	138.05512	331.472000	diff	Trigonelline	[M+H]+	0.999897743233096	HMDB0000875	C01004	Alkaloids and derivatives			1.19457e+09	1.25459e+09	1.30772e+09	1.43114e+09	1.25307e+09	1.10853e+09	7.22256e+08	7.91344e+08	7.56934e+08	6.32431e+08	8.05422e+08	7.80834e+08	1.25827e+09	7.48203e+08	1.68173	1.69976e-06	6.67957
M302T396	302.24392	396.332000	diff	Trihexyphenidyl	[M+H]+	0.98693955	HMDB0014520	C07171	Organic nitrogen compounds	Organonitrogen compounds	Amines	6.85666e+07	6.15024e+07	6.13958e+07	6.20795e+07	6.01715e+07	5.96455e+07	1.00981e+08	9.96866e+07	9.44012e+07	9.41259e+07	9.51207e+07	9.33894e+07	6.22269e+07	9.62841e+07	0.646284	5.10103e-09	1.79098
M318T233	318.18115	233.462000	diff	Trp-Ile	[M+H]+	0.971270658674745			Organic acids and derivatives	Carboxylic acids and derivatives	Amino acids, peptides, and analogues	1.85035e+07	1.99378e+07	1.99054e+07	1.58658e+07	2.00688e+07	1.66214e+07	3.1683e+07	2.45543e+07	2.95746e+07	3.07968e+07	2.98441e+07	3.35857e+07	1.84838e+07	3.00064e+07	0.615995	1.25552e-05	1.03328
M338T413	338.18253	413.497000	diff	Tyr-Arg	[M+H]+	0.978789126307419	HMDB0005768	C02993	Organic acids and derivatives	Carboxylic acids and derivatives	Amino acids, peptides, and analogues	1.03494e+07	1.07902e+07	1.06124e+07	1.16322e+07	1.07749e+07	1.11235e+07	2.88987e+07	2.82323e+07	2.86612e+07	2.71427e+07	2.96167e+07	2.90033e+07	1.08804e+07	2.85925e+07	0.380535	6.32508e-13	1.29368
M121T267	121.06472	266.957000	diff	Tyramine	[M+H-NH3]+	0.999826047233314	HMDB0000306	C00483	Benzenoids	Benzene and substituted derivatives	Phenethylamines	4.41798e+08	4.57112e+08	4.91477e+08	5.16651e+08	5.15209e+08	5.34347e+08	4.63195e+09	4.96733e+09	4.7001e+09	4.91943e+09	4.65802e+09	4.8155e+09	4.92766e+08	4.78205e+09	0.103045	6.26086e-15	20.0702
M182T344	182.08122	343.502000	diff	Tyrosine	[M+H]+	0.99767850822672	HMDB0000158	C00082	Organic acids and derivatives	Carboxylic acids and derivatives	Amino acids, peptides, and analogues	9.41495e+07	1.02303e+08	8.12027e+07	8.84103e+07	9.03208e+07	9.80836e+07	6.02251e+08	5.46953e+08	6.14157e+08	5.26675e+08	5.33934e+08	4.69939e+08	9.24117e+07	5.48985e+08	0.168332	1.40626e-09	6.51698
M337T485	337.14304	484.861000	diff	Uncarine d	[M+H-CH4O]+	0.899192412064707		C17596				1.51123e+08	1.42917e+08	1.39715e+08	1.43288e+08	1.49656e+08	1.46163e+08	1.35749e+08	1.29393e+08	1.25152e+08	1.23467e+08	1.18853e+08	1.08954e+08	1.45477e+08	1.23595e+08	1.17705	0.000356862	1.25384
M251T46_1	251.08486	45.955750	diff	Urea, n-[4-(3-amino-1h-indazol-4-yl)phenyl]-n'-(2-fluoro-5-methylphenyl)-	[M+H-C7H8FN]+	0.754404137499273			Benzenoids	Benzene and substituted derivatives	N-phenylureas	1.02201e+08	2.31687e+08	5.27302e+07	1.06808e+08	6.86956e+07	1.45779e+08	3.18893e+08	2.87308e+08	3.38988e+08	3.29143e+08	2.0852e+08	2.21507e+08	1.17983e+08	2.8406e+08	0.415347	0.000778847	3.7013
M277T331_2	277.11598	330.856000	diff	Ursinoic acid	[M+H]+	0.759501814			Organoheterocyclic compounds	Benzopyrans	1-benzopyrans	2.54908e+07	2.50913e+07	2.38441e+07	2.33421e+07	2.32536e+07	2.18771e+07	1.16075e+07	1.28363e+07	1.1306e+07	9.53311e+06	1.17331e+07	9.92882e+06	2.38165e+07	1.11575e+07	2.13458	9.3383e-09	1.07289
M246T101	246.14483	101.453400	diff	Val-Gln	[M+H]+	0.976267803258156			Organic acids and derivatives	Carboxylic acids and derivatives	Amino acids, peptides, and analogues	1.12574e+07	1.40687e+07	1.42786e+07	9.93325e+06	1.78476e+07	1.53427e+07	4.01841e+07	6.10846e+07	3.91999e+07	3.92953e+07	1.66726e+07	4.20479e+07	1.3788e+07	3.97474e+07	0.346892	0.00129141	1.49296
M199T557	199.13122	557.045000	diff	Valerenic acid	[M+H-2H2O]+	0.9803387776122		C09743	Lipids and lipid-like molecules	Prenol lipids	Sesquiterpenoids	2.20734e+08	2.16968e+08	2.16105e+08	2.1541e+08	2.22325e+08	2.06065e+08	1.75568e+08	1.73988e+08	1.65055e+08	1.72246e+08	1.80495e+08	1.7367e+08	2.16268e+08	1.73504e+08	1.24647	7.8061e-08	1.92888
M145T346	145.13353	345.511000	diff	Valproic acid	[M+H]+	0.723120269644182	HMDB0001877	C07185	Lipids and lipid-like molecules	Fatty Acyls	Fatty acids and conjugates	4.01369e+07	4.1782e+07	6.34646e+07	4.02041e+07	4.88316e+07	4.10617e+07	6.32791e+07	6.54392e+07	6.63115e+07	5.78994e+07	5.13987e+07	6.79779e+07	4.59135e+07	6.2051e+07	0.739932	0.00527289	1.11515
M203T436	203.10273	435.880500	diff	Vasicinone	[M+H]+	0.761090649093578		C10744	Organoheterocyclic compounds	Diazanaphthalenes	Benzodiazines	5.11066e+07	4.68639e+07	5.08288e+07	4.76878e+07	4.57885e+07	4.68141e+07	3.00408e+07	3.04033e+07	3.12409e+07	3.05963e+07	3.37602e+07	2.92633e+07	4.81816e+07	3.08841e+07	1.56008	2.49508e-08	1.23826
M424T509	424.07795	509.414500	diff	Xanthommatin	[M+H]+	0.967519274		C01969	Organoheterocyclic compounds	Benzoxazines	Phenoxazines	2.09201e+07	2.11945e+07	2.18831e+07	2.09478e+07	2.14249e+07	2.13387e+07	6.08975e+06	5.23145e+06	5.43802e+06	5.95039e+06	5.22933e+06	4.45948e+06	2.12848e+07	5.39974e+06	3.94183	7.10654e-14	1.20988
M119T36	119.08594	36.481000	diff	Zerumbone	[M+H-C6H12O]+	0.994760405192357		C20262	Lipids and lipid-like molecules	Prenol lipids	Sesquiterpenoids	3.86771e+07	4.03393e+07	4.11605e+07	4.28029e+07	4.24947e+07	3.56585e+07	5.23514e+07	5.5986e+07	6.29217e+07	5.81209e+07	5.58616e+07	4.54399e+07	4.01888e+07	5.51136e+07	0.7292	0.000209036	1.12003

## Sheet: CS_vs_uf
ID	m/z	rt(s)	diff	Name	adduct	score	HMDB	KEGG	SuperClass	Class	SubClass	CS-1	CS-2	CS-3	CS-4	CS-5	CS-6	uf-1	uf-2	uf-3	uf-4	uf-5	uf-6	Average(CS)	Average(uf)	Fold change	p-value	VIP
M102T438	102.05486	438.024000	diff	.alpha.-guanidinoglutaric acid	[M+H-C2H4O2N2]+	0.998276855232954			Organic acids and derivatives	Carboxylic acids and derivatives	Amino acids, peptides, and analogues	1.09899e+08	1.15802e+08	1.16176e+08	1.29951e+08	1.26972e+08	1.2097e+08	1.41034e+08	1.44044e+08	1.29573e+08	1.3022e+08	1.37152e+08	1.33315e+08	1.19962e+08	1.3589e+08	0.882789	0.00219672	1.02894
M373T299	373.25669	299.254000	diff	.beta.-muricholic acid	[M+H-2H2O]+	0.947126164685837	HMDB0000415	C17726	Lipids and lipid-like molecules	Steroids and steroid derivatives	Bile acids, alcohols and derivatives	2.08721e+07	2.00013e+07	1.95041e+07	1.98374e+07	1.98542e+07	1.73088e+07	4.49848e+07	4.34252e+07	4.71969e+07	4.23754e+07	1.10158e+07	4.11839e+07	1.9563e+07	3.83636e+07	0.509935	0.00696842	1.00347
M335T102	335.21939	102.275100	diff	.delta.12-prostaglandin d2	[M+H-H2O]+	0.990534799972162			Lipids and lipid-like molecules	Fatty Acyls	Eicosanoids	1.8387e+07	3.67706e+07	1.80344e+07	1.57567e+07	1.74659e+07	1.83272e+07	4.2865e+07	3.77889e+07	4.58003e+07	4.30469e+07	4.46945e+07	4.8683e+07	2.07903e+07	4.38131e+07	0.474523	6.97491e-05	1.22448
M104T413	104.07062	412.907000	diff	.gamma.-aminobutyric acid	[M+H]+	0.846967368	HMDB0000112	C00334	Organic acids and derivatives	Carboxylic acids and derivatives	Amino acids, peptides, and analogues	5.39637e+08	5.20621e+08	5.01103e+08	5.52791e+08	5.32688e+08	5.1768e+08	2.12391e+08	2.35076e+08	2.16101e+08	2.08603e+08	2.28494e+08	2.27255e+08	5.2742e+08	2.2132e+08	2.38306	6.95835e-12	4.55703
M164T393	164.02948	393.043000	diff	(2-mercaptopropionylamino)acetic acid	[M+H]+	0.846674382819064		C12876	Organic acids and derivatives	Carboxylic acids and derivatives	Amino acids, peptides, and analogues	7.07557e+07	6.8262e+07	8.1944e+07	7.42893e+07	7.12022e+07	7.37422e+07	1.15947e+08	9.94053e+07	1.07106e+08	1.05458e+08	1.01795e+08	1.06225e+08	7.33659e+07	1.05989e+08	0.6922	7.82648e-07	1.49808
M252T142_2	252.23206	141.991000	diff	(2e,4e)-n-(2-methylpropyl)dodeca-2,4-dienamide	[M+H]+	0.996982221455215			Lipids and lipid-like molecules	Fatty Acyls	Fatty amides	2.5371e+09	2.38985e+09	2.70531e+09	2.54567e+09	2.97008e+09	2.45046e+09	1.83644e+09	1.93163e+09	1.83557e+09	1.87607e+09	1.82039e+09	1.80438e+09	2.59975e+09	1.85075e+09	1.4047	6.79649e-06	6.87625
M421T393	421.12214	393.033000	diff	(5-benzoyloxy-4,6-dihydroxy-3-methoxycyclohexen-1-yl)methyl benzoate	[M+Na]+	0.999238287571034			Benzenoids	Benzene and substituted derivatives	Benzoic acids and derivatives	2.65292e+08	1.03169e+08	2.16617e+08	1.0076e+08	8.69517e+07	2.32486e+08	6.91148e+07	8.23431e+07	9.32363e+07	1.47667e+08	6.00982e+07	6.33753e+07	1.67546e+08	8.59725e+07	1.94883	0.0416987	1.79078
M362T81	362.32640	80.878800	diff	(r)-(+)-arachidonyl-1'-hydroxy-2'-propylamide	[M+H]+	0.972250820333722			Lipids and lipid-like molecules	Fatty Acyls	Fatty amides	1.86367e+08	1.38115e+08	2.34136e+08	2.33001e+08	2.35212e+08	1.63406e+08	5.57922e+08	5.53528e+08	5.38153e+08	5.46801e+08	5.44582e+08	5.44167e+08	1.98373e+08	5.47525e+08	0.362308	2.08077e-09	4.9412
M481T33	481.34994	33.228200	diff	(r)-aminocarnitine	[3M+H]+	0.996672644			Organic acids and derivatives	Carboxylic acids and derivatives	Amino acids, peptides, and analogues	4.86165e+07	5.53388e+07	7.16147e+07	4.63819e+07	5.78671e+06	5.6079e+07	8.35051e+07	6.71629e+07	9.3849e+07	8.55475e+07	7.07787e+07	6.42311e+07	4.73029e+07	7.75124e+07	0.610263	0.0146399	1.21051
M377T265	377.27985	264.843000	diff	(r)-butaprost (free acid)	[M+H-H2O]+	0.738112817718869			Lipids and lipid-like molecules	Fatty Acyls	Eicosanoids	2.3988e+08	2.55798e+08	2.59595e+08	2.4473e+08	2.74062e+08	2.34101e+08	2.16117e+08	1.88915e+08	2.18532e+08	2.2613e+08	1.77571e+08	2.07026e+08	2.51361e+08	2.05715e+08	1.22189	0.000854586	1.49524
M689T172	689.24171	171.732000	diff	[(2r,3s,4s,5r,6r)-6-[1,7-bis(4-hydroxyphenyl)-5-oxoheptan-3-yl]oxy-3,4,5-trihydroxyoxan-2-yl]methyl (e)-3-(3,4-dimethoxyphenyl)prop-2-enoate	[M+Na]+	0.931218026731826			Phenylpropanoids and polyketides	Diarylheptanoids	Linear diarylheptanoids	1.40031e+07	3.99173e+06	3.44974e+07	5.22772e+07	3.87204e+07	3.5564e+07	2.75568e+06	2.10946e+06	3.21142e+06	2.05506e+06	1.9781e+06	3.29292e+06	2.98423e+07	2.5671e+06	11.6249	0.00356992	1.23986
M236T371_2	236.14928	371.225000	diff	1-(benzo[d][1,3]dioxol-4-yl)-2-(methylamino)pentan-1-one	[M+H]+	0.998663576918233			Benzenoids	Benzene and substituted derivatives	Butyrophenones	6.16569e+08	6.17597e+08	5.76072e+08	5.23015e+08	5.09601e+08	5.82407e+08	4.64016e+08	5.31697e+08	4.7618e+08	4.28622e+08	5.4408e+08	5.17174e+08	5.70877e+08	4.93628e+08	1.15649	0.0142876	1.98643
M181T179	181.10835	178.550000	diff	1-(p-fluorophenyl)piperazine	[M+H]+	0.974540766785641			Organoheterocyclic compounds	Diazinanes	Piperazines	9.76457e+07	5.9524e+07	8.78422e+07	1.88727e+08	1.2564e+08	8.03944e+07	2.19545e+08	2.82699e+08	1.99612e+08	2.11081e+08	2.7669e+08	1.77196e+08	1.06629e+08	2.27804e+08	0.468073	0.00078392	2.75683
M409T249	409.34262	249.283000	diff	1-[1-(1-methylcyclooctyl)-4-piperidinyl]-2-[(3r)-3-piperidinyl]-1h-benzimidazole	[M+H]+	0.908906019						2.42581e+07	2.33768e+07	2.40232e+07	2.66506e+07	2.5693e+07	2.26794e+07	4.35406e+07	4.5348e+07	4.28258e+07	3.97455e+07	4.47132e+07	3.844e+07	2.44469e+07	4.24355e+07	0.576094	6.52035e-08	1.12516
M771T201	770.60549	200.842500	diff	1-hexadecyl-2-(8z,11z,14z-eicosatrienoyl)-sn-glycero-3-phosphocholine	[M+H]+	0.996599737			Lipids and lipid-like molecules	Glycerophospholipids	Glycerophosphocholines	1.31319e+08	1.2176e+08	1.63317e+08	1.55879e+08	1.64059e+08	1.24895e+08	2.98356e+07	1.0389e+08	1.41796e+08	3.03437e+07	1.14667e+08	1.10694e+08	1.43538e+08	8.85377e+07	1.62121	0.024704	1.55509
M468T247	468.30850	246.904000	diff	1-myristoyl-sn-glycero-3-phosphocholine	[M+H]+	0.898026205	HMDB0010379		Lipids and lipid-like molecules	Glycerophospholipids	Glycerophosphocholines	3.58107e+07	3.41929e+07	3.73355e+07	4.65132e+07	3.78779e+07	3.50695e+07	8.7733e+07	8.51677e+07	8.10626e+07	8.02159e+07	8.61966e+07	7.47795e+07	3.78e+07	8.25259e+07	0.458037	1.25319e-08	1.76866
M145T177_1	145.07601	176.672000	diff	1-naphthol	[M+H]+	0.960552097481611	HMDB0012138	C11714	Benzenoids	Naphthalenes	Naphthols and derivatives	2.11589e+07	9.24391e+06	3.19144e+07	4.7938e+07	3.34239e+07	2.44744e+07	3.8823e+07	6.95802e+07	2.70817e+07	4.22553e+07	8.33329e+07	6.93559e+07	2.80256e+07	5.50715e+07	0.508895	0.0270764	1.11207
M184T507_3	184.07361	507.076000	diff	1-octadecyl-2-acetyl-sn-glycero-3-phosphocholine	[M+H-C23H44O3]+	0.999930104380012			Lipids and lipid-like molecules	Glycerophospholipids	Glycerophosphocholines	1.99573e+09	1.95042e+09	1.87177e+09	1.90398e+09	2.02372e+09	2.04185e+09	3.29718e+09	3.02026e+09	2.95672e+09	3.09841e+09	3.04749e+09	2.90679e+09	1.96458e+09	3.05448e+09	0.643179	7.87866e-09	8.7694
M733T199	732.55182	198.579500	diff	1-oleoyl-2-myristoyl-sn-glycero-3-phosphocholine	[M+H]+	0.996452172	HMDB0008097		Lipids and lipid-like molecules	Glycerophospholipids	Glycerophosphocholines	1.10182e+08	1.25107e+08	1.07195e+08	8.55496e+07	1.1179e+08	1.09133e+08	1.43858e+08	1.135e+08	1.44602e+08	1.48758e+08	1.20059e+08	1.44018e+08	1.08159e+08	1.35799e+08	0.796466	0.00636703	1.24681
M496T243_2	496.33956	243.052000	diff	1-palmitoyl-sn-glycero-3-phosphocholine	[M+H]+	0.998880188913652	HMDB0010382		Lipids and lipid-like molecules	Glycerophospholipids	Glycerophosphocholines	1.42805e+09	1.43197e+09	1.25894e+09	1.72037e+09	1.23507e+09	1.57299e+09	2.02398e+09	2.15005e+09	2.10631e+09	2.0742e+09	2.29865e+09	2.14549e+09	1.44123e+09	2.13311e+09	0.675648	9.80233e-06	6.85003
M463T450	463.15372	450.169000	diff	1-piperazinecarboxylic acid, 4-[(3-phenoxyphenyl)methyl]-, 2,2,2-trifluoro-1-(trifluoromethyl)ethyl ester	[M+H]+	0.950101664829765			Benzenoids	Benzene and substituted derivatives	Diphenylethers	1.08868e+08	1.02259e+08	1.05129e+08	1.03798e+08	1.07149e+08	9.4577e+07	1.31947e+08	1.20364e+08	1.30892e+08	1.16372e+08	1.17934e+08	1.13385e+08	1.0363e+08	1.21816e+08	0.850711	0.000712807	1.09699
M216T379	216.19589	378.646000	diff	1-pyrrolidineethanol, .alpha.-phenyl-.beta.-propyl-	[M+H-H2O]+	0.953356829129147			Organic nitrogen compounds	Organonitrogen compounds	Amines	2.92779e+07	2.30437e+07	4.37986e+07	2.60706e+07	3.93754e+07	2.63307e+07	6.79446e+07	6.73343e+07	8.77189e+07	9.63842e+07	4.374e+07	3.34683e+07	3.13162e+07	6.60984e+07	0.473781	0.00779495	1.45826
M97T381	97.07595	381.097000	diff	1,2-dimethylimidazole	[M+H]+	0.99749299			Organoheterocyclic compounds	Azoles	Imidazoles	1.56286e+08	1.31264e+08	1.35693e+08	1.72506e+08	1.70996e+08	1.48436e+08	1.85661e+08	1.8212e+08	1.63866e+08	1.68312e+08	1.63413e+08	1.70892e+08	1.5253e+08	1.72377e+08	0.884862	0.0335606	1.08424
M327T122	327.27544	122.436000	diff	1,2-dioctanoyl-sn-glycerol	[M+H-H2O]+	0.931127957	HMDB0116368		Lipids and lipid-like molecules	Glycerolipids	Diradylglycerols	5.90816e+07	5.59999e+07	4.79934e+07	5.54593e+07	4.3761e+07	5.36154e+07	6.35953e+07	7.35848e+07	6.26319e+07	6.28616e+07	7.97404e+07	7.18407e+07	5.26518e+07	6.90425e+07	0.7626	0.00130973	1.03288
M113T166	113.07090	166.264500	diff	1,3 cyclohexanedione	[M+H]+	0.978186708662101		C08235	Organic oxygen compounds	Organooxygen compounds	Carbonyl compounds	3.89041e+08	3.03242e+08	2.99716e+08	3.29106e+08	2.80611e+08	3.29012e+08	1.79877e+08	2.11354e+08	1.78982e+08	1.66816e+08	2.06576e+08	2.05716e+08	3.21788e+08	1.91553e+08	1.67989	1.90462e-05	2.88117
M159T303	159.09170	303.176000	diff	1,5-diaminonaphthalene	[M+H]+	0.981842495937914		C19463				4.5322e+07	3.57483e+07	4.17249e+07	4.10834e+07	4.15324e+07	3.18573e+07	5.76663e+07	5.77874e+07	5.80031e+07	5.71634e+07	5.62237e+07	4.96873e+07	3.95447e+07	5.60885e+07	0.70504	3.86541e-05	1.06412
M399T540	399.18781	539.797000	diff	11,12-methylenedioxykopsinaline	[M+H]+	0.983478326888075						1.55476e+07	1.68979e+07	1.50465e+07	1.60004e+07	1.78118e+07	1.68769e+07	142671	200006	2.11278e+06	1.90461e+06	858462	1.03452e+06	1.63635e+07	1.04218e+06	15.7013	6.39894e-11	1.02266
M375T527	375.22386	526.638000	diff	13,14-dihydro-16,16-difluoroprostaglandin f2.alpha.	[M+H-H2O]+	0.970801529117759			Lipids and lipid-like molecules	Fatty Acyls	Eicosanoids	2.03316e+08	1.86989e+08	1.72976e+08	1.86933e+08	1.86305e+08	1.93831e+08	2.41523e+08	2.33501e+08	2.46478e+08	2.50092e+08	2.49089e+08	2.50239e+08	1.88392e+08	2.45154e+08	0.768463	3.92526e-07	2.01767
M466T175	466.26357	174.795000	diff	17-trifluoromethylphenyltrinorprostaglandin f2.alpha. ethylamide	[M+H-H2O]+	0.997360623095154			Lipids and lipid-like molecules	Fatty Acyls	Eicosanoids	1.60497e+07	4.39047e+06	2.06871e+07	2.55997e+07	2.40724e+07	1.53739e+07	3.9444e+07	4.01109e+07	5.3461e+07	4.26565e+07	4.23029e+07	3.18364e+07	1.76956e+07	4.16353e+07	0.425014	0.000217261	1.26188
M331T408_2	331.23413	407.573000	diff	17alpha-hydroxyprogesterone	[M+H]+	0.717915113033328	HMDB0000374	C01176	Lipids and lipid-like molecules	Steroids and steroid derivatives	Pregnane steroids	1.12088e+08	1.19562e+08	1.12841e+08	1.14572e+08	1.19923e+08	1.09496e+08	1.48512e+08	1.62968e+08	1.42593e+08	1.47962e+08	1.56052e+08	1.56425e+08	1.14747e+08	1.52419e+08	0.752842	7.3777e-07	1.62578
M207T276	207.11290	275.914000	diff	2-ethyl-2-phenylmalonamide	[M+H]+	0.788557899495656		C07499	Benzenoids	Benzene and substituted derivatives	Phenylacetamides	7.3618e+07	6.59798e+07	7.27903e+07	5.85863e+07	7.00376e+07	6.73591e+07	3.17502e+06	3.70694e+06	3.08158e+06	3.35259e+06	3.4079e+06	3.48457e+06	6.80619e+07	3.3681e+06	20.2078	6.05483e-11	2.10328
M289T486_2	289.16211	485.533000	diff	2-hydroxyestradiol	[M+H]+	0.917588354695817	HMDB0000338	C05301	Lipids and lipid-like molecules	Steroids and steroid derivatives	Estrane steroids	1.05094e+08	1.06869e+08	1.00409e+08	1.19672e+08	1.08764e+08	1.00767e+08	1.26759e+08	1.30161e+08	1.22674e+08	1.35358e+08	1.23851e+08	1.34307e+08	1.06929e+08	1.28852e+08	0.829861	0.000119934	1.19563
M100T366	100.07570	366.161000	diff	2-pyrrolidinone, 1-methyl-	[M+H]+	0.99818561750638		C11118	Organoheterocyclic compounds	Pyrrolidines	N-alkylpyrrolidines	3.63712e+08	3.72918e+08	3.44098e+08	3.32755e+08	3.68243e+08	3.66736e+08	4.32288e+08	4.52813e+08	4.60319e+08	4.08832e+08	4.43173e+08	4.3889e+08	3.58077e+08	4.39386e+08	0.814949	8.58207e-06	2.4012
M349T448	349.19712	448.132000	diff	2,3-dinor-8-isoprostaglandin-f2.alpha.	[M+Na]+	0.862431862834244		C14794	Lipids and lipid-like molecules	Fatty Acyls	Eicosanoids	8.20839e+07	7.91604e+07	8.40764e+07	8.94989e+07	8.6959e+07	7.9182e+07	6.86374e+06	1.41763e+07	7.27687e+06	6.06928e+06	7.66109e+06	7.44522e+06	8.34934e+07	8.24876e+06	10.1219	6.60894e-12	2.2722
M123T343	123.04409	343.483000	diff	2,6-dimethoxyphenol	[M+H-CH4O]+	0.998273278517188	HMDB0034158	C10787	Benzenoids	Phenols	Methoxyphenols	1.63831e+07	1.6564e+07	1.88095e+07	1.71813e+07	2.15645e+07	1.59487e+07	6.28547e+07	6.01899e+07	6.78789e+07	5.24732e+07	5.9889e+07	4.98848e+07	1.77418e+07	5.88617e+07	0.301416	5.1083e-08	1.68829
M455T255_2	455.18850	254.597000	diff	2'-deoxycytidine	[2M+H]+	0.999349322	HMDB0000014	C00881	Nucleosides, nucleotides, and analogues	Pyrimidine nucleosides	Pyrimidine 2'-deoxyribonucleosides	7.86363e+08	8.16176e+08	8.63441e+08	9.64582e+08	9.18591e+08	7.3767e+08	4.21466e+08	4.48291e+08	4.31274e+08	3.3891e+08	4.47538e+08	3.15544e+08	8.47804e+08	4.00504e+08	2.11684	8.72211e-07	5.43583
M255T104	255.08760	103.628800	diff	2'-hydroxy-2-methoxychalcone	[M+H]+	0.928092351174425			Phenylpropanoids and polyketides	Linear 1,3-diarylpropanoids	Chalcones and dihydrochalcones	4.77238e+07	4.33484e+07	2.77772e+07	5.09459e+07	4.74127e+07	4.32527e+07	7.81516e+07	1.41381e+08	7.52879e+07	7.47277e+07	1.23538e+08	8.71574e+07	4.34101e+07	9.67072e+07	0.448882	0.00136347	1.76386
M96T54	96.04439	53.755000	diff	2(1h)-pyridinone	[M+H]+	0.998194384836455	HMDB0013751	C02502	Organoheterocyclic compounds	Pyridines and derivatives	Hydropyridines	1.31393e+07	3.88798e+07	3.64071e+07	3.58262e+07	3.27463e+07	1.1234e+07	2.82894e+06	3.52775e+06	1.54068e+06	3.14461e+06	2.16815e+06	3.08805e+06	2.80388e+07	2.71636e+06	10.3222	0.000558073	1.22309
M366T432	366.06394	431.959000	diff	2(1h)-pyridinone, 3-[(2s,4s,5r)-5,6-dichloro-2,4-dimethyl-1-oxohexyl]-4-hydroxy-5,6-dimethoxy-	[M+H]+	0.911978698773012			Organic oxygen compounds	Organooxygen compounds	Carbonyl compounds	7.40969e+07	7.16542e+07	7.04432e+07	7.35527e+07	6.99216e+07	6.70508e+07	5.1934e+07	5.44037e+07	4.86324e+07	5.02162e+07	5.10843e+07	5.63917e+07	7.11199e+07	5.21104e+07	1.36479	2.67294e-07	1.10226
M240T150	240.23216	149.922000	diff	2s-amino-4e-pentadecene-1,3r-diol	[M+H-H2O]+	0.99811753			Organic nitrogen compounds	Organonitrogen compounds	Amines	2.26175e+08	2.8944e+08	2.12508e+08	2.6795e+08	2.56128e+08	2.2522e+08	1.38705e+08	1.59158e+08	1.38809e+08	1.41598e+08	1.73569e+08	2.08615e+08	2.46237e+08	1.60076e+08	1.53825	0.000395923	2.25801
M238T462	238.12868	462.412000	diff	3-(cyclohexylamino)-2-hydroxy-1-propanesulfonic acid	[M+H]+	0.993543669738991			Organic nitrogen compounds	Organonitrogen compounds	Cyclohexylamines	2.53353e+08	2.55413e+08	2.65264e+08	3.28489e+08	3.29108e+08	2.38696e+08	9.02807e+07	9.29963e+07	9.60522e+07	8.23021e+07	9.03983e+07	8.52469e+07	2.78387e+08	8.95461e+07	3.10887	4.41045e-07	3.53978
M248T229	248.06415	229.321000	diff	3-(n-morpholino)-2-hydroxypropanesulfonic acid	[M+Na]+	0.992538036581784			Organoheterocyclic compounds	Oxazinanes	Morpholines	1.27963e+08	1.06607e+08	8.86681e+07	7.07518e+07	8.9775e+07	1.16791e+08	1.44132e+08	1.13173e+08	1.21543e+08	1.45698e+08	1.44921e+08	1.82022e+08	1.00093e+08	1.41915e+08	0.705301	0.00923974	1.71507
M226T413_2	226.07988	413.492500	diff	3-[n,n-bis(2-hydroxyethyl)amino]-2-hydroxypropanesulfonic acid	[M+H-H2O]+	0.988021287774529			Organic acids and derivatives	Organic sulfonic acids and derivatives	Organosulfonic acids and derivatives	7.47296e+07	7.20102e+07	7.29436e+07	7.35672e+07	7.37779e+07	7.14858e+07	9.79289e+07	1.04658e+08	1.00626e+08	9.07166e+07	1.03579e+08	8.80561e+07	7.30857e+07	9.75941e+07	0.748874	5.86062e-06	1.31292
M260T514	260.11315	514.073500	diff	3-acetyl-7-diethylaminocoumarin	[M+H]+	0.90968305711325						9.07084e+07	6.58847e+07	5.5913e+07	5.43267e+07	1.02116e+08	6.07768e+07	8.00591e+06	1.91802e+07	7.94584e+06	5.17419e+06	1.75629e+07	3.28305e+07	7.1621e+07	1.51166e+07	4.7379	0.000107515	1.86485
M225T437	225.08705	437.275000	diff	3-hydroxykynurenine	[M+H]+	0.952612112115092	HMDB0000732	C02794	Organic oxygen compounds	Organooxygen compounds	Carbonyl compounds	1.80043e+08	1.83301e+08	1.75082e+08	1.7985e+08	1.90377e+08	1.76138e+08	1.81795e+06	4.68187e+06	2.3887e+06	1.25781e+06	5.36701e+06	6.829e+06	1.80799e+08	3.72372e+06	48.5532	6.02641e-15	3.48864
M395T249_2	395.29048	248.550000	diff	3-methoxylimaprost	[M+H-H2O]+	0.702708843			Lipids and lipid-like molecules	Fatty Acyls	Eicosanoids	4.49502e+08	4.63684e+08	4.12799e+08	4.75811e+08	4.29877e+08	4.4983e+08	3.77596e+08	4.23288e+08	3.744e+08	4.0998e+08	4.10815e+08	3.9459e+08	4.46917e+08	3.98445e+08	1.12165	0.00272797	1.44923
M274T301	274.21256	301.159000	diff	3-methoxyphencyclidine	[M+H]+	0.709195474			Benzenoids	Phenol ethers	Anisoles	1.63054e+08	1.67006e+08	1.76777e+08	1.90468e+08	1.73093e+08	1.66863e+08	3.30628e+08	3.36671e+08	3.65118e+08	3.06715e+08	3.30919e+08	3.08782e+08	1.72877e+08	3.29806e+08	0.524178	1.52151e-08	3.31534
M150T289_3	150.07756	288.628000	diff	3-methyladenine	[M+H]+	0.99989887736941	HMDB0011600	C00913	Organoheterocyclic compounds	Imidazopyrimidines	Purines and purine derivatives	7.97499e+09	6.74368e+09	6.62225e+09	6.73205e+09	6.47079e+09	6.35071e+09	5.92318e+09	6.08388e+09	6.30516e+09	6.06018e+09	6.16746e+09	6.05429e+09	6.81574e+09	6.09903e+09	1.11751	0.0153679	5.35522
M258T291	258.10849	290.605000	diff	3-methylcytidine	[M+H]+	0.999826197093397						6.4301e+07	6.19152e+07	5.55015e+07	5.58508e+07	5.80514e+07	5.66613e+07	7.49841e+07	7.13735e+07	7.17844e+07	7.70048e+07	7.93855e+07	7.89467e+07	5.87135e+07	7.55799e+07	0.776841	8.84203e-06	1.09305
M177T179_2	177.10225	179.249000	diff	3,4-methylenedioxybenzyl methyl ketoximine	[M+H-HO]+	0.94877929						4.85008e+07	2.09116e+07	4.45335e+07	1.08935e+08	7.50462e+07	3.73818e+07	1.33647e+06	1.15994e+06	1.36236e+06	1.07322e+06	1.44274e+06	3.56179e+07	5.58849e+07	6.99877e+06	7.98495	0.00590134	1.57545
M182T421	182.08122	420.761500	diff	3'-fluoromethcathinone	[M+H]+	0.813837617479185			Organic oxygen compounds	Organooxygen compounds	Carbonyl compounds	9.98085e+07	1.06452e+08	9.82052e+07	8.74616e+07	9.77349e+07	9.69916e+07	3.24725e+06	4.74595e+06	3.32928e+06	2.73359e+06	3.70308e+06	3.42732e+06	9.77757e+07	3.53108e+06	27.69	4.2625e-12	2.54216
[truncated: 284 more rows]

## Sheet: PS_CS_CB_uf_oneway
ID	m/z	rt(s)	diff	Name	adduct	score	HMDB	KEGG	SuperClass	Class	SubClass	CB-1	CB-2	CB-3	CB-4	CB-5	CB-6	CS-1	CS-2	CS-3	CS-4	CS-5	CS-6	PS-1	PS-2	PS-3	PS-4	PS-5	PS-6	uf-1	uf-2	uf-3	uf-4	uf-5	uf-6	Average(PS)	Average(CS)	Average(CB)	Average(uf)	p-value	post_hoc
[truncated: 1,170 more rows]
